# Supplementary material for: Clinicopathologic and molecular predictors of survival in BRCA-deficient tubo-ovarian high-grade serous carcinoma
Source: Nat Commun. 2026 Apr 1;17:4789. doi: 10.1038/s41467-026-71134-3 (PMC13219410; doi:10.1038/s41467-026-71134-3)
Supplement: Supplementary file 3 — Supplementary Data [file 41467_2026_71134_MOESM3_ESM.xlsx]

## Sheet: Contents
Supplementary material files	Description
Supplementary Data 1	Clinical data of the Australian Ovarian Cancer Study (AOCS) cohort
Supplementary Data 2	Mutation type and location gBRCApv-carriers Australian Ovarian Cancer Study (AOCS) cohort
Supplementary Data 3	Clinical data of the multi-omics cohort
Supplementary Data 4	Mutation location with Δ11q proportion and Δ11q BRCA1 expression in the multi-omics cohort
Supplementary Data 5	Overall survival stratified by molecular and clinical features in the multi-omics cohort.
Supplementary Data 6	BRCA groups, HRD score, CHORD scores, whole genome duplication, and molecular signatures multi-omics cohort
Supplementary Data 7	Germline alterations in genes of interest with loss of wildtype allele and clonality in the multi-omics cohort
Supplementary Data 8	Somatic alterations in genes of interest from the multi-omics cohort
Supplementary Data 9	NF1 alteration type, segment copy number, clonality, loss of heterozygosityand, and RNA expression in the multi-omics cohort
Supplementary Data 10	Mutual exclusivity and co-occurrence analysis of the whole multi-omics cohort
Supplementary Data 11	Mutual exclusivity and co-occurrence analysis poor survival BRCA group of the multi-omics cohort
Supplementary Data 12	PIK3CA segment copy number, RNA expression, and alteration type in the multi-omics cohort
Supplementary Data 13	RAD21 segment copy number, RNA expression, and alteration type in the multi-omics cohort
Supplementary Data 14	MYC segment copy number, RNA expression, and alteration type in the multi-omics cohort
Supplementary Data 15	Mutation and neoantigen burden in the multi-omics cohort
Supplementary Data 16	Relative CIBERSORTx abundance of LM22 cell types of the multi-omics cohort with cluster
Supplementary Data 17	Details of participating study sites and ethics approvals from the OTTA cohort.
Supplementary Data 18	Antibodies and staining conditions used for multiplex immunofluorescence

## Sheet: Supplementary Data 1
Supplementary Data 1 Clinical data of the Australian Ovarian Cancer Study (AOCS) cohort.
Participant ID	germline BRCA status	Progression-free survival (months)	Overall survival (months)	Age at diagnosis (Range of Years)	FIGO stage	Primary site	Grade	Status	Residual disease	Neoadjuvant chemotherapy	Surgery	PARP inhibitor 1line
65904	wildtype	259.526	259.526	0-25	III+IV	Ovary	G2	Alive	Residual disease	No	Primary cytoreductive surgery	No
10257	wildtype	8.97524	38.2681	26-50	III+IV	Ovary	G2	Deceased	Residual disease	No	Primary cytoreductive surgery	No
2988	BRCA1	22.6518	56.8761	26-50	III+IV	Fallopian tube	G3	Deceased	Residual disease	No	Primary cytoreductive surgery	No
3124	wildtype	31.2983	101.128	26-50	III+IV	Peritoneum	G2	Deceased	No residual disease	No	Primary cytoreductive surgery	No
5310	wildtype	14.9916	37.0516	26-50	III+IV	Ovary	G3	Deceased	Residual disease	No	Primary cytoreductive surgery	No
9246	wildtype	60.7884	60.7884	26-50	I+II	Ovary		Alive	No residual disease	No	Primary cytoreductive surgery	No
621	wildtype	11.0136	81.6977	26-50	III+IV	Ovary		Deceased	No residual disease	No	Primary cytoreductive surgery	No
65891	wildtype	7.29855	17.7861	26-50	III+IV	Ovary	G2	Deceased	Residual disease	No	Primary cytoreductive surgery	No
65879	BRCA1	14.7944	69.3362	26-50	III+IV	Ovary	G3	Deceased	No residual disease	No	other	No
11332	wildtype	2.26847	4.10954	26-50	III+IV	Ovary	G3	Deceased	Residual disease	No	Primary cytoreductive surgery	No
65938	BRCA1	17.8847	33.3695	26-50	III+IV	Ovary	G3	Deceased	Residual disease	Yes	Primary cytoreductive surgery	No
8689	wildtype	9.99441	20.6135	26-50	I+II	Ovary	G2	Deceased	No residual disease	Yes	Interval cytoreductive surgery	No
66427	wildtype	35.8681	35.8681	26-50	I+II	Ovary	G3	Alive	No residual disease	No	Primary cytoreductive surgery	No
4850	BRCA1	11.4738	78.9032	26-50	III+IV	Ovary	G3	Deceased	No residual disease	No	Primary cytoreductive surgery	No
4853	BRCA1	57.4021	114.673	26-50	I+II	Fallopian tube	G3	Deceased	Residual disease	No	other	No
66331	BRCA1	14.4985	74.4649	26-50	III+IV	Ovary	G3	Deceased	No residual disease	No	Primary cytoreductive surgery	No
66557	BRCA2	33.764	72.9197	26-50	III+IV	Ovary	G3	Deceased	No residual disease	Yes	Interval cytoreductive surgery	No
66264	BRCA1	15.0245	37.479	26-50	III+IV	Fallopian tube	G3	Alive	Residual disease	No	Primary cytoreductive surgery	No
11144	wildtype	14.7944	33.0079	26-50	III+IV	Ovary	G3	Deceased	Residual disease	No	Primary cytoreductive surgery	No
7893	wildtype	55.035	55.035	26-50		Ovary		Alive	No residual disease	No	Primary cytoreductive surgery	No
65892	BRCA1	57.5007	57.5007	26-50	III+IV	Fallopian tube	G3	Alive	No residual disease	No	Primary cytoreductive surgery	Yes
66666	BRCA1	11.4738	23.671	26-50	III+IV	Fallopian tube	G3	Alive	No residual disease	Yes	Interval cytoreductive surgery	No
65588	BRCA1	44.4817	95.4072	26-50	III+IV	Ovary	G3	Deceased	Residual disease	No	Primary cytoreductive surgery	No
65952	BRCA1	22.323	258.605	26-50	III+IV	Ovary	G3	Alive	Residual disease	No	Primary cytoreductive surgery	No
3835	wildtype	11.3095	33.0736	26-50	III+IV	Ovary	G3	Deceased	Residual disease	No	Primary cytoreductive surgery	No
2563	wildtype	127.79	127.79	26-50	III+IV	Ovary	G3	Alive	No residual disease	Yes	other	No
434	wildtype	65.8513	65.8513	26-50	I+II	Ovary	G3	Alive	No residual disease	No	Primary cytoreductive surgery	No
15318	wildtype	21.9614	43.594	26-50	III+IV	Ovary	G3	Deceased	Residual disease	No	Primary cytoreductive surgery	No
11757	BRCA1	20.4491	68.8102	26-50	III+IV	Peritoneum	G3	Deceased	Residual disease	No	Primary cytoreductive surgery	No
65584	wildtype	116.908	116.908	26-50	III+IV	Fallopian tube	G3	Alive	No residual disease	Yes	Interval cytoreductive surgery	No
7554	wildtype	12.9533	99.4181	26-50		Ovary	G3	Deceased	Residual disease	Yes	Interval cytoreductive surgery	No
66538	wildtype			26-50		Fallopian tube	G3		No residual disease	No	Primary cytoreductive surgery	No
15266	BRCA2	116.448	170.365	26-50	III+IV	Ovary	G2	Deceased	Residual disease	No	Primary cytoreductive surgery	No
66514	BRCA1	12.4601	12.4601	26-50				Alive	No residual disease	No	Primary cytoreductive surgery	No
15284	BRCA1	9.041	21.9285	26-50	III+IV	Ovary	G3	Deceased	Residual disease	No	Primary cytoreductive surgery	No
1184	wildtype	17.2272	72.1636	26-50	III+IV	Ovary	G2	Deceased	Residual disease	No	Primary cytoreductive surgery	No
1033	wildtype	15.5505	124.996	26-50	III+IV	Ovary	G2	Deceased	Residual disease	No	Primary cytoreductive surgery	No
2039	BRCA1	9.07387	19.7916	26-50	III+IV	Ovary	G3	Deceased	Residual disease	No	Primary cytoreductive surgery	No
8339	BRCA1	27.2216	62.3664	26-50	III+IV	Ovary	G3	Deceased	Residual disease	No	Primary cytoreductive surgery	No
10760	wildtype	24.8874	49.3803	26-50	III+IV	Ovary	G3	Deceased	No residual disease	No	other	No
648	wildtype	24.3943	54.8706	26-50	III+IV	Ovary		Deceased	Residual disease	No	Primary cytoreductive surgery	No
11496	wildtype	26.7614	128.974	26-50	III+IV	Ovary	G2	Deceased	Residual disease	No	Primary cytoreductive surgery	No
563	wildtype	10.6519	47.4077	26-50		Ovary		Deceased	Residual disease	No	Primary cytoreductive surgery	No
65543	BRCA1	88.2401	88.2401	26-50	III+IV	Ovary	G3	Alive	Residual disease	Yes	Interval cytoreductive surgery	No
66723	wildtype	21.5011	21.5011	26-50	I+II	Ovary	G3	Alive	No residual disease	No	Primary cytoreductive surgery	No
7443	wildtype	10.4876	18.4765	26-50	III+IV	Ovary	G3	Deceased	Residual disease	Yes	Interval cytoreductive surgery	No
4251	BRCA1	14.7286	43.331	26-50	III+IV	Ovary	G3	Deceased	Residual disease	No	Primary cytoreductive surgery	No
11994	wildtype	11.9999	33.9613	26-50	III+IV	Peritoneum	G3	Deceased	Residual disease	No	Primary cytoreductive surgery	No
12350	wildtype	106.388	106.388	26-50	I+II	Ovary	G2	Alive	No residual disease	No	Primary cytoreductive surgery	No
1056	wildtype	9.13963	31.5613	26-50	III+IV	Ovary	G3	Deceased	No residual disease	No	Primary cytoreductive surgery	No
65899	wildtype	7.9232	19.2984	26-50	III+IV	Ovary	G3	Deceased	No residual disease	No	Primary cytoreductive surgery	No
66114	BRCA1	47.5721	76.2074	26-50	III+IV	Ovary	G3	Deceased	No residual disease	Yes	Interval cytoreductive surgery	No
5684	wildtype	17.556	66.3445	26-50	III+IV	Ovary	G3	Deceased	No residual disease	No	Primary cytoreductive surgery	No
3793	wildtype	37.3147	108.886	26-50	I+II	Ovary	G3	Deceased	No residual disease	No	Primary cytoreductive surgery	No
66302	wildtype	17.7204	47.868	26-50	III+IV	Ovary	G3	Alive	Residual disease	Yes	Interval cytoreductive surgery	No
3613	BRCA1	17.556	43.1667	26-50	III+IV	Ovary	G2	Deceased	No residual disease	Yes	Interval cytoreductive surgery	No
7899	wildtype	12.9204	29.5887	26-50	III+IV	Ovary	G3	Deceased	Residual disease	No	Primary cytoreductive surgery	No
66406	BRCA1	20.4491	47.3091	26-50	III+IV	Ovary	G3	Deceased	No residual disease	Yes	Interval cytoreductive surgery	No
618	wildtype	10.6519	46.1255	26-50	III+IV	Ovary	G3	Deceased	Residual disease	No	Primary cytoreductive surgery	No
66268	wildtype	34.9476	34.9476	26-50	I+II	Ovary	G3	Alive	No residual disease	No	Primary cytoreductive surgery	No
9696	wildtype	63.4842	63.4842	26-50	I+II	Ovary	G3	Alive	No residual disease	No	Primary cytoreductive surgery	No
7688	wildtype	13.1505	43.2324	26-50	III+IV	Ovary	G2	Deceased	Residual disease	No	Primary cytoreductive surgery	No
12048	BRCA2	103.528	103.528	26-50	III+IV	Ovary	G3	Deceased	Residual disease	No	Primary cytoreductive surgery	No
66582	BRCA1	19.6929	24.6244	26-50	III+IV		G3	Alive	No residual disease	Yes	Interval cytoreductive surgery	Yes
12152	wildtype	10.1259	32.0544	26-50	III+IV	Ovary	G3	Deceased	Residual disease	No	Primary cytoreductive surgery	No
10922	BRCA1	11.9999	33.6325	26-50	III+IV	Ovary	G3	Deceased	Residual disease	No	Primary cytoreductive surgery	No
5874	BRCA1	33.3037	47.1118	26-50	III+IV	Ovary	G3	Deceased	Residual disease	No	Primary cytoreductive surgery	No
6460	wildtype	27.7476	36.6243	26-50	III+IV	Ovary	G3	Deceased	Residual disease	No	Primary cytoreductive surgery	No
6977	wildtype	13.3478	29.3257	26-50	III+IV	Ovary	G3	Deceased	Residual disease	No	Primary cytoreductive surgery	No
11839	BRCA2	9.86291	30.3449	26-50	III+IV	Fallopian tube	G2	Deceased	Residual disease	No	Primary cytoreductive surgery	No
66786	BRCA1	22.323	37.0845	26-50	III+IV	Fallopian tube	G3	Alive	Residual disease	No	Primary cytoreductive surgery	No
12185	BRCA1	80.0539	147.352	26-50	III+IV	Ovary	G3	Alive	Residual disease	No	Primary cytoreductive surgery	No
11169	wildtype	116.185	116.185	26-50	III+IV	Fallopian tube	G3	Alive	No residual disease	Yes	Interval cytoreductive surgery	No
66838	wildtype	11.2108	11.2108	26-50	III+IV	Fallopian tube	G3	Alive	No residual disease	No	Primary cytoreductive surgery	No
4449	wildtype	12.4273	17.3258	26-50	III+IV	Ovary	G3	Deceased	Residual disease	No	Primary cytoreductive surgery	No
7808	wildtype	11.0465	26.4983	26-50	III+IV	Ovary	G3	Deceased	Residual disease	No	Primary cytoreductive surgery	No
10739	wildtype	60.6897	60.6897	26-50	III+IV	Ovary	G3	Alive	No residual disease	No	Primary cytoreductive surgery	No
8026	wildtype	30.9366	124.338	26-50	I+II	Ovary	G2	Alive	No residual disease	No	Primary cytoreductive surgery	No
8471	BRCA1	78.7717	85.8402	26-50	III+IV	Ovary	G3	Alive	Residual disease	No	Primary cytoreductive surgery	No
3102	wildtype	6.96979	27.0244	26-50	III+IV	Ovary	G2	Deceased	Residual disease	No	Primary cytoreductive surgery	No
11131	wildtype	18.4108	33.4024	26-50	III+IV	Fallopian tube	G3	Deceased	Residual disease	No	Primary cytoreductive surgery	No
3692	wildtype	8.97524	29.5887	26-50	III+IV	Peritoneum	G3	Deceased	Residual disease	No	Primary cytoreductive surgery	No
11433	BRCA1	38.9585	160.7	26-50	III+IV	Ovary	G3	Alive	Residual disease	No	Primary cytoreductive surgery	No
11231	BRCA1	9.66565	29.9504	26-50	III+IV	Ovary	G3	Deceased	Residual disease	No	Primary cytoreductive surgery	No
65645	wildtype	17.9176	107.045	26-50	III+IV	Ovary	G3	Deceased	Residual disease	Yes	Interval cytoreductive surgery	No
3960	wildtype	11.0465	40.0763	26-50	III+IV	Ovary	G2	Deceased	Residual disease	No	Primary cytoreductive surgery	No
65555	BRCA1	8.77799	13.9724	26-50	III+IV	Ovary	G3	Deceased	Residual disease	Yes	Interval cytoreductive surgery	No
15213	wildtype	13.3149	21.5011	26-50	III+IV	Ovary	G3	Deceased	Residual disease	No	Primary cytoreductive surgery	No
6330	wildtype	6.60815	9.40264	26-50	III+IV	Peritoneum	G3	Deceased	Residual disease	No	Primary cytoreductive surgery	No
2315	BRCA1	140.02	140.02	26-50	III+IV	Peritoneum	G3	Alive	No residual disease	No	Primary cytoreductive surgery	No
6716	wildtype	4.89858	9.50127	26-50	III+IV	Ovary	G3	Deceased	Residual disease	No	Primary cytoreductive surgery	No
8075	BRCA1	27.8791	72.6567	26-50	III+IV	Ovary	G2	Deceased	No residual disease	No	Primary cytoreductive surgery	No
1801	BRCA2	2.86024	5.29309	26-50	III+IV	Ovary	G3	Deceased	Residual disease	No	Primary cytoreductive surgery	No
1617	BRCA1	86.6292	137.292	26-50	III+IV	Ovary	G3	Deceased	No residual disease	No	Primary cytoreductive surgery	No
66797	wildtype	11.0793	28.2408	26-50	III+IV	Fallopian tube	G3	Deceased	Residual disease	No	Primary cytoreductive surgery	No
5154	wildtype	9.30401	22.06	26-50	III+IV	Peritoneum	G3	Deceased	Residual disease	No	Primary cytoreductive surgery	No
1236	wildtype	26.597	56.1857	26-50	III+IV	Ovary	G3	Deceased	No residual disease	No	Primary cytoreductive surgery	No
66802	wildtype	13.7752	13.7752	26-50	III+IV	Fallopian tube	G3	Alive	Residual disease	No	Primary cytoreductive surgery	No
2928	wildtype	24.9203	66.6075	26-50	III+IV	Ovary	G3	Deceased	Residual disease	No	Primary cytoreductive surgery	No
15240	BRCA1	21.6655	63.0568	26-50	III+IV	Ovary	G3	Deceased	Residual disease	No	Primary cytoreductive surgery	No
8105	wildtype	128.645	128.645	26-50	I+II	Ovary	G2	Deceased	No residual disease	No	Primary cytoreductive surgery	No
1103	wildtype	147.286	147.286	26-50	III+IV	Ovary	G3	Alive	No residual disease	No	Primary cytoreductive surgery	No
9344	wildtype	13.4136	25.7422	26-50	III+IV	Ovary	G3	Deceased	Residual disease	No	Primary cytoreductive surgery	No
2476	wildtype	156.459	156.459	26-50	III+IV	Ovary	G2	Alive	Residual disease	No	Primary cytoreductive surgery	No
65972	wildtype	14.2026	28.7339	26-50	III+IV	Peritoneum	G3	Deceased	Residual disease	No	Primary cytoreductive surgery	No
66580	wildtype	19.6929	72.591	26-50	III+IV	Ovary		Alive		Yes	Interval cytoreductive surgery	No
5619	BRCA2	124.503	124.503	26-50	III+IV	Ovary	G3	Alive	Residual disease	No	Primary cytoreductive surgery	No
15226	wildtype	21.6326	51.7145	26-50	III+IV	Ovary	G2	Deceased	Residual disease	No	Primary cytoreductive surgery	No
66844	wildtype			26-50		Ovary	G3		No residual disease	No	Primary cytoreductive surgery	No
10629	wildtype	23.145	76.2403	26-50	III+IV	Ovary	G3	Deceased	No residual disease	No	Primary cytoreductive surgery	No
66338	wildtype	26.6956	76.6019	26-50	III+IV	Peritoneum	G3	Deceased	No residual disease	No	Primary cytoreductive surgery	No
6708	BRCA1	41.9831	132.59	26-50	III+IV	Ovary	G3	Alive	No residual disease	No	Primary cytoreductive surgery	No
6009	wildtype	9.92866	31.0682	26-50	III+IV	Ovary	G2	Deceased	No residual disease	No	Primary cytoreductive surgery	No
9998	BRCA1	19.2327	46.5529	26-50	III+IV	Ovary	G3	Deceased	Residual disease	No	other	No
11995	BRCA1	12.9862	21.1066	26-50	III+IV	Peritoneum	G3	Deceased	Residual disease	No	Primary cytoreductive surgery	No
66299	BRCA2	12.6574	28.8983	26-50	III+IV	Ovary	G3	Deceased	No residual disease	Yes	Interval cytoreductive surgery	No
66591	BRCA1	13.8738	13.8738	26-50	III+IV	Ovary	G3	Alive	Residual disease	No	Primary cytoreductive surgery	Yes
66232	BRCA1	119.275	290.232	26-50	III+IV	Ovary	G3	Deceased	Residual disease	No	Primary cytoreductive surgery	No
10132	wildtype	20.0217	54.7062	26-50	III+IV	Peritoneum	G3	Deceased	Residual disease	No	Primary cytoreductive surgery	No
4256	wildtype	4.14242	11.3423	26-50	III+IV	Ovary	G3	Deceased	Residual disease	No	Primary cytoreductive surgery	No
15396	wildtype	25.5778	116.744	26-50	III+IV	Ovary	G3	Deceased	Residual disease	No	Primary cytoreductive surgery	No
12182	wildtype	60.1308	60.1308	26-50	III+IV	Ovary	G3	Alive	Residual disease	No	Primary cytoreductive surgery	No
15296	BRCA1	22.8491	76.9635	26-50	III+IV	Peritoneum	G3	Deceased	Residual disease	No	Primary cytoreductive surgery	No
4757	BRCA2	141.072	141.072	26-50	III+IV	Ovary	G2	Alive	Residual disease	No	Primary cytoreductive surgery	No
5850	BRCA1	17.2272	42.4105	26-50	III+IV	Peritoneum	G3	Deceased	Residual disease	Yes	Interval cytoreductive surgery	No
15230	wildtype	21.5998	40.2735	26-50	III+IV	Ovary	G3	Deceased	No residual disease	No	Primary cytoreductive surgery	No
4065	BRCA1	13.6437	26.2353	26-50	III+IV	Ovary	G3	Deceased	No residual disease	No	Primary cytoreductive surgery	No
5400	wildtype	19.397	52.9309	26-50	III+IV	Ovary	G3	Deceased	Residual disease	No	Primary cytoreductive surgery	No
296	wildtype	24.986	93.4017	26-50	III+IV	Ovary	G3	Deceased	No residual disease	No	Primary cytoreductive surgery	No
15337	wildtype	4.20817	14.7286	26-50	III+IV	Ovary	G3	Deceased	No residual disease	No	Primary cytoreductive surgery	No
8423	wildtype	20.9094	31.4627	26-50	I+II	Fallopian tube	G3	Deceased	No residual disease	No	Primary cytoreductive surgery	No
734	wildtype	27.7476	148.996	26-50	III+IV	Ovary	G3	Alive	No residual disease	No	Primary cytoreductive surgery	No
66202	wildtype	229.608	229.608	26-50		Ovary	G3	Alive		No	Primary cytoreductive surgery	No
4639	wildtype	69.3362	164.941	26-50	III+IV	Ovary	G3	Deceased	No residual disease	Yes	Interval cytoreductive surgery	No
66509	wildtype	2.56436	2.56436	26-50	III+IV	Fallopian tube	G3	Alive	No residual disease	No	Primary cytoreductive surgery	No
66337	wildtype			26-50	III+IV	Fallopian tube	G3		Residual disease	No	Primary cytoreductive surgery	No
3229	wildtype	13.4136	45.731	26-50	III+IV	Ovary	G3	Deceased	No residual disease	No	other	No
11007	wildtype	13.3807	31.2654	26-50	III+IV	Ovary	G3	Deceased	Residual disease	Yes	Interval cytoreductive surgery	No
66382	wildtype	10.4218	29.3257	26-50	III+IV	Ovary	G3	Deceased		No	Primary cytoreductive surgery	No
6296	wildtype	128.218	128.218	26-50	III+IV	Ovary	G3	Alive	No residual disease	No	Primary cytoreductive surgery	No
65908	BRCA1	68.3499	158.628	26-50	III+IV	Ovary	G3	Alive	Residual disease	No	Primary cytoreductive surgery	No
65553	wildtype	13.7752	164.941	26-50	III+IV	Ovary	G2	Deceased	Residual disease	Yes	Interval cytoreductive surgery	No
1024	wildtype	10.6519	20.6463	26-50	III+IV	Ovary	G3	Deceased	Residual disease	No	other	No
11191	BRCA1	26.8929	52.372	26-50	III+IV	Ovary	G3	Deceased	Residual disease	No	Primary cytoreductive surgery	No
3067	wildtype	11.704	25.5449	26-50	III+IV	Ovary	G2	Deceased	Residual disease	Yes	Interval cytoreductive surgery	No
15436	wildtype	19.134	19.134	26-50	III+IV	Peritoneum	G3	Alive	Residual disease	No	Primary cytoreductive surgery	No
66034	wildtype	252.26	252.26	26-50	III+IV	Ovary	G2	Alive	No residual disease	No	Primary cytoreductive surgery	No
66659	BRCA1	8.25196	26.2682	26-50	III+IV	Fallopian tube	G3	Deceased	Residual disease	Yes	Interval cytoreductive surgery	No
66419	BRCA1	155.078	204.557	26-50	III+IV	Fallopian tube		Alive	Residual disease	No	Primary cytoreductive surgery	No
66428	BRCA1	4.43831	56.5473	26-50	III+IV	Ovary	G2	Deceased	Residual disease	No	Primary cytoreductive surgery	No
0	wildtype	6.77253	56.2843	26-50	III+IV	Ovary	G3	Deceased	No residual disease	No	Primary cytoreductive surgery	No
6397	wildtype	9.23825	20.7779	26-50	III+IV	Ovary	G2	Deceased	Residual disease	No	Primary cytoreductive surgery	No
66118	wildtype	11.8684	60.361	26-50	III+IV	Ovary	G3	Alive	No residual disease	Yes	Interval cytoreductive surgery	No
4631	BRCA1	12.7231	50.2351	26-50	III+IV	Peritoneum	G3	Deceased	Residual disease	No	Primary cytoreductive surgery	No
3778	wildtype	27.6161	113.555	26-50	I+II	Ovary	G3	Alive	No residual disease	No	Primary cytoreductive surgery	No
65914	BRCA2	14.4985	71.6376	26-50	III+IV	Peritoneum	G3	Deceased	No residual disease	Yes	Interval cytoreductive surgery	No
1608	wildtype	76.9307	141.829	26-50	III+IV	Ovary	G3	Deceased		No	Primary cytoreductive surgery	No
11407	wildtype	38.2681	72.7225	26-50	I+II	Ovary	G3	Deceased	No residual disease	No	Primary cytoreductive surgery	No
1565	wildtype	10.3561	11.8355	26-50	III+IV	Ovary	G3	Deceased	Residual disease	No	Primary cytoreductive surgery	No
3691	BRCA2	136.93	136.93	26-50	I+II	Ovary	G3	Alive	No residual disease	No	other	No
9930	BRCA1	25.7422	50.0707	26-50	III+IV	Ovary	G3	Deceased	Residual disease	No	Primary cytoreductive surgery	No
4689	wildtype	32.2846	145.149	26-50	III+IV	Ovary	G3	Deceased	No residual disease	No	Primary cytoreductive surgery	No
66503	BRCA1	16.7012	24.8216	26-50	III+IV		G3	Alive	No residual disease	Yes	Interval cytoreductive surgery	Yes
12154	wildtype	55.561	104.58	26-50	III+IV	Ovary	G3	Deceased	Residual disease	No	Primary cytoreductive surgery	No
11895	BRCA2	9.20538	38.2023	26-50		Peritoneum	G3	Deceased	Residual disease	No	Primary cytoreductive surgery	No
6399	BRCA1	21.008	40.7338	26-50	III+IV	Ovary	G3	Deceased	Residual disease	No	Primary cytoreductive surgery	No
65629	BRCA2	16.7669	30.8051	26-50	III+IV	Ovary		Deceased	Residual disease	Yes	other	No
66733	BRCA1	50.8268	68.4814	26-50		Ovary	G3	Alive	Residual disease	No	Primary cytoreductive surgery	Yes
4505	BRCA1	9.89578	22.06	26-50	III+IV	Ovary	G3	Deceased	Residual disease	No	Primary cytoreductive surgery	No
7471	BRCA2	16.7341	34.0928	26-50	III+IV	Ovary	G3	Deceased	Residual disease	No	Primary cytoreductive surgery	No
65875	wildtype	6.50952	9.63277	26-50	III+IV	Ovary	G3	Deceased		Yes		No
9374	BRCA1	130.355	130.355	26-50	III+IV	Ovary	G2	Deceased	Residual disease	No	Primary cytoreductive surgery	No
66647	wildtype	35.9339	96.2948	26-50	III+IV	Ovary	G3	Alive	Residual disease	No	Primary cytoreductive surgery	No
65633	wildtype	71.802	71.802	26-50	III+IV	Ovary	G3	Alive	Residual disease	No	Primary cytoreductive surgery	Yes
12252	wildtype	14.7944	55.4624	26-50	III+IV	Ovary	G2	Deceased	Residual disease	No	Primary cytoreductive surgery	No
2262	wildtype	25.8737	154.354	26-50	III+IV	Ovary	G3	Deceased	No residual disease	No	Primary cytoreductive surgery	No
10618	wildtype	4.8657	14.4656	26-50	III+IV	Ovary	G2	Deceased	Residual disease	Yes	Interval cytoreductive surgery	No
4520	wildtype	20.7121	33.0736	26-50	III+IV	Ovary	G3	Deceased	Residual disease	No	Primary cytoreductive surgery	No
11885	wildtype	20.5806	58.4213	26-50	III+IV	Ovary	G3	Deceased	Residual disease	No	Primary cytoreductive surgery	No
2305	wildtype	16.1094	173.489	26-50	III+IV	Ovary	G3	Deceased	Residual disease	No	Primary cytoreductive surgery	No
7329	wildtype	18.4436	27.3202	26-50	III+IV	Ovary	G3	Deceased	Residual disease	No	Primary cytoreductive surgery	No
2083	BRCA1	138.508	138.508	26-50	I+II	Fallopian tube	G3	Alive	No residual disease	No	other	No
1563	BRCA1	15.4848	37.1174	26-50	III+IV	Ovary	G3	Deceased	No residual disease	No	Primary cytoreductive surgery	No
11010	wildtype	19.5286	43.0023	26-50	III+IV	Ovary	G3	Deceased	Residual disease	No	Primary cytoreductive surgery	No
2307	wildtype	11.8355	23.7038	26-50	III+IV	Ovary	G3	Deceased	Residual disease	No	other	No
66713	wildtype	3.09038	3.09038	26-50	III+IV	Ovary	G3	Alive	No residual disease	No	Primary cytoreductive surgery	No
9082	wildtype	95.5387	135.385	26-50	III+IV	Ovary	G2	Deceased	Residual disease	No	Primary cytoreductive surgery	No
15411	wildtype	23.1778	61.0185	26-50	III+IV	Ovary	G3	Deceased	Residual disease	No	Primary cytoreductive surgery	No
15403	wildtype	4.47118	9.46839	26-50	III+IV	Ovary	G3	Deceased	Residual disease	Yes	Interval cytoreductive surgery	No
66682	wildtype	13.0848	13.2492	26-50	III+IV	Fallopian tube	G3	Alive	Residual disease	No	Primary cytoreductive surgery	No
4863	wildtype	83.7361	153.697	26-50	I+II	Ovary	G2	Deceased	No residual disease	No	Primary cytoreductive surgery	No
66807	BRCA2	10.8821	10.8821	26-50	III+IV	Ovary	G3	Alive	No residual disease	No	Primary cytoreductive surgery	No
11333	wildtype	114.508	114.508	26-50	III+IV	Ovary	G3	Alive		Yes	Interval cytoreductive surgery	No
66240	BRCA1	23.408	62.2349	26-50	III+IV	Fallopian tube	G3	Deceased	No residual disease	No	Primary cytoreductive surgery	No
65981	wildtype	4.93145	59.1117	26-50	III+IV	Ovary	G3	Alive	No residual disease	No	Primary cytoreductive surgery	No
11618	wildtype	28.8326	67.4623	26-50	III+IV	Ovary	G3	Deceased	Residual disease	No	Primary cytoreductive surgery	No
4112	BRCA1	9.59989	69.0732	26-50	III+IV	Peritoneum	G3	Deceased	Residual disease	No	Primary cytoreductive surgery	No
10262	wildtype	26.4983	49.6433	26-50	III+IV	Ovary	G2	Deceased	No residual disease	No	Primary cytoreductive surgery	No
66120	BRCA1	12.7889	40.9311	26-50	III+IV	Ovary	G3	Deceased	No residual disease	Yes	other	No
4769	wildtype	10.6519	12.5588	26-50	III+IV	Ovary	G3	Deceased	Residual disease	No	Primary cytoreductive surgery	No
65605	wildtype	7.3643	29.1613	26-50	III+IV	Ovary	G3	Deceased	Residual disease	No	Primary cytoreductive surgery	No
11381	wildtype	25.8079	107.506	26-50	I+II	Ovary	G3	Alive	Residual disease	No	Primary cytoreductive surgery	No
8203	BRCA1	10.5862	48.4926	26-50	III+IV	Ovary	G3	Deceased	Residual disease	No	Primary cytoreductive surgery	No
66327	BRCA1	22.1915	22.1915	26-50	III+IV	Fallopian tube	G3	Alive	No residual disease	No	Primary cytoreductive surgery	No
66148	BRCA1	18.4765	59.4076	26-50	III+IV	Fallopian tube	G3	Alive	Residual disease	No	Primary cytoreductive surgery	No
1880	BRCA1	144.919	144.919	26-50	I+II	Fallopian tube	G3	Deceased	No residual disease	No	Primary cytoreductive surgery	No
15250	wildtype	9.43551	37.0188	26-50	III+IV	Peritoneum	G2	Deceased	No residual disease	Yes	Interval cytoreductive surgery	No
1806	wildtype	26.9586	66.9363	26-50	III+IV	Ovary	G3	Deceased	Residual disease	No	Primary cytoreductive surgery	No
6336	wildtype	31.1668	97.051	26-50	III+IV	Ovary	G3	Deceased	No residual disease	No	Primary cytoreductive surgery	No
933	wildtype	28.3723	95.44	26-50	I+II	Fallopian tube	G3	Deceased	No residual disease	No	other	No
1602	wildtype	27.649	43.0351	26-50	III+IV	Ovary	G3	Deceased	Residual disease	No	Primary cytoreductive surgery	No
15229	BRCA1	14.1697	50.2351	26-50	III+IV	Ovary	G3	Deceased	Residual disease	No	Primary cytoreductive surgery	No
12336	wildtype	64.4705	116.481	26-50	III+IV	Ovary	G3	Alive	Residual disease	Yes	Interval cytoreductive surgery	No
4530	wildtype	36.1311	72.591	26-50	III+IV	Ovary		Deceased	No residual disease	Yes	Interval cytoreductive surgery	No
4309	wildtype	8.25196	23.7038	26-50	III+IV	Ovary	G3	Deceased	No residual disease	Yes	Interval cytoreductive surgery	No
66652	BRCA1	39.3201	126.837	26-50	III+IV	Ovary	G3	Deceased	No residual disease	No	Primary cytoreductive surgery	No
366	wildtype	11.1451	17.3258	26-50	III+IV	Ovary	G3	Deceased	Residual disease	No	Primary cytoreductive surgery	No
66200	BRCA2	36.0325	145.839	26-50		Ovary	G2	Alive	Residual disease	Yes	Interval cytoreductive surgery	No
7108	wildtype	7.98895	54.2789	26-50	III+IV	Ovary	G3	Deceased	No residual disease	Yes	Interval cytoreductive surgery	No
5051	wildtype	14.4656	36.6243	26-50	III+IV	Ovary	G3	Deceased		No	Primary cytoreductive surgery	No
8479	BRCA1	14.9587	46.783	26-50	III+IV	Ovary	G3	Deceased	Residual disease	No	Primary cytoreductive surgery	No
66560	wildtype	35.6708	35.6708	26-50	III+IV	Ovary	G3	Alive	No residual disease	Yes	Interval cytoreductive surgery	Yes
12071	wildtype	33.0079	93.1058	26-50	III+IV	Ovary	G3	Deceased	Residual disease	No	Primary cytoreductive surgery	No
66805	BRCA1	23.4408	23.4408	26-50	I+II	Fallopian tube	G3	Alive	No residual disease	No	Primary cytoreductive surgery	No
11768	wildtype	11.0793	54.7062	26-50	III+IV	Ovary	G3	Deceased	Residual disease	No	Primary cytoreductive surgery	No
15322	wildtype	55.1665	96.7551	26-50	III+IV	Ovary	G3	Deceased	No residual disease	No	Primary cytoreductive surgery	No
6266	wildtype	19.2327	74.4649	26-50	I+II	Ovary	G2	Deceased	Residual disease	No	Primary cytoreductive surgery	No
2691	wildtype	32.0216	67.2979	26-50	III+IV	Ovary		Deceased	No residual disease	No	Primary cytoreductive surgery	No
4260	wildtype	18.2464	62.4979	26-50	III+IV	Ovary	G3	Deceased	Residual disease	No	Primary cytoreductive surgery	No
66753	wildtype	11.6054	11.6054	26-50	III+IV	Ovary	G3	Alive	No residual disease	Yes	Interval cytoreductive surgery	No
6775	wildtype	16.1423	87.9771	51-75	III+IV	Ovary	G2	Deceased	Residual disease	Yes	Interval cytoreductive surgery	No
66654	BRCA1	21.9285	21.9285	51-75	III+IV	Ovary	G3	Alive	Residual disease	No	Primary cytoreductive surgery	No
5703	wildtype	14.9916	62.3993	51-75	III+IV	Ovary	G3	Deceased	No residual disease	No	Primary cytoreductive surgery	No
1640	wildtype	13.7094	22.4217	51-75	III+IV	Ovary	G3	Deceased	Residual disease	No	Primary cytoreductive surgery	No
1026	wildtype	8.02183	13.8738	51-75	III+IV	Ovary	G2	Deceased	Residual disease	No	Primary cytoreductive surgery	No
1728	wildtype	34.1914	71.802	51-75	I+II	Ovary	G2	Alive		No	Primary cytoreductive surgery	No
9219	wildtype	120.59	123.484	51-75	III+IV	Ovary	G3	Alive	No residual disease	No	Primary cytoreductive surgery	No
65907	wildtype	11.6054	38.2681	51-75	III+IV	Ovary	G3	Deceased	Residual disease	No	Primary cytoreductive surgery	No
10693	wildtype	8.28484	23.0463	51-75	III+IV	Ovary	G2	Deceased	No residual disease	No	Primary cytoreductive surgery	No
11761	wildtype	54.9035	54.9035	51-75	I+II	Ovary	G2	Alive	No residual disease	No	Primary cytoreductive surgery	No
5589	BRCA1	19.3313	83.9662	51-75	III+IV	Ovary	G3	Deceased	No residual disease	No	Primary cytoreductive surgery	No
3490	wildtype	6.21363	19.5286	51-75	III+IV	Ovary	G3	Deceased	Residual disease	No	other	No
15253	BRCA1	13.5779	95.7031	51-75	III+IV	Ovary	G3	Alive	Residual disease	No	Primary cytoreductive surgery	No
8515	BRCA1	10.6191	31.6928	51-75	III+IV	Ovary	G3	Deceased	Residual disease	No	Primary cytoreductive surgery	No
1032	wildtype	28.5367	49.4789	51-75	III+IV	Ovary	G2	Deceased	No residual disease	No	Primary cytoreductive surgery	No
65541	wildtype	18.9697	44.0872	51-75	III+IV	Ovary	G3	Deceased	Residual disease	Yes	Interval cytoreductive surgery	No
3903	BRCA2	60.098	140.974	51-75	III+IV	Ovary	G3	Alive	Residual disease	No	Primary cytoreductive surgery	No
4194	BRCA1	15.4848	35.2106	51-75	III+IV	Ovary	G3	Deceased	Residual disease	No	Primary cytoreductive surgery	No
66137	BRCA1	8.25196	26.3997	51-75	III+IV	Ovary	G3	Deceased	Residual disease	No	Primary cytoreductive surgery	No
15321	BRCA1	10.7506	21.4354	51-75	III+IV	Peritoneum	G3	Deceased	Residual disease	No	Primary cytoreductive surgery	No
4723	wildtype	9.23825	31.9558	51-75	III+IV	Ovary	G3	Deceased	Residual disease	No	Primary cytoreductive surgery	No
2487	BRCA2	51.32	51.32	51-75	III+IV	Ovary	G3	Alive	No residual disease	No	Primary cytoreductive surgery	No
899	wildtype	132.886	132.886	51-75	I+II	Ovary	G3	Deceased	No residual disease	No	Primary cytoreductive surgery	No
66175	BRCA1			51-75	III+IV	Ovary	G3		No residual disease	No	Primary cytoreductive surgery	No
8575	wildtype	10.7177	45.994	51-75	III+IV	Ovary	G3	Deceased	Residual disease	No	Primary cytoreductive surgery	No
847	wildtype	25.7751	34.027	51-75	III+IV	Ovary	G3	Deceased	No residual disease	No	Primary cytoreductive surgery	No
7620	BRCA1	15.3533	46.4214	51-75	III+IV	Ovary	G2	Deceased	Residual disease	No	Primary cytoreductive surgery	No
66021	wildtype	19.5286	76.5033	51-75	III+IV	Ovary	G3	Alive	No residual disease	No	Primary cytoreductive surgery	No
66410	wildtype	4.93145	10.3561	51-75	III+IV	Ovary	G3	Alive	No residual disease	Yes	Interval cytoreductive surgery	No
65635	wildtype	9.92866	29.9832	51-75	III+IV	Peritoneum		Deceased	No residual disease	Yes	Interval cytoreductive surgery	No
66739	BRCA2	13.3149	82.6183	51-75	III+IV	Ovary	G3	Alive	Residual disease	No	Primary cytoreductive surgery	No
15272	wildtype	11.441	34.4873	51-75	III+IV	Ovary	G3	Deceased	Residual disease	No	Primary cytoreductive surgery	No
2400	BRCA1	14.3341	144.459	51-75	III+IV	Ovary	G3	Deceased	Residual disease	Yes	Interval cytoreductive surgery	No
66274	wildtype	29.1942	89.4894	51-75	III+IV	Ovary	G3	Alive		No		No
65637	wildtype	58.0596	251.373	51-75	I+II	Ovary	G3	Alive		No	Primary cytoreductive surgery	No
2332	wildtype	10.4218	21.1724	51-75	III+IV	Ovary	G2	Deceased	Residual disease	Yes	Interval cytoreductive surgery	No
1607	wildtype	37.0188	122.793	51-75	III+IV	Ovary	G3	Deceased	Residual disease	No	Primary cytoreductive surgery	No
15287	wildtype	13.019	24.1312	51-75	III+IV	Ovary	G2	Deceased	Residual disease	No	Primary cytoreductive surgery	No
8473	BRCA1	65.7527	118.914	51-75	III+IV	Ovary	G3	Alive	Residual disease	No	Primary cytoreductive surgery	No
66528	wildtype	21.5998	21.5998	51-75	III+IV	Ovary	G3	Alive	No residual disease	No	Primary cytoreductive surgery	No
66144	wildtype	49.4132	49.4132	51-75	I+II	Ovary	G3	Alive	No residual disease	No	Primary cytoreductive surgery	No
5708	wildtype	63.0897	63.0897	51-75	I+II	Ovary	G2	Alive	No residual disease	No	Primary cytoreductive surgery	No
9682	wildtype	11.5067	56.8761	51-75	III+IV	Ovary	G2	Deceased		Yes	Interval cytoreductive surgery	No
9125	wildtype	132.788	132.788	51-75	III+IV	Ovary	G2	Deceased	No residual disease	No	Primary cytoreductive surgery	No
7716	wildtype	69.7636	69.7636	51-75	I+II	Ovary	G3	Alive		No	Primary cytoreductive surgery	No
66236	BRCA1	12.6903	34.9147	51-75	III+IV		G3	Deceased	No residual disease	Yes	Interval cytoreductive surgery	No
94	wildtype	12.8547	73.0184	51-75	III+IV	Ovary		Deceased	No residual disease	No	Primary cytoreductive surgery	No
8239	wildtype	12.3944	25.0518	51-75	III+IV	Ovary	G3	Deceased	No residual disease	No	Primary cytoreductive surgery	No
11186	BRCA1	138.804	138.804	51-75	I+II	Ovary	G3	Alive	No residual disease	No	Primary cytoreductive surgery	No
66816	BRCA2	23.1778	23.1778	51-75	I+II	Ovary	G3	Alive	No residual disease	No	Primary cytoreductive surgery	Yes
3736	wildtype	3.64928	6.41089	51-75	III+IV	Peritoneum	G3	Deceased	Residual disease	Yes	Interval cytoreductive surgery	No
11415	wildtype	7.13417	18.0162	51-75	III+IV	Ovary	G3	Deceased	Residual disease	No	Primary cytoreductive surgery	No
1796	BRCA1	17.4245	52.7994	51-75	I+II	Fallopian tube	G3	Deceased	No residual disease	Yes	Interval cytoreductive surgery	No
66018	BRCA2	14.9916	62.6623	51-75	III+IV	Ovary	G3	Deceased	Residual disease	No	Primary cytoreductive surgery	No
5690	BRCA1	117.664	117.664	51-75	I+II	Ovary		Alive	No residual disease	No	Primary cytoreductive surgery	No
6989	wildtype	63.1555	63.1555	51-75	I+II	Ovary	G2	Alive	No residual disease	No	Primary cytoreductive surgery	No
11451	wildtype	112.371	112.371	51-75	I+II	Ovary	G2	Alive		No	Primary cytoreductive surgery	No
2934	wildtype	11.8684	23.4408	51-75	III+IV	Ovary	G3	Deceased	Residual disease	Yes	Interval cytoreductive surgery	No
66377	BRCA1	25.7422	45.9611	51-75	III+IV	Ovary	G3	Alive	No residual disease	Yes	Interval cytoreductive surgery	No
65652	wildtype	14.6957	36.7229	51-75	III+IV	Ovary	G3	Deceased	Residual disease	No	Primary cytoreductive surgery	No
66246	wildtype	68.7445	68.7445	51-75	I+II	Ovary	G3	Alive	Residual disease	No	Primary cytoreductive surgery	No
6988	wildtype	74.2677	74.2677	51-75	III+IV	Ovary	G3	Alive	No residual disease	No	Primary cytoreductive surgery	No
66172	BRCA2	35.3092	93.073	51-75	I+II	Ovary	G3	Deceased	No residual disease	No	Primary cytoreductive surgery	No
15397	BRCA2	14.9916	33.2051	51-75	III+IV	Ovary	G3	Deceased	Residual disease	No	Primary cytoreductive surgery	No
6547	wildtype	125.193	160.108	51-75	I+II	Ovary	G3	Alive	No residual disease	Yes	other	No
3539	wildtype	42.5091	42.5091	51-75	III+IV	Ovary	G3	Deceased	Residual disease	No	Primary cytoreductive surgery	No
66728	wildtype	15.5176	40.5037	51-75	III+IV	Ovary	G3	Deceased	No residual disease	Yes	Interval cytoreductive surgery	No
66168	wildtype	6.34514	19.9231	51-75	III+IV	Ovary	G3	Deceased	Residual disease	Yes	Interval cytoreductive surgery	No
66362	BRCA2	33.0736	47.605	51-75	III+IV	Ovary	G3	Alive	No residual disease	Yes	Interval cytoreductive surgery	Yes
8781	wildtype	74.2019	134.826	51-75	III+IV	Ovary	G3	Alive	Residual disease	No	Primary cytoreductive surgery	No
66745	wildtype	18.4436	55.4624	51-75	III+IV	Ovary	G3	Deceased	Residual disease	No	Primary cytoreductive surgery	No
11272	wildtype	120.327	120.327	51-75	I+II	Ovary	G3	Alive	No residual disease	No	Primary cytoreductive surgery	No
9357	BRCA2	12.4273	42.805	51-75	III+IV	Ovary	G3	Deceased	Residual disease	No	Primary cytoreductive surgery	No
7725	wildtype	10.6191	26.0381	51-75	III+IV	Ovary	G3	Deceased	Residual disease	No	Primary cytoreductive surgery	No
5544	wildtype	13.3478	47.2104	51-75	III+IV	Ovary	G3	Deceased		No	Primary cytoreductive surgery	No
1493	wildtype	63.6157	141.664	51-75	III+IV	Ovary	G2	Deceased		No	Primary cytoreductive surgery	No
66506	wildtype	20.7779	72.1307	51-75	III+IV	Fallopian tube	G3	Alive		Yes		No
451	wildtype	24.1312	66.3774	51-75	III+IV	Ovary	G3	Deceased	No residual disease	No	Primary cytoreductive surgery	No
4451	wildtype	40.7009	86.5306	51-75	III+IV	Ovary	G3	Deceased	Residual disease	Yes	Interval cytoreductive surgery	No
4465	wildtype	63.6157	63.6157	51-75	I+II	Ovary	G3	Alive	No residual disease	No	Primary cytoreductive surgery	No
6406	BRCA2	29.2928	70.0595	51-75	III+IV	Ovary	G3	Deceased	Residual disease	No	Primary cytoreductive surgery	No
66743	BRCA2	31.1997	106.782	51-75	III+IV	Ovary	G3	Alive	No residual disease	No	Primary cytoreductive surgery	No
8928	BRCA1	32.3832	96.0647	51-75	III+IV	Ovary	G3	Deceased	No residual disease	No	Primary cytoreductive surgery	No
3843	wildtype	23.408	53.1282	51-75	III+IV	Ovary	G3	Deceased	Residual disease	No	Primary cytoreductive surgery	No
11541	wildtype	10.0602	23.2765	51-75	III+IV	Ovary	G2	Deceased	Residual disease	Yes	Interval cytoreductive surgery	No
66584	BRCA1	21.8299	57.9281	51-75	III+IV	Ovary	G3	Alive	Residual disease	No	Primary cytoreductive surgery	No
15235	wildtype	5.9835	14.0711	51-75	III+IV	Peritoneum	G2	Deceased	Residual disease	Yes	Interval cytoreductive surgery	No
10000	BRCA2	10.6519	33.6983	51-75	III+IV	Ovary	G2	Deceased	Residual disease	No	Primary cytoreductive surgery	No
66395	BRCA1	16.6026	47.9337	51-75	III+IV	Ovary	G3	Alive	No residual disease	Yes	Interval cytoreductive surgery	No
10928	wildtype	18.7066	70.1581	51-75	III+IV	Fallopian tube	G3	Deceased	Residual disease	No	Primary cytoreductive surgery	No
8898	wildtype	110.103	110.103	51-75	I+II	Peritoneum	G2	Alive	No residual disease	No	other	No
15257	BRCA1	29.6873	93.1716	51-75	III+IV	Ovary	G3	Deceased	No residual disease	No	Primary cytoreductive surgery	No
7858	wildtype	14.3012	70.5527	51-75	III+IV	Ovary	G3	Deceased	No residual disease	No	Primary cytoreductive surgery	No
5851	wildtype	17.1615	127.758	51-75	III+IV	Peritoneum	G3	Alive	No residual disease	Yes	Interval cytoreductive surgery	No
15407	wildtype	60.7884	60.7884	51-75	III+IV	Ovary	G2	Alive	Residual disease	No	Primary cytoreductive surgery	No
9962	BRCA1	16.7012	62.8267	51-75	III+IV	Peritoneum	G3	Deceased	No residual disease	No	Primary cytoreductive surgery	No
65554	wildtype	6.87116	15.7149	51-75	III+IV	Ovary	G2	Alive	Residual disease	Yes	Interval cytoreductive surgery	No
65710	wildtype	13.9724	90.147	51-75	III+IV	Ovary	G3	Deceased	No residual disease	No	other	No
8970	wildtype	18.608	28.0764	51-75	III+IV	Ovary	G3	Deceased	Residual disease	No	Primary cytoreductive surgery	No
66014	wildtype	105.697	105.697	51-75	III+IV	Ovary	G3	Alive	No residual disease	No	Primary cytoreductive surgery	No
65616	wildtype	6.83828	36.7229	51-75	III+IV	Ovary	G3	Deceased	Residual disease	No	Primary cytoreductive surgery	No
7492	wildtype	4.99721	15.682	51-75	III+IV	Peritoneum	G3	Deceased	Residual disease	No	Primary cytoreductive surgery	No
3958	wildtype	13.6108	27.5175	51-75	III+IV	Ovary	G3	Deceased	Residual disease	No	Primary cytoreductive surgery	No
11967	wildtype	1.84108	6.04925	51-75	III+IV	Ovary	G3	Deceased	Residual disease	No	Primary cytoreductive surgery	No
1946	wildtype	27.0901	56.7775	51-75	III+IV	Ovary	G3	Deceased	No residual disease	No	Primary cytoreductive surgery	No
4045	BRCA1	104.974	208.239	51-75	III+IV	Fallopian tube	G3	Alive	No residual disease	No	Primary cytoreductive surgery	No
15295	BRCA2	13.5779	59.9665	51-75		Ovary	G3	Deceased	Residual disease	Yes	other	No
65627	wildtype	10.7177	17.7532	51-75	III+IV	Ovary	G3	Deceased	No residual disease	Yes	Interval cytoreductive surgery	No
11159	BRCA2	19.7258	56.5802	51-75	III+IV	Ovary	G3	Deceased	Residual disease	No	Primary cytoreductive surgery	No
2297	wildtype	10.3561	39.0242	51-75	III+IV	Ovary	G3	Deceased	Residual disease	No	Primary cytoreductive surgery	No
7973	wildtype	5.88487	9.27113	51-75	III+IV	Ovary	G3	Deceased	Residual disease	No	other	No
10083	wildtype	8.21909	64.8322	51-75	III+IV	Ovary	G3	Deceased	Residual disease	No	Primary cytoreductive surgery	No
7953	BRCA1	32.1202	49.2488	51-75	III+IV	Ovary	G2	Deceased	Residual disease	No	Primary cytoreductive surgery	No
66376	BRCA2	12.2629	33.238	51-75	III+IV	Fallopian tube	G3	Deceased	No residual disease	Yes	Interval cytoreductive surgery	No
66289	wildtype	34.7174	37.6763	51-75	III+IV	Ovary	G3	Alive	No residual disease	Yes	Interval cytoreductive surgery	No
66189	wildtype	76.6677	128.579	51-75	III+IV	Ovary	G2	Deceased		No	Primary cytoreductive surgery	No
66105	wildtype	36.8873	60.5911	51-75		Ovary	G3	Deceased	No residual disease	No	Primary cytoreductive surgery	No
1313	wildtype	16.0765	35.0462	51-75	III+IV	Peritoneum	G3	Deceased	Residual disease	No	Primary cytoreductive surgery	No
15333	BRCA2	98.2674	98.2674	51-75	III+IV	Ovary	G3	Alive	Residual disease	No	Primary cytoreductive surgery	No
66636	BRCA2	14.8272	34.9147	51-75	III+IV	Fallopian tube	G3	Alive	Residual disease	No	Primary cytoreductive surgery	Yes
66587	wildtype	40.4708	71.2759	51-75	III+IV	Ovary	G3	Alive	Residual disease	Yes	Interval cytoreductive surgery	No
12068	wildtype	9.00812	14.7615	51-75	III+IV	Ovary	G3	Deceased	No residual disease	Yes	Interval cytoreductive surgery	No
66130	BRCA1	25.3148	83.9991	51-75	III+IV	Peritoneum	G3	Alive	No residual disease	No	Primary cytoreductive surgery	No
1243	wildtype	16.2738	79.4293	51-75	III+IV	Ovary	G3	Deceased	No residual disease	No	Primary cytoreductive surgery	No
11158	wildtype	6.60815	13.7094	51-75	III+IV	Peritoneum	G2	Deceased	No residual disease	Yes	Interval cytoreductive surgery	No
10124	wildtype	21.7313	61.9062	51-75	III+IV	Ovary	G3	Deceased	Residual disease	No	Primary cytoreductive surgery	No
66389	wildtype	11.4738	19.134	51-75	III+IV	Ovary	G3	Deceased	Residual disease	Yes	Interval cytoreductive surgery	No
3660	wildtype	16.9642	36.427	51-75	I+II	Ovary	G3	Deceased	No residual disease	No	Primary cytoreductive surgery	No
66627	wildtype	12.8547	15.1889	51-75	III+IV	Ovary	G3	Deceased	No residual disease	Yes	Interval cytoreductive surgery	No
6012	wildtype	15.7149	62.4322	51-75	III+IV	Ovary	G3	Deceased	Residual disease	No	Primary cytoreductive surgery	No
15447	wildtype	8.15334	8.15334	51-75	III+IV	Ovary	G3	Alive	Residual disease	No	Primary cytoreductive surgery	No
66335	BRCA1	3.81366	20.8436	51-75		Peritoneum		Deceased	Residual disease	Yes		No
9520	wildtype	9.69852	11.8026	51-75	III+IV	Ovary	G3	Deceased	Residual disease	No	Primary cytoreductive surgery	No
65962	BRCA1	52.6679	263.011	51-75	III+IV	Ovary	G3	Alive	No residual disease	No	Primary cytoreductive surgery	No
15208	wildtype	9.79715	18.4108	51-75	III+IV	Ovary	G3	Deceased	Residual disease	No	Primary cytoreductive surgery	No
15209	BRCA1	15.3861	37.7092	51-75	III+IV	Peritoneum	G3	Deceased	Residual disease	No	Primary cytoreductive surgery	No
8424	BRCA1	118.947	124.24	51-75	III+IV	Ovary	G3	Alive	Residual disease	No	Primary cytoreductive surgery	No
6483	wildtype	86.6621	143.44	51-75	III+IV	Ovary	G3	Alive	Residual disease	No	Primary cytoreductive surgery	No
65862	BRCA1	5.35885	53.5227	51-75		Ovary	G2	Deceased	Residual disease	Yes	Interval cytoreductive surgery	No
15283	wildtype	17.4245	72.6239	51-75	III+IV	Ovary	G3	Deceased	Residual disease	Yes	Interval cytoreductive surgery	No
66510	wildtype			51-75	III+IV	Fallopian tube	G3		Residual disease	No	Primary cytoreductive surgery	No
66526	wildtype	12.4601	15.0902	51-75	III+IV	Fallopian tube	G3	Deceased	No residual disease	No	Primary cytoreductive surgery	No
66498	BRCA1	85.4456	252.096	51-75	III+IV	Ovary	G3	Alive	No residual disease	No	Primary cytoreductive surgery	No
3690	wildtype	62.4322	140.612	51-75	III+IV	Ovary	G2	Alive	Residual disease	No	Primary cytoreductive surgery	No
66145	wildtype	47.8351	47.8351	51-75	I+II	Fallopian tube	G3	Alive	No residual disease	No	Primary cytoreductive surgery	No
6270	wildtype	9.20538	29.8846	51-75	III+IV	Ovary	G3	Deceased	Residual disease	No	Primary cytoreductive surgery	No
1448	wildtype	13.282	40.9639	51-75	III+IV	Ovary	G2	Deceased	No residual disease	No	Primary cytoreductive surgery	No
5899	wildtype	34.2572	34.2572	51-75	III+IV	Ovary	G2	Deceased	Residual disease	No	Primary cytoreductive surgery	No
8561	wildtype	25.2162	88.9634	51-75	III+IV	Ovary	G3	Deceased	Residual disease	No	other	No
66462	BRCA1	12.0656	43.1995	51-75	III+IV	Ovary	G3	Deceased	Residual disease	No	other	No
368	wildtype	19.5614	39.616	51-75	III+IV	Ovary	G3	Deceased	Residual disease	No	Primary cytoreductive surgery	No
8336	wildtype	10.7177	72.591	51-75	III+IV	Ovary	G2	Deceased	Residual disease	No	Primary cytoreductive surgery	No
6328	wildtype	12.5916	18.1806	51-75	III+IV	Ovary	G3	Deceased	Residual disease	No	Primary cytoreductive surgery	No
66570	wildtype	8.64648	11.3095	51-75	III+IV		G3	Deceased	No residual disease	No	Primary cytoreductive surgery	Yes
1819	wildtype	157.872	157.872	51-75	III+IV	Peritoneum	G3	Alive	Residual disease	No	Primary cytoreductive surgery	No
66371	wildtype	36.3941	36.3941	51-75	III+IV	Fallopian tube	G3	Alive	No residual disease	No	Primary cytoreductive surgery	No
66736	BRCA2	27.0244	106.552	51-75	III+IV	Ovary	G2	Alive	Residual disease	No	Primary cytoreductive surgery	No
6510	wildtype	18.5094	37.3147	51-75	III+IV	Fallopian tube	G3	Deceased		Yes	Interval cytoreductive surgery	No
10079	wildtype	13.7423	23.0792	51-75	III+IV	Ovary	G3	Deceased	Residual disease	No	Primary cytoreductive surgery	No
66766	BRCA1	2.4986	2.4986	51-75	III+IV	Fallopian tube	G3	Alive	No residual disease	No	Primary cytoreductive surgery	No
66030	wildtype	72.5581	72.5581	51-75	III+IV	Ovary	G3	Alive	No residual disease	No	Primary cytoreductive surgery	No
5405	wildtype	17.1943	29.1613	51-75	I+II	Ovary	G3	Deceased	No residual disease	Yes	Interval cytoreductive surgery	No
15435	wildtype	9.69852	19.2327	51-75	III+IV	Ovary	G3	Deceased	Residual disease	No	Primary cytoreductive surgery	No
2044	wildtype	104.514	113.917	51-75	III+IV	Ovary	G2	Deceased	Residual disease	No	Primary cytoreductive surgery	No
11759	BRCA2	55.4295	168.491	51-75		Ovary	G3	Deceased	No residual disease	No	other	No
66020	wildtype			51-75	III+IV	Ovary	G3		No residual disease	No	Primary cytoreductive surgery	No
15276	BRCA1	9.00812	22.6847	51-75	III+IV	Ovary	G3	Deceased	Residual disease	No	Primary cytoreductive surgery	No
65603	wildtype	19.3642	33.4353	51-75	III+IV	Ovary	G2	Deceased	Residual disease	Yes	Interval cytoreductive surgery	No
2351	wildtype	7.16704	20.0217	51-75	III+IV	Ovary	G2	Deceased	Residual disease	No	Primary cytoreductive surgery	No
1276	wildtype	14.5313	49.8077	51-75	III+IV	Ovary	G3	Deceased	Residual disease	No	Primary cytoreductive surgery	No
11474	wildtype	6.73965	6.73965	51-75	III+IV	Ovary	G3	Deceased	Residual disease	No	Primary cytoreductive surgery	No
4984	wildtype	11.1451	20.1861	51-75	III+IV	Ovary	G3	Deceased	Residual disease	No	Primary cytoreductive surgery	No
5174	wildtype	7.62731	10.8492	51-75	I+II	Ovary	G3	Alive	No residual disease	No	Primary cytoreductive surgery	No
66667	wildtype	25.8737	26.4983	51-75	I+II	Fallopian tube	G3	Alive	No residual disease	No	Primary cytoreductive surgery	No
1888	wildtype	45.4022	148.108	51-75	III+IV	Ovary	G3	Deceased	Residual disease	No	Primary cytoreductive surgery	No
66095	wildtype	88.6346	118.092	51-75		Ovary	G3	Alive		No		No
2846	BRCA1	142.453	142.453	51-75	III+IV	Ovary	G3	Alive	Residual disease	No	Primary cytoreductive surgery	No
66115	wildtype	19.9231	48.131	51-75	III+IV	Peritoneum	G3	Alive	Residual disease	No	Primary cytoreductive surgery	No
11132	wildtype	11.9341	77.9498	51-75	III+IV	Ovary	G3	Deceased	Residual disease	No	Primary cytoreductive surgery	No
3188	wildtype	2.79449	2.79449	51-75	III+IV	Ovary	G2	Deceased	Residual disease	No	Primary cytoreductive surgery	No
66396	BRCA1	22.8162	25.1833	51-75	III+IV	Ovary	G3	Alive	No residual disease	No	Primary cytoreductive surgery	Yes
1511	wildtype	10.8492	71.3417	51-75	III+IV	Ovary	G3	Deceased	Residual disease	No	Primary cytoreductive surgery	No
5129	BRCA2	20.0217	134.366	51-75	III+IV	Ovary	G3	Deceased	Residual disease	No	Primary cytoreductive surgery	No
2738	wildtype	135.22	135.22	51-75	I+II	Ovary	G3	Alive	No residual disease	No	Primary cytoreductive surgery	No
15224	BRCA1	18.4765	33.8298	51-75	III+IV	Peritoneum	G3	Deceased	Residual disease	No	Primary cytoreductive surgery	No
66523	BRCA2	36.0982	36.0982	51-75	I+II		G3	Alive	No residual disease	No	Primary cytoreductive surgery	Yes
66794	wildtype	55.5939	90.2785	51-75	I+II	Ovary	G3	Deceased	No residual disease	No	Primary cytoreductive surgery	No
15441	wildtype	11.3423	24.986	51-75	III+IV	Ovary	G3	Deceased	Residual disease	No	Primary cytoreductive surgery	No
9699	wildtype	41.6543	61.0185	51-75	III+IV	Ovary	G2	Deceased	No residual disease	No	Primary cytoreductive surgery	No
9221	wildtype	11.0465	45.8296	51-75	III+IV	Ovary	G3	Deceased	No residual disease	No	Primary cytoreductive surgery	No
6318	wildtype	1.74245	1.74245	51-75	I+II	Ovary	G2	Deceased	Residual disease	No	Primary cytoreductive surgery	No
2741	wildtype	11.441	41.5886	51-75	III+IV	Peritoneum	G2	Deceased	Residual disease	Yes	Interval cytoreductive surgery	No
2844	wildtype	7.49581	12.3944	51-75	III+IV	Ovary	G3	Deceased	Residual disease	No	Primary cytoreductive surgery	No
1500	BRCA1	19.397	79.1334	51-75	III+IV	Ovary	G2	Deceased	No residual disease	No	Primary cytoreductive surgery	No
9006	wildtype	96.6565	133.215	51-75	III+IV	Ovary	G3	Alive	Residual disease	No	Primary cytoreductive surgery	No
12100	wildtype	108.163	108.163	51-75	I+II	Ovary	G3	Alive	No residual disease	No	Primary cytoreductive surgery	No
8142	wildtype	9.30401	27.5175	51-75	III+IV	Ovary	G3	Deceased	No residual disease	No	Primary cytoreductive surgery	No
66536	BRCA2	30.4106	30.4106	51-75	III+IV	Ovary	G3	Alive	Residual disease	No	Primary cytoreductive surgery	Yes
15319	wildtype	11.1122	28.7668	51-75	III+IV	Ovary	G3	Deceased	Residual disease	No	Primary cytoreductive surgery	No
606	wildtype	25.9723	88.01	51-75	III+IV	Ovary	G2	Deceased	Residual disease	No	other	No
15340	wildtype	26.0052	66.1143	51-75	III+IV	Ovary	G3	Deceased	Residual disease	No	Primary cytoreductive surgery	No
66775	BRCA1	23.6381	23.7367	51-75	III+IV	Ovary	G3	Deceased	No residual disease	Yes	Interval cytoreductive surgery	Yes
66110	wildtype	47.0132	67.6924	51-75		Ovary	G3	Alive		No		No
66741	wildtype	11.2766	20.9422	51-75	III+IV	Fallopian tube	G3	Deceased	Residual disease	No	Primary cytoreductive surgery	Yes
65910	wildtype	285.137	285.137	51-75	III+IV	Ovary	G3	Deceased	Residual disease	No	Primary cytoreductive surgery	No
6621	wildtype	6.47664	22.6518	51-75	III+IV	Ovary	G3	Deceased	Residual disease	No	Primary cytoreductive surgery	No
66317	wildtype	9.63277	23.1121	51-75	III+IV	Peritoneum	G3	Alive	No residual disease	Yes	Interval cytoreductive surgery	No
66530	wildtype	21.6984	72.9526	51-75	III+IV	Ovary	G3	Alive	Residual disease	No	Primary cytoreductive surgery	No
66280	wildtype	24.4271	60.9856	51-75	III+IV		G3	Alive	No residual disease	Yes	Interval cytoreductive surgery	No
15245	BRCA1	5.72049	12.3944	51-75	III+IV	Ovary	G2	Deceased	Residual disease	Yes	Interval cytoreductive surgery	No
6212	wildtype	37.6105	90.8045	51-75	III+IV	Ovary	G2	Deceased	No residual disease	No	Primary cytoreductive surgery	No
66572	wildtype	22.4217	27.123	51-75	III+IV		G3	Alive	No residual disease	Yes	Interval cytoreductive surgery	No
5021	BRCA1	37.8736	37.8736	51-75	III+IV	Ovary	G3	Deceased	Residual disease	No	Primary cytoreductive surgery	No
15214	wildtype	12.8547	30.312	51-75	III+IV	Ovary	G3	Deceased	Residual disease	Yes	Interval cytoreductive surgery	No
3572	wildtype	113.456	113.456	51-75	I+II	Ovary	G2	Alive	No residual disease	No	other	No
65598	wildtype	25.8079	81.9279	51-75	III+IV	Ovary	G3	Deceased	No residual disease	No	Primary cytoreductive surgery	No
3017	wildtype	8.87662	22.8819	51-75	III+IV	Ovary	G3	Deceased	Residual disease	Yes	Interval cytoreductive surgery	No
1901	wildtype	12.0985	28.1093	51-75	III+IV	Peritoneum	G3	Deceased	Residual disease	No	other	No
8020	wildtype	8.41635	22.8162	51-75	III+IV	Ovary	G2	Deceased		No	Primary cytoreductive surgery	No
11393	BRCA1	11.5725	61.8404	51-75	III+IV	Ovary	G3	Deceased	Residual disease	No	Primary cytoreductive surgery	No
11097	wildtype	57.8295	127.626	51-75	III+IV	Ovary	G3	Alive	Residual disease	No	Primary cytoreductive surgery	No
5625	wildtype	7.00266	37.1832	51-75	III+IV	Ovary	G2	Deceased	Residual disease	No	Primary cytoreductive surgery	No
4752	wildtype	24.2956	38.7612	51-75	I+II	Ovary	G3	Deceased	No residual disease	No	Primary cytoreductive surgery	No
11253	wildtype	7.00266	16.0765	51-75	III+IV	Ovary	G3	Deceased	Residual disease	No	Primary cytoreductive surgery	No
15442	wildtype	11.8355	11.8355	51-75	III+IV	Ovary	G3	Alive	Residual disease	No	Primary cytoreductive surgery	No
633	wildtype	13.5451	33.7311	51-75	III+IV	Ovary	G3	Deceased	No residual disease	No	other	No
9331	wildtype	22.3888	23.3093	51-75	III+IV	Ovary	G3	Deceased	Residual disease	No	Primary cytoreductive surgery	No
15216	BRCA1	51.7145	94.651	51-75	III+IV	Ovary	G3	Deceased	Residual disease	No	Primary cytoreductive surgery	No
8947	wildtype	23.671	87.1223	51-75	III+IV	Ovary	G3	Deceased	Residual disease	No	Primary cytoreductive surgery	No
1886	wildtype	10.6191	22.0929	51-75	III+IV	Ovary	G3	Deceased	Residual disease	No	Primary cytoreductive surgery	No
66675	BRCA1	23.7367	23.7367	51-75	III+IV	Ovary	G3	Alive	No residual disease	No	Primary cytoreductive surgery	No
65890	BRCA1	116.185	116.185	51-75	III+IV	Peritoneum	G3	Alive	Residual disease	No	Primary cytoreductive surgery	No
66819	BRCA1	17.3258	23.6381	51-75	III+IV	Ovary	G3	Alive	Residual disease	No	Primary cytoreductive surgery	No
6295	BRCA1	154.19	154.19	51-75	I+II	Ovary	G3	Alive	No residual disease	No	Primary cytoreductive surgery	No
3812	BRCA2	33.6325	33.6325	51-75	III+IV	Ovary	G3	Alive	No residual disease	No	Primary cytoreductive surgery	No
12237	wildtype	10.4547	15.6491	51-75	III+IV	Ovary	G2	Deceased	Residual disease	No	Primary cytoreductive surgery	No
6269	BRCA2	10.1588	21.7313	51-75	III+IV	Ovary	G3	Deceased	Residual disease	No	Primary cytoreductive surgery	No
66438	BRCA1	42.7393	71.4074	51-75	III+IV	Ovary	G3	Deceased	Residual disease	No	Primary cytoreductive surgery	Yes
165	wildtype	43.5283	67.6267	51-75	III+IV	Ovary	G2	Deceased	Residual disease	No	Primary cytoreductive surgery	No
5009	wildtype	14.9587	61.2158	51-75	III+IV	Ovary	G2	Deceased	Residual disease	No	Primary cytoreductive surgery	No
2313	wildtype	12.4601	30.9366	51-75	III+IV	Ovary	G2	Deceased	Residual disease	No	Primary cytoreductive surgery	No
66312	wildtype	9.30401	59.8021	51-75	III+IV	Ovary	G3	Alive		Yes	Interval cytoreductive surgery	No
11269	wildtype	8.71223	40.8324	51-75	III+IV	Peritoneum	G3	Deceased		No	Primary cytoreductive surgery	No
15290	BRCA1	26.0052	100.536	51-75	I+II	Ovary	G3	Alive	No residual disease	No	Primary cytoreductive surgery	No
8784	wildtype	12.9204	58.1254	51-75	III+IV	Ovary	G3	Deceased	Residual disease	No	Primary cytoreductive surgery	No
6055	wildtype	23.8682	38.4982	51-75	III+IV	Ovary	G3	Deceased	Residual disease	No	Primary cytoreductive surgery	No
2285	wildtype	125.226	125.226	51-75	III+IV	Ovary	G3	Deceased	No residual disease	No	Primary cytoreductive surgery	No
66617	BRCA2	24.3614	24.3614	51-75	III+IV		G3	Alive	No residual disease	Yes	Interval cytoreductive surgery	Yes
2947	wildtype	135.319	135.319	51-75	I+II	Peritoneum	G3	Alive	No residual disease	No	Primary cytoreductive surgery	No
4366	wildtype	57.172	57.172	51-75	III+IV	Ovary	G3	Alive	No residual disease	No	Primary cytoreductive surgery	No
15316	BRCA1	13.3478	46.7173	51-75	III+IV	Ovary	G3	Deceased	Residual disease	No	Primary cytoreductive surgery	No
11130	wildtype	15.9122	25.7093	51-75	III+IV	Ovary	G3	Deceased	Residual disease	No	Primary cytoreductive surgery	No
9956	BRCA2	164.678	164.678	51-75	III+IV	Ovary	G3	Alive	No residual disease	No	Primary cytoreductive surgery	No
9248	BRCA2	16.9642	46.1255	51-75	III+IV	Ovary	G3	Deceased	Residual disease	No	Primary cytoreductive surgery	No
1973	wildtype	13.3478	28.5695	51-75	III+IV	Ovary	G2	Deceased	No residual disease	No	Primary cytoreductive surgery	No
4894	BRCA2	132.294	132.294	51-75	I+II	Ovary	G3	Alive	No residual disease	No	Primary cytoreductive surgery	No
65947	wildtype	9.83003	23.671	51-75	III+IV	Peritoneum	G3	Deceased	Residual disease	No	Primary cytoreductive surgery	No
10108	wildtype	17.1615	21.1724	51-75	III+IV	Ovary	G3	Deceased	Residual disease	No	Primary cytoreductive surgery	No
11502	BRCA2	18.871	55.1994	51-75	III+IV	Ovary	G3	Deceased	Residual disease	No	Primary cytoreductive surgery	No
1113	wildtype	8.35059	19.4628	51-75	III+IV	Ovary	G2	Deceased	Residual disease	No	Primary cytoreductive surgery	No
66031	BRCA2	124.832	124.832	51-75	III+IV	Ovary	G2	Alive	Residual disease	No	Primary cytoreductive surgery	No
7064	BRCA1	16.8327	46.3228	51-75	III+IV	Ovary	G3	Deceased	Residual disease	No	Primary cytoreductive surgery	No
1679	wildtype	12.9204	58.2569	51-75	III+IV	Ovary	G3	Deceased	Residual disease	No	Primary cytoreductive surgery	No
65863	wildtype	30.8051	30.8051	51-75	III+IV	Ovary	G3	Deceased		No		No
918	wildtype	98.103	151.1	51-75	III+IV	Ovary	G3	Deceased	Residual disease	No	Primary cytoreductive surgery	No
2409	wildtype	15.0245	55.4624	51-75	III+IV	Ovary	G3	Deceased	Residual disease	No	Primary cytoreductive surgery	No
543	BRCA1	86.7607	86.7607	51-75	I+II	Ovary	G3	Deceased	No residual disease	No	Primary cytoreductive surgery	No
3334	wildtype	10.5204	36.5585	51-75	III+IV	Fallopian tube	G3	Deceased	Residual disease	No	Primary cytoreductive surgery	No
9171	wildtype	14.4656	29.4901	51-75	III+IV	Ovary	G3	Deceased	Residual disease	No	Primary cytoreductive surgery	No
66142	wildtype	13.7423	54.772	51-75		Ovary	G3	Deceased	Residual disease	No	other	No
2595	BRCA1	8.51498	27.7805	51-75	III+IV	Ovary	G2	Deceased	Residual disease	No	Primary cytoreductive surgery	No
65653	wildtype	23.9997	40.3722	51-75	I+II	Ovary	G3	Deceased	No residual disease	No	Primary cytoreductive surgery	No
6246	wildtype	7.56156	23.2765	51-75	I+II	Ovary	G3	Deceased		No	Primary cytoreductive surgery	No
3202	BRCA2	18.2135	19.1998	51-75	III+IV	Ovary	G3	Deceased	Residual disease	No	Primary cytoreductive surgery	No
65955	BRCA2	24.5586	112.832	51-75	III+IV	Ovary	G3	Alive	Residual disease	No	Primary cytoreductive surgery	No
11047	wildtype	11.3423	64.7007	51-75	III+IV	Ovary	G2	Deceased	No residual disease	No	Primary cytoreductive surgery	No
66134	wildtype	62.4979	62.4979	51-75	III+IV	Fallopian tube	G3	Alive	Residual disease	No	Primary cytoreductive surgery	No
66038	wildtype	120.492	120.492	51-75	III+IV	Ovary	G3	Alive	No residual disease	No	Primary cytoreductive surgery	No
10621	wildtype	7.10129	7.7917	51-75	III+IV	Ovary	G3	Deceased	Residual disease	Yes	Interval cytoreductive surgery	No
66804	wildtype	11.5725	11.5725	51-75	III+IV	Fallopian tube	G3	Alive	Residual disease	No	Primary cytoreductive surgery	No
15326	wildtype	18.8053	68.8102	51-75		Ovary	G3	Deceased	Residual disease	No	Primary cytoreductive surgery	No
66716	wildtype	16.0108	47.9008	51-75	III+IV	Fallopian tube	G3	Alive	No residual disease	Yes	Interval cytoreductive surgery	No
8340	BRCA1	60.6897	60.6897	51-75	I+II	Ovary	G2	Alive	No residual disease	No	other	No
469	wildtype	40.0763	114.837	51-75	III+IV	Ovary	G3	Deceased	Residual disease	No	Primary cytoreductive surgery	No
66830	BRCA1	45.0077	45.0077	51-75	III+IV	Ovary	G3	Alive	No residual disease	No	Primary cytoreductive surgery	No
11110	wildtype	16.1752	28.9312	51-75	III+IV	Peritoneum	G3	Deceased	Residual disease	No	Primary cytoreductive surgery	No
15009	wildtype	23.5723	47.0132	51-75	III+IV	Ovary	G3	Deceased	Residual disease	No	Primary cytoreductive surgery	No
66842	BRCA1	11.0136	26.6298	51-75		Ovary	G3	Deceased	Residual disease	No	other	Yes
66309	wildtype	10.093	26.9915	51-75	III+IV	Peritoneum	G3	Deceased	Residual disease	Yes	Interval cytoreductive surgery	No
9746	wildtype	13.7423	33.6325	51-75	III+IV	Ovary	G3	Deceased	Residual disease	No	Primary cytoreductive surgery	No
6138	wildtype	15.1231	34.4544	51-75	III+IV	Ovary		Deceased	Residual disease	No	Primary cytoreductive surgery	No
7438	BRCA1	63.7144	133.708	51-75	III+IV	Ovary	G2	Alive	Residual disease	No	Primary cytoreductive surgery	No
9916	wildtype	14.0711	29.3257	51-75	III+IV	Ovary	G2	Deceased	Residual disease	No	Primary cytoreductive surgery	No
66761	BRCA1	11.4738	11.4738	51-75	I+II	Fallopian tube	G3	Alive	No residual disease	No	Primary cytoreductive surgery	No
10792	wildtype	22.3559	39.6489	51-75	III+IV	Peritoneum	G3	Deceased	Residual disease	No	Primary cytoreductive surgery	No
7778	wildtype	9.50127	24.723	51-75	III+IV	Ovary	G2	Deceased	Residual disease	No	Primary cytoreductive surgery	No
8456	BRCA1	64.4705	111.451	51-75	III+IV	Ovary	G2	Deceased	Residual disease	No	Primary cytoreductive surgery	No
9231	wildtype	10.4876	43.068	51-75	III+IV	Ovary	G3	Deceased	Residual disease	No	Primary cytoreductive surgery	No
3231	BRCA2	7.3643	34.6846	51-75		Ovary	G2	Deceased	Residual disease	No	other	No
5018	wildtype	12.4601	24.2956	51-75	III+IV	Ovary	G3	Deceased	Residual disease	No	Primary cytoreductive surgery	No
2961	wildtype	18.2793	40.1091	51-75	III+IV	Peritoneum	G3	Deceased	No residual disease	No	Primary cytoreductive surgery	No
66404	wildtype	18.6409	32.712	51-75	III+IV	Peritoneum	G3	Deceased	Residual disease	Yes	Interval cytoreductive surgery	No
9046	wildtype	17.9834	49.5447	51-75	III+IV	Ovary	G3	Deceased	Residual disease	No	Primary cytoreductive surgery	No
66575	wildtype	82.5525	82.5525	51-75	III+IV	Ovary	G3	Alive	No residual disease	No	Primary cytoreductive surgery	No
8057	wildtype	11.9999	30.3449	51-75	III+IV	Ovary	G3	Deceased	Residual disease	No	Primary cytoreductive surgery	No
1866	wildtype	6.44376	11.1122	51-75	I+II	Ovary	G2	Deceased	Residual disease	Yes	Interval cytoreductive surgery	No
66283	wildtype	20.9094	48.2954	51-75	III+IV	Ovary	G3	Deceased	No residual disease	No	Primary cytoreductive surgery	Yes
10535	wildtype	11.7697	18.2464	51-75	III+IV	Peritoneum	G3	Deceased	Residual disease	No	Primary cytoreductive surgery	No
66437	wildtype	17.6875	47.605	51-75	III+IV	Ovary	G3	Alive	Residual disease	No	Primary cytoreductive surgery	No
1203	wildtype	140.809	140.809	51-75	III+IV	Ovary	G2	Alive	Residual disease	No	Primary cytoreductive surgery	No
9691	wildtype	5.32597	9.43551	51-75	III+IV	Peritoneum	G3	Deceased	Residual disease	No	Primary cytoreductive surgery	No
8924	wildtype	12.6245	146.135	51-75	I+II	Ovary	G3	Deceased	No residual disease	No	Primary cytoreductive surgery	No
7253	wildtype	11.8684	57.5336	51-75	III+IV	Ovary	G3	Deceased		No	Primary cytoreductive surgery	No
3042	wildtype	139.955	139.955	51-75	I+II	Ovary	G3	Alive	No residual disease	No	other	No
11434	wildtype	9.63277	27.0901	51-75	III+IV	Peritoneum	G3	Deceased	Residual disease	Yes	Interval cytoreductive surgery	No
5815	BRCA2	14.9587	73.7088	51-75	III+IV	Ovary	G2	Deceased	Residual disease	No	Primary cytoreductive surgery	No
11566	wildtype	8.28484	13.1505	51-75	III+IV	Peritoneum	G3	Deceased	Residual disease	No	Primary cytoreductive surgery	No
2298	wildtype	8.67936	32.7448	51-75	III+IV	Peritoneum	G3	Deceased	Residual disease	No	Primary cytoreductive surgery	No
66298	BRCA2	21.4354	70.4211	51-75	III+IV	Ovary	G3	Alive	Residual disease	Yes	Interval cytoreductive surgery	No
2907	wildtype	8.15334	50.531	51-75	III+IV	Peritoneum	G3	Deceased	No residual disease	Yes	Interval cytoreductive surgery	No
9777	wildtype	7.2328	28.9312	51-75	III+IV	Ovary	G3	Deceased	Residual disease	No	Primary cytoreductive surgery	No
3771	wildtype	138.114	138.114	51-75	I+II	Ovary	G3	Alive	No residual disease	Yes	Interval cytoreductive surgery	No
7182	BRCA2	9.66565	33.0407	51-75	III+IV	Ovary	G2	Deceased	Residual disease	Yes	other	No
4278	wildtype	11.0465	57.8295	51-75	III+IV	Ovary	G3	Deceased	Residual disease	No	Primary cytoreductive surgery	No
11094	BRCA1	7.56156	11.8026	51-75	III+IV	Ovary	G3	Deceased	Residual disease	No	Primary cytoreductive surgery	No
385	wildtype	18.8381	59.7363	51-75	III+IV	Peritoneum	G2	Deceased	No residual disease	No	Primary cytoreductive surgery	No
66238	wildtype	7.59444	42.6406	51-75	III+IV	Ovary	G3	Deceased	Residual disease	Yes	Interval cytoreductive surgery	No
9109	wildtype	11.2766	38.6955	51-75	III+IV	Ovary	G3	Deceased	Residual disease	No	Primary cytoreductive surgery	No
1603	wildtype	12.8547	46.4872	51-75	III+IV	Peritoneum	G3	Deceased	Residual disease	No	Primary cytoreductive surgery	No
4764	BRCA1	16.2738	22.323	51-75	III+IV	Ovary	G3	Deceased	Residual disease	No	Primary cytoreductive surgery	No
66665	wildtype	22.1258	59.3418	51-75	III+IV	Peritoneum	G2	Deceased	Residual disease	Yes	Interval cytoreductive surgery	No
66585	BRCA1	33.0736	71.7362	51-75	I+II	Ovary	G3	Alive	No residual disease	No	Primary cytoreductive surgery	No
2103	wildtype	20.6135	77.2594	51-75	III+IV	Peritoneum	G2	Deceased	Residual disease	No	Primary cytoreductive surgery	No
1626	wildtype	9.76428	13.6437	51-75	III+IV	Peritoneum	G3	Deceased	No residual disease	No	Primary cytoreductive surgery	No
7550	wildtype	26.8929	123.812	51-75	III+IV	Ovary	G3	Alive	No residual disease	No	Primary cytoreductive surgery	No
66032	wildtype	34.7832	34.7832	51-75	I+II	Fallopian tube	G3	Alive	No residual disease	No	Primary cytoreductive surgery	No
1271	wildtype	8.94237	16.7012	51-75	III+IV	Ovary	G3	Deceased	Residual disease	No	Primary cytoreductive surgery	No
1733	wildtype	8.38347	14.2683	51-75	III+IV	Ovary	G2	Deceased	No residual disease	Yes	Interval cytoreductive surgery	No
66748	wildtype	15.3204	49.9063	51-75		Ovary	G3	Alive	No residual disease	No	Primary cytoreductive surgery	No
66322	wildtype	36.1969	36.1969	51-75	III+IV	Ovary	G3	Alive	No residual disease	No	Primary cytoreductive surgery	No
66690	wildtype	5.49035	8.18621	51-75	III+IV	Ovary	G3	Alive	Residual disease	Yes	Interval cytoreductive surgery	No
66349	wildtype	11.5725	27.9449	51-75	III+IV	Ovary	G3	Deceased	Residual disease	Yes	Interval cytoreductive surgery	No
10463	wildtype	16.5368	97.9387	51-75	III+IV	Ovary	G2	Deceased	Residual disease	No	Primary cytoreductive surgery	No
6342	wildtype	11.4738	30.8709	51-75	III+IV	Ovary	G3	Deceased		No	Primary cytoreductive surgery	No
66270	wildtype	26.334	26.334	51-75	III+IV	Ovary	G3	Alive	No residual disease	No	Primary cytoreductive surgery	No
4755	BRCA1	15.0574	51.2871	51-75	III+IV	Ovary	G3	Deceased	Residual disease	No	Primary cytoreductive surgery	No
3961	wildtype	12.5916	21.008	51-75	III+IV	Ovary	G2	Deceased	Residual disease	Yes	Interval cytoreductive surgery	No
6800	wildtype	6.31226	20.9422	51-75	III+IV	Ovary	G3	Deceased	Residual disease	No	Primary cytoreductive surgery	No
9731	wildtype	49.3145	119.67	51-75	III+IV	Ovary	G3	Deceased	No residual disease	No	Primary cytoreductive surgery	No
15418	wildtype	7.59444	76.7005	51-75	III+IV	Ovary	G3	Deceased	Residual disease	No	Primary cytoreductive surgery	No
12254	BRCA1	10.8492	55.7912	51-75	III+IV	Peritoneum	G3	Deceased	Residual disease	No	Primary cytoreductive surgery	No
10258	wildtype	123.615	123.615	51-75	III+IV	Ovary	G3	Alive	No residual disease	No	Primary cytoreductive surgery	No
6321	wildtype	52.109	81.0073	51-75	III+IV	Ovary	G3	Deceased	Residual disease	No	Primary cytoreductive surgery	No
66353	wildtype	14.2026	54.8049	51-75	III+IV	Fallopian tube	G3	Deceased	No residual disease	Yes	Interval cytoreductive surgery	No
4422	wildtype	9.30401	34.0928	51-75	III+IV	Ovary	G3	Deceased	Residual disease	No	Primary cytoreductive surgery	No
66785	wildtype	17.9834	23.9669	51-75	I+II	Ovary	G3	Deceased	No residual disease	No	Primary cytoreductive surgery	No
66357	wildtype	17.0957	34.1585	51-75	III+IV	Ovary	G3	Alive	No residual disease	Yes	Interval cytoreductive surgery	No
11972	wildtype	104.284	104.284	51-75	I+II	Fallopian tube	G3	Alive	No residual disease	No	Primary cytoreductive surgery	No
7486	wildtype	8.15334	16.4053	51-75	III+IV	Ovary	G3	Deceased	Residual disease	No	Primary cytoreductive surgery	No
8516	wildtype	18.7395	105.139	51-75	III+IV	Fallopian tube	G2	Deceased	Residual disease	No	Primary cytoreductive surgery	No
8294	wildtype	5.81911	5.81911	51-75	III+IV	Ovary		Deceased		No	Primary cytoreductive surgery	No
8836	BRCA2	123.188	123.188	51-75	III+IV	Ovary	G3	Alive	Residual disease	No	Primary cytoreductive surgery	No
3612	wildtype	21.6326	28.7668	51-75	III+IV	Ovary	G3	Deceased	Residual disease	No	Primary cytoreductive surgery	No
66768	wildtype	8.77799	16.208	51-75	III+IV	Ovary	G3	Alive	No residual disease	Yes	Interval cytoreductive surgery	No
6463	wildtype	123.812	123.812	51-75	III+IV	Ovary	G3	Alive	Residual disease	No	Primary cytoreductive surgery	No
15302	wildtype	1.64382	6.70678	51-75	III+IV	Ovary	G3	Deceased	Residual disease	No	Primary cytoreductive surgery	No
7713	wildtype	76.9635	123.418	51-75	III+IV	Ovary	G3	Alive	No residual disease	No	Primary cytoreductive surgery	No
6394	wildtype	6.54239	21.3368	51-75	III+IV	Fallopian tube	G3	Deceased		No	Primary cytoreductive surgery	No
8525	wildtype	11.7369	55.1336	51-75	III+IV	Ovary	G2	Deceased	Residual disease	Yes	Interval cytoreductive surgery	No
66305	wildtype	9.92866	9.92866	51-75	I+II	Ovary	G3	Alive	Residual disease	No	Primary cytoreductive surgery	No
66653	wildtype	13.5122	13.5122	51-75	III+IV		G3	Alive	Residual disease	Yes	Interval cytoreductive surgery	No
66228	wildtype	14.1697	29.5887	51-75	III+IV	Ovary	G3	Alive	Residual disease	Yes	Interval cytoreductive surgery	No
66131	wildtype	32.2846	32.2846	51-75	III+IV	Ovary	G3	Deceased	No residual disease	No		No
11266	wildtype	10.0602	17.03	51-75	III+IV	Ovary	G2	Deceased		No	Primary cytoreductive surgery	No
66352	wildtype	39.6489	39.6489	51-75	III+IV	Ovary	G3	Alive		No	Primary cytoreductive surgery	No
66329	wildtype	27.5504	109.971	51-75	III+IV	Ovary	G3	Alive	Residual disease	No	Primary cytoreductive surgery	No
2625	wildtype	11.178	83.4731	51-75	III+IV	Ovary	G2	Deceased	Residual disease	No	Primary cytoreductive surgery	No
1251	BRCA2	18.1477	47.5392	51-75	III+IV	Ovary	G2	Deceased	Residual disease	No	Primary cytoreductive surgery	No
1824	wildtype	11.0136	19.5943	51-75	III+IV	Ovary	G3	Deceased	Residual disease	No	Primary cytoreductive surgery	No
66424	wildtype	7.49581	8.74511	51-75	III+IV	Ovary	G3	Deceased	No residual disease	No	Primary cytoreductive surgery	No
7248	wildtype	11.9012	62.7281	51-75	III+IV	Ovary	G3	Deceased	Residual disease	No	Primary cytoreductive surgery	No
66170	wildtype	11.6382	33.6983	51-75	III+IV	Peritoneum	G3	Deceased	Residual disease	Yes	Interval cytoreductive surgery	No
11454	wildtype	27.7148	63.6157	51-75	III+IV	Ovary	G3	Deceased	No residual disease	No	Primary cytoreductive surgery	No
66180	BRCA1	18.6409	84.5909	51-75	III+IV	Fallopian tube	G3	Alive	No residual disease	No	other	No
15252	wildtype	8.97524	14.7944	51-75	III+IV	Peritoneum	G3	Deceased	Residual disease	Yes	Interval cytoreductive surgery	No
4429	wildtype	9.40264	16.7669	51-75	III+IV	Peritoneum	G2	Deceased	Residual disease	No	Primary cytoreductive surgery	No
66525	BRCA2	35.0133	35.0133	51-75	III+IV	Ovary	G3	Alive	No residual disease	Yes	Interval cytoreductive surgery	Yes
65593	wildtype	27.5504	27.5504	51-75	III+IV	Ovary		Alive	Residual disease	Yes	Interval cytoreductive surgery	No
65951	wildtype	58.224	134.727	51-75	III+IV	Ovary	G3	Alive	Residual disease	No		No
2736	BRCA1	86.9251	86.9251	51-75	I+II	Fallopian tube	G3	Alive	No residual disease	No	other	No
6526	wildtype	10.0602	18.608	51-75	III+IV	Fallopian tube	G3	Deceased	Residual disease	No	Primary cytoreductive surgery	No
3644	BRCA1	24.6573	95.177	51-75	I+II	Fallopian tube	G3	Alive	No residual disease	No	Primary cytoreductive surgery	No
6064	wildtype	12.8547	18.5423	51-75	III+IV	Ovary	G3	Deceased	No residual disease	No	Primary cytoreductive surgery	No
11519	wildtype	19.1669	82.4868	51-75	III+IV	Ovary	G3	Deceased	Residual disease	No	Primary cytoreductive surgery	No
5103	wildtype	14.367	23.8025	51-75	III+IV	Ovary	G3	Deceased	Residual disease	No	Primary cytoreductive surgery	No
5622	wildtype	10.3889	22.4874	51-75	III+IV	Ovary	G3	Deceased	Residual disease	No	Primary cytoreductive surgery	No
10873	wildtype	22.323	88.5689	51-75	III+IV	Peritoneum	G3	Deceased	Residual disease	No	Primary cytoreductive surgery	No
15292	BRCA2	14.2355	54.6405	51-75	III+IV	Ovary	G3	Deceased	Residual disease	No	Primary cytoreductive surgery	No
5403	BRCA1	25.6436	100.47	51-75	III+IV	Peritoneum	G2	Deceased	Residual disease	No	Primary cytoreductive surgery	No
10334	wildtype	10.6519	26.1038	51-75	III+IV	Ovary	G2	Deceased	Residual disease	Yes	Interval cytoreductive surgery	No
10701	wildtype	16.0437	75.8129	51-75	I+II	Ovary		Deceased		No	Primary cytoreductive surgery	No
66751	wildtype	23.0792	60.2952	51-75	III+IV	Fallopian tube	G3	Alive	No residual disease	Yes	Interval cytoreductive surgery	No
66342	wildtype	7.26567	45.468	51-75	III+IV	Peritoneum	G3	Deceased	Residual disease	Yes	Interval cytoreductive surgery	No
66567	wildtype	23.671	23.671	51-75	III+IV	Ovary	G3	Alive	Residual disease	No	Primary cytoreductive surgery	Yes
4488	wildtype	10.3232	13.9067	51-75	III+IV	Ovary	G3	Deceased	Residual disease	No	Primary cytoreductive surgery	No
66685	wildtype	3.28764	3.28764	51-75	III+IV	Fallopian tube	G3	Alive	Residual disease	No	Primary cytoreductive surgery	No
9579	wildtype	17.1943	111.352	51-75	III+IV	Ovary	G3	Deceased	No residual disease	No	Primary cytoreductive surgery	No
15402	wildtype	7.98895	14.3998	51-75	III+IV	Peritoneum	G3	Deceased	Residual disease	No	Primary cytoreductive surgery	No
5173	wildtype	167.867	167.867	51-75	III+IV	Ovary	G2	Deceased	No residual disease	No	Primary cytoreductive surgery	No
5660	wildtype	11.6711	65.3253	51-75	III+IV	Ovary	G3	Deceased	Residual disease	No	Primary cytoreductive surgery	No
5383	wildtype	22.0929	41.4242	51-75	III+IV	Ovary	G2	Deceased	Residual disease	No	Primary cytoreductive surgery	No
10863	wildtype	7.3643	22.2573	51-75	III+IV	Ovary	G3	Deceased	No residual disease	No	Primary cytoreductive surgery	No
66306	wildtype	6.44376	7.56156	51-75	III+IV	Ovary	G3	Deceased	Residual disease	Yes	Interval cytoreductive surgery	No
65960	BRCA2	174.015	174.015	51-75	III+IV	Ovary	G3	Alive	No residual disease	No	Primary cytoreductive surgery	No
65967	wildtype	5.75336	8.6136	51-75	III+IV		G3	Deceased	Residual disease	No	Primary cytoreductive surgery	No
3374	wildtype	161.686	161.686	51-75	III+IV	Ovary	G3	Alive	Residual disease	No	Primary cytoreductive surgery	No
8555	wildtype	120.163	120.163	51-75	I+II	Ovary		Alive	No residual disease	No	Primary cytoreductive surgery	No
11316	wildtype	6.50952	77.3252	51-75	III+IV	Ovary	G3	Deceased	Residual disease	No	Primary cytoreductive surgery	No
10944	wildtype	9.40264	22.5203	51-75	III+IV	Ovary	G3	Deceased	Residual disease	No	Primary cytoreductive surgery	No
66386	wildtype	8.41635	36.4928	51-75	III+IV	Peritoneum	G3	Alive	Residual disease	Yes	Interval cytoreductive surgery	No
11731	BRCA2	6.96979	122.925	51-75	III+IV	Ovary	G3	Alive	Residual disease	No	Primary cytoreductive surgery	No
3268	BRCA2	70.9143	112.043	51-75	I+II	Ovary	G3	Deceased	Residual disease	No	Primary cytoreductive surgery	No
10516	wildtype	10.8163	29.7531	51-75	III+IV	Ovary	G3	Deceased	Residual disease	No	Primary cytoreductive surgery	No
10078	wildtype	8.44922	31.1997	51-75	III+IV	Ovary	G2	Deceased	Residual disease	Yes	Interval cytoreductive surgery	No
66763	BRCA1	10.3561	10.3561	51-75	I+II	Ovary	G3	Alive	No residual disease	No	Primary cytoreductive surgery	Yes
1902	wildtype	11.967	14.5642	51-75	III+IV	Ovary	G3	Deceased	Residual disease	No	Primary cytoreductive surgery	No
66126	wildtype	8.84374	16.7012	51-75	III+IV		G3	Deceased	Residual disease	No	Primary cytoreductive surgery	No
15438	wildtype	4.04379	9.53414	51-75	III+IV	Ovary	G3	Deceased	Residual disease	No	Primary cytoreductive surgery	No
15328	wildtype	39.3859	39.3859	51-75	III+IV	Fallopian tube	G2	Deceased	Residual disease	No	Primary cytoreductive surgery	No
10976	wildtype	19.5286	98.366	51-75	III+IV	Ovary	G3	Deceased	Residual disease	No	Primary cytoreductive surgery	No
11354	wildtype	16.6354	44.7447	51-75	III+IV	Ovary	G3	Deceased	Residual disease	No	Primary cytoreductive surgery	No
7710	wildtype	8.97524	94.914	51-75	I+II	Ovary	G2	Deceased	No residual disease	No	Primary cytoreductive surgery	No
4377	wildtype	6.64102	13.8738	51-75	III+IV	Ovary	G3	Deceased	Residual disease	No	Primary cytoreductive surgery	No
9752	wildtype	16.3067	56.3172	51-75	III+IV	Ovary	G3	Deceased	Residual disease	No	Primary cytoreductive surgery	No
2251	wildtype	116.908	116.908	51-75	I+II	Fallopian tube	G3	Alive	No residual disease	No	Primary cytoreductive surgery	No
66626	wildtype	27.912	27.912	51-75	I+II	Fallopian tube	G3	Alive	No residual disease	No	Primary cytoreductive surgery	No
538	wildtype	22.2244	70.98	51-75	III+IV	Ovary	G2	Deceased	No residual disease	Yes	Interval cytoreductive surgery	No
2042	wildtype	7.49581	19.8244	51-75	III+IV	Peritoneum	G2	Deceased	Residual disease	Yes	Interval cytoreductive surgery	No
958	BRCA2	19.9888	83.9991	51-75	III+IV	Ovary	G2	Deceased	Residual disease	Yes	Interval cytoreductive surgery	No
66323	wildtype	15.9779	34.7503	51-75	III+IV	Ovary	G3	Alive		No	Primary cytoreductive surgery	No
6265	wildtype	16.1752	35.901	51-75	III+IV	Ovary	G2	Deceased	Residual disease	No	Primary cytoreductive surgery	No
66369	wildtype	16.9971	30.6736	51-75	III+IV	Ovary		Deceased	No residual disease	Yes	Interval cytoreductive surgery	No
15237	wildtype	8.94237	21.3039	51-75	III+IV	Ovary	G2	Deceased	Residual disease	Yes	Interval cytoreductive surgery	No
7181	BRCA2	64.865	112.766	51-75	III+IV	Ovary	G3	Deceased	No residual disease	Yes	Interval cytoreductive surgery	No
6065	wildtype	28.7668	107.243	51-75	III+IV	Ovary	G2	Deceased	No residual disease	No	Primary cytoreductive surgery	No
66390	wildtype	10.3889	37.3475	51-75	I+II	Ovary	G3	Alive	No residual disease	No	Primary cytoreductive surgery	No
65552	wildtype	23.408	85.2155	51-75	III+IV	Ovary	G3	Alive	No residual disease	Yes	Interval cytoreductive surgery	No
9816	wildtype	45.205	65.4897	51-75	III+IV	Ovary	G3	Deceased	No residual disease	No	Primary cytoreductive surgery	No
66178	wildtype	75.2868	97.3469	51-75	III+IV	Fallopian tube	G3	Alive	No residual disease	No	Primary cytoreductive surgery	No
66495	wildtype	7.72594	7.72594	51-75	III+IV		G3	Alive	No residual disease	Yes	Interval cytoreductive surgery	No
2514	wildtype	10.8492	15.4519	51-75	III+IV	Ovary	G3	Deceased	Residual disease	Yes	Interval cytoreductive surgery	No
1460	wildtype	9.83003	17.2601	51-75	III+IV	Peritoneum	G3	Deceased	Residual disease	No	Primary cytoreductive surgery	No
66449	wildtype	6.87116	18.2793	51-75	III+IV	Peritoneum	G3	Deceased		Yes		No
15225	wildtype	14.4656	41.49	51-75	III+IV	Peritoneum		Deceased	Residual disease	No	other	No
7059	wildtype	4.96433	7.98895	51-75	III+IV	Peritoneum	G2	Deceased	Residual disease	No	Primary cytoreductive surgery	No
66543	BRCA1	67.791	72.2951	51-75	III+IV	Ovary	G3	Alive	No residual disease	No	Primary cytoreductive surgery	No
66760	wildtype	10.9478	10.9478	51-75	III+IV	Ovary	G3	Alive	No residual disease	Yes	Interval cytoreductive surgery	Yes
66443	wildtype	50.1364	50.1364	51-75	III+IV	Ovary	G3	Alive	No residual disease	No	Primary cytoreductive surgery	Yes
66740	BRCA2	20.3505	20.3505	51-75	I+II	Ovary	G3	Alive	No residual disease	No	Primary cytoreductive surgery	No
66234	wildtype	8.97524	35.1448	51-75	III+IV	Peritoneum	G3	Deceased	Residual disease	Yes	Interval cytoreductive surgery	No
4568	wildtype	7.2328	12.5588	51-75	III+IV	Ovary	G2	Deceased	Residual disease	No	Primary cytoreductive surgery	No
66780	wildtype	5.65473	33.3366	51-75	III+IV	Fallopian tube	G3	Alive	No residual disease	Yes	Interval cytoreductive surgery	No
4638	BRCA1	152.382	152.382	51-75	I+II	Ovary	G3	Deceased	Residual disease	No	Primary cytoreductive surgery	No
9540	BRCA2	22.5203	25.6107	51-75	III+IV	Ovary	G3	Deceased	No residual disease	No	Primary cytoreductive surgery	No
15400	wildtype	30.049	98.9578	51-75	III+IV	Ovary	G3	Deceased	No residual disease	No	Primary cytoreductive surgery	No
5763	wildtype	10.093	15.2875	51-75	III+IV	Fallopian tube	G2	Deceased		No	other	No
5510	wildtype	16.5697	125.193	51-75	III+IV	Ovary	G3	Deceased	Residual disease	No	Primary cytoreductive surgery	No
5037	wildtype	8.28484	27.3531	51-75	III+IV	Ovary	G2	Deceased	Residual disease	No	Primary cytoreductive surgery	No
66738	wildtype	6.37801	17.5888	51-75	III+IV	Fallopian tube	G3	Deceased	Residual disease	No	Primary cytoreductive surgery	No
93	wildtype	37.0188	76.7663	51-75	III+IV	Fallopian tube	G3	Deceased	No residual disease	No	other	No
4693	wildtype	15.156	23.6381	51-75	III+IV	Ovary	G2	Deceased	Residual disease	Yes	Interval cytoreductive surgery	No
7202	BRCA2	30.4106	93.0072	51-75	III+IV	Peritoneum	G3	Deceased	No residual disease	No	Primary cytoreductive surgery	No
1229	wildtype	12.8218	25.6764	51-75	III+IV	Ovary	G3	Deceased	No residual disease	No	Primary cytoreductive surgery	No
1534	wildtype	5.32597	53.8843	51-75	III+IV	Ovary	G3	Deceased	Residual disease	No	Primary cytoreductive surgery	No
66017	wildtype	42.7064	42.7064	51-75	I+II	Fallopian tube	G3	Alive	No residual disease	No	Primary cytoreductive surgery	No
3256	wildtype	9.63277	36.2297	51-75	III+IV	Ovary	G2	Deceased	Residual disease	No	Primary cytoreductive surgery	No
66277	wildtype	56.0213	110.169	51-75	III+IV	Ovary	G3	Alive		No	other	No
8500	wildtype	52.6022	68.5801	51-75	III+IV	Ovary	G3	Deceased		No	Primary cytoreductive surgery	No
66062	BRCA2	31.9887	78.0813	51-75	III+IV	Ovary	G3	Alive	Residual disease	No	Interval cytoreductive surgery	No
7328	wildtype	30.5421	117.106	51-75	III+IV	Ovary	G3	Deceased	Residual disease	No	Primary cytoreductive surgery	No
66853	BRCA1	11.4081	35.8352	51-75	III+IV	Ovary	G3	Alive	Residual disease	Yes	Interval cytoreductive surgery	Yes
8785	wildtype	9.33688	32.5147	51-75	III+IV	Peritoneum	G3	Deceased	Residual disease	No	Primary cytoreductive surgery	No
3587	wildtype	12.6903	24.7559	51-75	I+II	Fallopian tube	G3	Deceased	No residual disease	No	Primary cytoreductive surgery	No
5761	wildtype	8.21909	18.345	51-75	III+IV	Peritoneum	G3	Deceased	Residual disease	Yes	Interval cytoreductive surgery	No
66795	wildtype	10.8492	23.9011	51-75	III+IV	Fallopian tube	G3	Alive	Residual disease	No	Primary cytoreductive surgery	No
66106	wildtype	119.538	119.538	51-75		Ovary	G3	Alive		No		No
7290	wildtype	2.16984	2.16984	51-75	III+IV	Ovary	G3	Deceased	Residual disease	No	Primary cytoreductive surgery	No
66043	wildtype	18.6738	38.1694	51-75		Ovary	G3	Deceased		Yes	Interval cytoreductive surgery	No
639	BRCA1	10.0602	34.1585	51-75	III+IV	Ovary	G3	Deceased	Residual disease	No	Primary cytoreductive surgery	No
66663	wildtype	57.0076	107.078	51-75	III+IV	Ovary	G3	Deceased	No residual disease	No	Primary cytoreductive surgery	No
66502	wildtype	16.3067	34.9804	51-75	III+IV	Peritoneum	G3	Alive	Residual disease	Yes	other	No
11172	wildtype	110.53	110.53	51-75	III+IV	Ovary	G3	Alive		No	Primary cytoreductive surgery	No
4841	wildtype	11.0793	86.1032	51-75	III+IV	Ovary	G2	Deceased	Residual disease	No	Primary cytoreductive surgery	No
66185	wildtype	15.156	85.7744	51-75		Ovary	G3	Deceased		No	Primary cytoreductive surgery	No
66249	wildtype	36.0325	36.0325	51-75	I+II	Ovary	G3	Alive	No residual disease	No	Primary cytoreductive surgery	No
7700	wildtype	15.2875	27.4518	51-75	III+IV	Ovary	G3	Deceased		No	Primary cytoreductive surgery	No
1642	wildtype	24.8874	91.3634	51-75	I+II	Ovary	G3	Deceased	No residual disease	No	Primary cytoreductive surgery	No
15437	wildtype	5.81911	11.7697	51-75	III+IV	Ovary	G3	Deceased	Residual disease	No	Primary cytoreductive surgery	No
65870	wildtype	15.3204	68.4486	51-75	III+IV	Ovary	G3	Deceased	Residual disease	No	Primary cytoreductive surgery	No
66642	wildtype	9.33688	23.5395	51-75	III+IV	Peritoneum	G3	Deceased	No residual disease	Yes	Interval cytoreductive surgery	No
66726	wildtype	10.8821	10.8821	51-75	III+IV	Ovary		Alive		Yes		No
66308	BRCA2	17.0628	33.0407	51-75	I+II	Ovary	G3	Deceased	No residual disease	No	Primary cytoreductive surgery	No
65610	BRCA1	14.7286	29.0298	51-75	I+II	Fallopian tube	G3	Deceased	No residual disease	No	Primary cytoreductive surgery	No
5480	wildtype	14.3998	58.1911	51-75	I+II	Fallopian tube	G3	Deceased	No residual disease	No	Primary cytoreductive surgery	No
15293	wildtype	9.36976	19.2655	51-75	III+IV	Ovary	G3	Deceased	Residual disease	No	Primary cytoreductive surgery	No
65872	wildtype	15.3204	29.5558	51-75	III+IV	Peritoneum	G3	Deceased	Residual disease	No	Primary cytoreductive surgery	No
10809	wildtype	128.514	128.514	51-75	III+IV	Ovary	G3	Alive	Residual disease	No	Primary cytoreductive surgery	No
11633	wildtype	15.5505	54.0487	51-75	III+IV	Peritoneum	G3	Deceased	Residual disease	No	Primary cytoreductive surgery	No
66562	wildtype	35.7366	35.7366	51-75	I+II	Ovary	G3	Alive	No residual disease	No	Primary cytoreductive surgery	No
11769	wildtype	8.02183	10.2245	51-75	III+IV	Peritoneum	G3	Deceased	Residual disease	No	Primary cytoreductive surgery	No
7441	wildtype	90.673	168.82	51-75	I+II	Ovary	G3	Deceased	No residual disease	No	Primary cytoreductive surgery	No
8553	wildtype	21.797	49.9392	51-75	III+IV	Ovary	G3	Deceased	Residual disease	No	Primary cytoreductive surgery	No
3969	wildtype	82.1909	82.1909	51-75	I+II	Ovary	G3	Deceased	No residual disease	No	Primary cytoreductive surgery	No
11551	BRCA1	0.657527	0.657527	51-75	III+IV	Peritoneum	G3	Deceased	Residual disease	No	Primary cytoreductive surgery	No
66644	BRCA2	50.5638	129.73	51-75	III+IV	Ovary	G3	Deceased	Residual disease	No	Primary cytoreductive surgery	No
66706	wildtype	23.3093	23.3093	51-75	III+IV	Ovary	G3	Alive	No residual disease	No	Primary cytoreductive surgery	No
5692	wildtype	14.0711	26.9915	51-75	III+IV	Peritoneum	G3	Deceased	Residual disease	No	Primary cytoreductive surgery	No
65619	wildtype	14.893	46.0926	51-75	III+IV	Ovary	G3	Deceased	Residual disease	No	Primary cytoreductive surgery	No
6011	wildtype	8.71223	31.8243	51-75	III+IV	Ovary	G2	Deceased	No residual disease	Yes	Interval cytoreductive surgery	No
4066	BRCA1	8.35059	31.0024	51-75	III+IV	Ovary	G2	Deceased	Residual disease	No	Primary cytoreductive surgery	No
66384	wildtype	15.5176	29.3257	51-75	III+IV	Ovary	G3	Deceased	Residual disease	Yes	Interval cytoreductive surgery	No
9538	BRCA2	17.6875	143.538	51-75	III+IV	Ovary	G3	Alive	Residual disease	No	Primary cytoreductive surgery	No
66564	wildtype	15.4519	15.6491	51-75	III+IV	Ovary	G3	Alive	Residual disease	Yes	Interval cytoreductive surgery	No
65974	wildtype	25.1504	25.1504	51-75	III+IV	Ovary		Deceased		No	Primary cytoreductive surgery	No
9919	wildtype	11.2437	26.7614	51-75	III+IV	Peritoneum	G2	Deceased	Residual disease	Yes	Interval cytoreductive surgery	No
10590	wildtype	20.9751	120.525	51-75	III+IV	Fallopian tube	G3	Alive	No residual disease	Yes	Interval cytoreductive surgery	No
7061	wildtype	18.1149	65.0623	51-75	III+IV	Ovary	G3	Deceased	Residual disease	No	Primary cytoreductive surgery	No
10705	wildtype	13.1177	13.1177	51-75		Ovary		Deceased	Residual disease	No		No
6259	wildtype	13.3149	77.917	51-75	III+IV	Ovary	G3	Deceased	Residual disease	No	Primary cytoreductive surgery	No
10885	wildtype	29.7531	38.6297	51-75	III+IV	Ovary	G2	Deceased	No residual disease	No	Primary cytoreductive surgery	No
3158	BRCA1	10.3232	100.339	51-75	III+IV	Ovary	G3	Deceased	Residual disease	No	Primary cytoreductive surgery	No
66689	wildtype	84.9854	229.181	51-75	I+II	Ovary	G3	Deceased	No residual disease	No	Primary cytoreductive surgery	No
65547	wildtype	14.8272	57.0076	51-75	III+IV	Ovary	G3	Deceased	Residual disease	No	Primary cytoreductive surgery	No
6867	BRCA2	16.6026	68.5801	51-75	III+IV	Ovary	G3	Deceased	Residual disease	No	Primary cytoreductive surgery	No
66505	BRCA2	23.934	23.934	51-75	I+II	Ovary	G3	Alive	No residual disease	No	other	No
10461	wildtype	15.0574	105.237	51-75	III+IV	Ovary	G3	Deceased	Residual disease	No	Primary cytoreductive surgery	No
11752	wildtype	14.1697	82.5525	51-75	III+IV	Ovary	G3	Deceased	Residual disease	No	Primary cytoreductive surgery	No
11361	wildtype	20.4162	22.1587	51-75	III+IV	Ovary	G3	Deceased		Yes	Interval cytoreductive surgery	No
15317	BRCA1	11.2437	30.2462	51-75	III+IV	Ovary	G3	Deceased	Residual disease	No	Primary cytoreductive surgery	No
6331	wildtype	13.5451	28.438	51-75	III+IV	Ovary	G3	Deceased		No	Primary cytoreductive surgery	No
7473	wildtype	6.37801	12.0985	51-75	III+IV	Ovary	G3	Deceased	Residual disease	No	Primary cytoreductive surgery	No
5508	wildtype	39.879	80.4813	51-75	III+IV	Ovary		Deceased	No residual disease	No	Primary cytoreductive surgery	No
66375	wildtype	35.8352	35.8352	51-75	III+IV	Ovary	G3	Alive	No residual disease	No	Primary cytoreductive surgery	No
6004	wildtype	55.5939	55.5939	51-75	III+IV	Peritoneum	G2	Deceased	No residual disease	No	Primary cytoreductive surgery	No
66418	wildtype	16.1752	47.7036	51-75	III+IV	Ovary	G3	Alive	No residual disease	Yes	Interval cytoreductive surgery	No
15227	wildtype	8.31772	43.0351	51-75	III+IV	Peritoneum		Deceased	No residual disease	No	Primary cytoreductive surgery	No
66383	wildtype	19.5286	36.5585	51-75	III+IV	Peritoneum	G3	Alive	Residual disease	Yes	Interval cytoreductive surgery	No
1781	wildtype	16.3724	38.4982	51-75	III+IV	Ovary	G2	Deceased		Yes	Interval cytoreductive surgery	No
1387	wildtype	8.77799	21.1066	51-75	III+IV	Ovary	G3	Deceased	Residual disease	No	Primary cytoreductive surgery	No
66345	wildtype	49.2817	94.5195	51-75	III+IV	Ovary	G3	Alive	No residual disease	No	Primary cytoreductive surgery	No
7691	wildtype	3.7479	13.1834	51-75	III+IV	Peritoneum	G3	Deceased	Residual disease	No	Primary cytoreductive surgery	No
12248	wildtype	57.7309	76.9964	51-75	III+IV	Ovary	G3	Deceased	No residual disease	No	Primary cytoreductive surgery	No
2266	wildtype	10.1588	17.1615	51-75	III+IV	Ovary	G2	Deceased	No residual disease	No	Primary cytoreductive surgery	No
65601	wildtype	68.7116	68.7116	51-75	I+II	Fallopian tube	G3	Alive	No residual disease	No	Primary cytoreductive surgery	No
1064	wildtype	144.623	144.623	51-75	III+IV	Ovary	G3	Alive		No	Primary cytoreductive surgery	No
65571	wildtype	18.7724	74.7279	51-75	III+IV	Ovary	G3	Deceased	Residual disease	No	Primary cytoreductive surgery	No
66593	wildtype	4.83282	6.41089	51-75	III+IV	Ovary	G3	Deceased	Residual disease	Yes	Interval cytoreductive surgery	No
66423	wildtype	16.3067	24.6573	51-75	III+IV	Ovary	G3	Alive	Residual disease	No	Primary cytoreductive surgery	No
65659	BRCA1	10.2245	55.0021	51-75	III+IV	Peritoneum	G3	Deceased	Residual disease	Yes	other	No
3133	wildtype	6.93691	14.5642	51-75	III+IV	Ovary	G2	Deceased	Residual disease	Yes	Interval cytoreductive surgery	No
66773	wildtype	9.63277	11.7369	51-75	III+IV	Fallopian tube	G3	Alive	Residual disease	No	Primary cytoreductive surgery	No
15242	wildtype	1.15067	1.51231	51-75		Ovary		Deceased		Yes		No
6040	wildtype	32.4161	51.3529	51-75	III+IV	Ovary	G2	Deceased	Residual disease	No	Primary cytoreductive surgery	No
66334	BRCA2	102.607	102.607	51-75	III+IV	Ovary	G3	Alive	No residual disease	No	Primary cytoreductive surgery	Yes
5050	wildtype	15.682	64.9637	51-75	III+IV	Ovary	G2	Deceased	Residual disease	Yes	Interval cytoreductive surgery	No
5015	wildtype	6.14788	13.9396	51-75	III+IV	Ovary	G3	Deceased	Residual disease	No	Primary cytoreductive surgery	No
4406	BRCA2	34.4873	106.388	51-75	III+IV	Peritoneum	G3	Deceased	Residual disease	No	Primary cytoreductive surgery	No
65876	wildtype	28.2079	54.1145	51-75	III+IV	Ovary	G3	Deceased	No residual disease	No	Primary cytoreductive surgery	Yes
10263	wildtype	12.4601	63.3199	51-75	III+IV	Ovary	G3	Deceased	No residual disease	No	Primary cytoreductive surgery	No
15445	wildtype	6.70678	9.041	51-75	III+IV	Ovary	G3	Alive	Residual disease	Yes	Interval cytoreductive surgery	No
8492	wildtype	7.85745	11.7697	51-75	III+IV	Peritoneum	G2	Deceased	Residual disease	No	Primary cytoreductive surgery	No
66022	BRCA2	56.1857	82.4539	51-75	III+IV	Ovary	G3	Alive	Residual disease	Yes	Interval cytoreductive surgery	No
6644	wildtype	13.7094	13.7094	51-75	III+IV	Peritoneum	G3	Deceased	Residual disease	Yes	Interval cytoreductive surgery	No
12075	wildtype	60.098	147.187	51-75	III+IV	Ovary	G3	Deceased	No residual disease	No	Primary cytoreductive surgery	No
6428	wildtype	7.9232	10.7834	51-75	III+IV	Ovary	G2	Deceased	Residual disease	No	Primary cytoreductive surgery	No
66566	wildtype	10.1259	23.1778	51-75	III+IV		G3	Deceased	Residual disease	Yes	Interval cytoreductive surgery	No
12196	wildtype	1.05204	1.05204	51-75		Ovary	G3	Deceased	Residual disease	No		No
1763	wildtype	11.6382	31.7257	51-75	III+IV	Peritoneum	G2	Deceased	Residual disease	Yes	Interval cytoreductive surgery	No
5643	BRCA2	6.87116	28.4052	51-75	III+IV	Peritoneum	G2	Deceased	No residual disease	Yes	Interval cytoreductive surgery	No
1767	BRCA1	151.461	151.461	51-75	I+II	Fallopian tube	G3	Alive	No residual disease	No	other	No
12323	wildtype	9.23825	40.8324	51-75	III+IV	Ovary	G3	Deceased	Residual disease	No	Primary cytoreductive surgery	No
66542	wildtype	31.4955	31.4955	51-75	III+IV	Ovary	G3	Alive	No residual disease	No	Primary cytoreductive surgery	No
3571	wildtype	8.54785	24.0655	51-75	III+IV	Ovary	G3	Deceased	Residual disease	No	Primary cytoreductive surgery	No
10106	BRCA2	12.6574	27.3531	51-75	III+IV	Peritoneum	G3	Deceased	No residual disease	Yes	Interval cytoreductive surgery	No
66257	wildtype	14.0711	33.4681	51-75	III+IV	Fallopian tube	G3	Deceased	No residual disease	No	Primary cytoreductive surgery	No
2392	wildtype	13.2163	17.819	51-75	III+IV	Ovary	G3	Deceased	Residual disease	Yes	Interval cytoreductive surgery	No
4158	wildtype	15.0902	36.5914	51-75	III+IV	Ovary	G3	Deceased	Residual disease	No	Primary cytoreductive surgery	No
6251	wildtype	15.1889	76.1745	51-75	III+IV	Ovary	G2	Deceased	Residual disease	No	Primary cytoreductive surgery	No
10775	wildtype	6.93691	19.6272	51-75	III+IV	Ovary	G3	Deceased	Residual disease	No	Primary cytoreductive surgery	No
15281	wildtype	5.68761	39.1229	51-75		Ovary	G3	Deceased		No	Primary cytoreductive surgery	No
15342	BRCA1	19.1998	56.2514	51-75	III+IV	Peritoneum	G3	Deceased	Residual disease	No	Primary cytoreductive surgery	No
3176	wildtype	8.77799	34.7174	51-75	III+IV	Ovary	G3	Deceased	Residual disease	No	Primary cytoreductive surgery	No
6490	BRCA1	12.8875	38.0379	51-75	III+IV	Ovary	G3	Deceased	Residual disease	No	Primary cytoreductive surgery	No
12097	wildtype	100.667	100.667	51-75		Ovary	G3	Alive	No residual disease	No	Primary cytoreductive surgery	No
9364	wildtype	117.434	117.434	51-75		Ovary	G3	Deceased	No residual disease	No	Primary cytoreductive surgery	No
65969	wildtype	18.2464	41.1612	51-75	III+IV	Ovary	G3	Deceased	Residual disease	No	Primary cytoreductive surgery	No
66207	wildtype	29.0298	73.2814	51-75	III+IV	Ovary	G3	Deceased	Residual disease	No	Primary cytoreductive surgery	No
10703	wildtype	36.6571	36.6571	51-75	III+IV	Ovary	G3	Alive	Residual disease	No	Primary cytoreductive surgery	No
2797	wildtype	72.7225	138.837	51-75	III+IV	Ovary	G3	Deceased	Residual disease	No	Primary cytoreductive surgery	No
9841	wildtype	7.59444	14.0711	51-75		Ovary	G3	Deceased	Residual disease	No	Primary cytoreductive surgery	No
8690	BRCA1	121.938	121.938	51-75	III+IV	Ovary	G3	Alive	No residual disease	No	Primary cytoreductive surgery	No
66187	BRCA1	3.58352	98.8592	51-75	I+II	Ovary	G3	Deceased	No residual disease	No	Primary cytoreductive surgery	No
66273	wildtype	19.9888	56.9418	51-75	III+IV	Fallopian tube	G3	Deceased	Residual disease	Yes	Interval cytoreductive surgery	No
1329	wildtype	11.4738	19.1669	51-75	III+IV	Ovary	G3	Deceased	Residual disease	No	Primary cytoreductive surgery	No
11173	wildtype	11.2437	39.1886	51-75	III+IV	Ovary	G3	Deceased	Residual disease	No	Primary cytoreductive surgery	No
9077	BRCA2	59.9007	95.8017	51-75	III+IV	Peritoneum	G2	Deceased	Residual disease	No	Primary cytoreductive surgery	No
2463	wildtype	7.33143	12.4273	51-75	III+IV	Peritoneum	G3	Deceased	Residual disease	No	Primary cytoreductive surgery	No
8484	wildtype	58.1254	58.1254	51-75	III+IV	Ovary	G3	Deceased		No	Primary cytoreductive surgery	No
1654	BRCA1	143.571	146.267	51-75	I+II	Ovary	G3	Deceased	No residual disease	No	Primary cytoreductive surgery	No
5311	wildtype	16.3067	40.8324	51-75	III+IV	Ovary	G3	Deceased	Residual disease	No	Primary cytoreductive surgery	No
1897	wildtype	153.007	153.007	51-75	III+IV	Ovary	G3	Alive	Residual disease	No	Primary cytoreductive surgery	No
4535	wildtype	6.34514	139.1	51-75	III+IV	Peritoneum	G3	Alive	No residual disease	No	Primary cytoreductive surgery	No
66569	wildtype	20.8765	24.5586	51-75	III+IV	Ovary	G3	Alive	No residual disease	No	Primary cytoreductive surgery	No
66847	wildtype	14.4985	23.4737	51-75	I+II	Ovary	G3	Alive	No residual disease	No	Primary cytoreductive surgery	No
6268	wildtype	86.9908	86.9908	51-75	I+II	Fallopian tube	G3	Alive	No residual disease	Yes	other	No
4393	wildtype	8.02183	20.4491	51-75	III+IV	Peritoneum		Deceased	Residual disease	No	Primary cytoreductive surgery	No
4391	wildtype	35.9339	129.533	51-75	III+IV	Ovary	G2	Alive	Residual disease	No	Primary cytoreductive surgery	No
66540	wildtype	21.7313	37.3804	51-75	III+IV	Ovary	G3	Alive	No residual disease	Yes	Interval cytoreductive surgery	No
66016	wildtype	43.0023	68.054	51-75	III+IV	Ovary	G3	Alive	No residual disease	Yes		No
66511	BRCA2	2.69586	2.69586	51-75	III+IV	Ovary	G3	Alive	Residual disease	No	Primary cytoreductive surgery	No
7575	wildtype	8.44922	11.4081	51-75	III+IV	Peritoneum	G3	Deceased	Residual disease	Yes	Interval cytoreductive surgery	No
1304	wildtype	6.96979	8.97524	51-75	III+IV	Ovary	G3	Deceased	Residual disease	Yes	Interval cytoreductive surgery	No
15289	wildtype	10.0602	17.7861	51-75	III+IV	Ovary	G3	Deceased	Residual disease	No	Primary cytoreductive surgery	No
10266	wildtype	49.0515	132.459	51-75	III+IV	Ovary	G3	Deceased	No residual disease	No	Primary cytoreductive surgery	No
6801	wildtype	119.275	119.275	51-75	I+II	Ovary	G3	Alive	No residual disease	No	Primary cytoreductive surgery	No
11424	wildtype	19.7916	44.3831	51-75	III+IV	Ovary	G2	Deceased	Residual disease	No	Primary cytoreductive surgery	No
11232	wildtype	18.1806	107.604	51-75	III+IV	Peritoneum	G3	Deceased	No residual disease	Yes	Interval cytoreductive surgery	No
5007	BRCA1	10.4547	11.7369	51-75	III+IV	Peritoneum	G3	Deceased	Residual disease	No	Primary cytoreductive surgery	No
8478	wildtype	8.02183	24.0984	51-75	III+IV	Ovary	G2	Deceased	Residual disease	No	Primary cytoreductive surgery	No
15008	wildtype	21.1724	82.3881	51-75	III+IV	Ovary	G3	Alive	Residual disease	No	Primary cytoreductive surgery	No
2187	BRCA1	18.2464	125.653	51-75	III+IV	Ovary	G3	Deceased	Residual disease	No	Primary cytoreductive surgery	No
10894	wildtype	4.10954	25.3805	51-75	III+IV	Ovary	G3	Deceased	Residual disease	No	Primary cytoreductive surgery	No
448	wildtype	6.34514	10.7834	51-75	III+IV	Ovary	G3	Deceased	Residual disease	No	Primary cytoreductive surgery	No
11568	wildtype	37.9064	62.5966	51-75	III+IV	Ovary	G3	Alive	No residual disease	No	Primary cytoreductive surgery	No
66426	wildtype	51.9118	86.1032	51-75	III+IV	Ovary	G3	Alive	No residual disease	Yes	Interval cytoreductive surgery	No
4800	wildtype	3.97804	13.1177	51-75	III+IV	Ovary	G3	Deceased	Residual disease	No	Primary cytoreductive surgery	No
66009	wildtype	9.041	99.0236	51-75	III+IV	Fallopian tube	G2	Alive	No residual disease	No	Primary cytoreductive surgery	No
3689	wildtype	5.52323	12.2958	51-75	III+IV	Ovary	G2	Deceased	Residual disease	Yes	Interval cytoreductive surgery	No
11135	wildtype	6.41089	17.6875	51-75	III+IV	Ovary	G3	Deceased	Residual disease	No	Primary cytoreductive surgery	No
4996	wildtype	9.50127	64.4376	51-75	III+IV	Ovary	G3	Deceased	No residual disease	No	Primary cytoreductive surgery	No
11331	wildtype	3.55065	11.178	51-75	III+IV	Ovary	G3	Deceased	Residual disease	No	Primary cytoreductive surgery	No
11766	wildtype	14.2355	85.1169	51-75	III+IV	Ovary	G3	Deceased	Residual disease	No	Primary cytoreductive surgery	No
66710	wildtype	15.4848	23.9669	51-75	III+IV	Ovary	G3	Deceased	Residual disease	No	Primary cytoreductive surgery	No
8461	BRCA2	10.5204	41.2598	51-75	III+IV	Ovary	G3	Deceased	Residual disease	No	Primary cytoreductive surgery	No
1241	wildtype	23.408	39.4516	51-75	III+IV	Ovary	G3	Deceased	Residual disease	Yes	Interval cytoreductive surgery	No
66290	wildtype	22.7504	39.09	51-75	III+IV	Peritoneum	G3	Alive	No residual disease	Yes	Interval cytoreductive surgery	No
1330	wildtype	14.3012	39.0571	51-75	III+IV	Ovary		Deceased	No residual disease	No	Primary cytoreductive surgery	No
66350	BRCA2	77.2266	119.111	51-75	III+IV	Ovary	G3	Alive	No residual disease	Yes	Interval cytoreductive surgery	No
4538	wildtype	13.6766	33.9941	51-75	III+IV	Ovary	G3	Deceased	Residual disease	No	Primary cytoreductive surgery	No
15286	wildtype	26.0052	45.3694	51-75	III+IV	Ovary	G3	Deceased	Residual disease	No	Primary cytoreductive surgery	No
10131	wildtype	73.8403	79.4293	51-75	III+IV	Ovary	G3	Deceased	Residual disease	No	Primary cytoreductive surgery	No
15219	wildtype	11.3752	19.3313	51-75	III+IV	Ovary	G3	Deceased	Residual disease	No	Primary cytoreductive surgery	No
1242	wildtype	31.7257	139.33	51-75	III+IV	Ovary	G3	Deceased		No	Primary cytoreductive surgery	No
3774	wildtype	46.6515	150.212	51-75		Fallopian tube	G3	Deceased	No residual disease	No	Primary cytoreductive surgery	No
66727	BRCA1	23.0792	23.0792	51-75	III+IV	Fallopian tube	G3	Alive	Residual disease	No	Primary cytoreductive surgery	Yes
15408	wildtype	129.894	129.894	51-75	III+IV	Ovary	G2	Deceased	No residual disease	No	Primary cytoreductive surgery	No
9118	wildtype	12.1971	21.1395	51-75	III+IV	Ovary	G3	Deceased	Residual disease	No	Primary cytoreductive surgery	No
1300	wildtype	5.16159	13.7752	51-75	III+IV	Ovary	G2	Deceased	Residual disease	No	Primary cytoreductive surgery	No
66683	wildtype	99.451	116.908	51-75	III+IV	Ovary	G3	Deceased	Residual disease	No	Primary cytoreductive surgery	No
6327	wildtype	9.46839	14.9587	51-75	III+IV	Ovary	G3	Deceased	No residual disease	No	Primary cytoreductive surgery	No
11306	wildtype	11.1451	86.4319	51-75	III+IV	Ovary	G3	Deceased	Residual disease	No	Primary cytoreductive surgery	No
1034	wildtype	32.4818	73.5444	51-75	III+IV	Ovary	G3	Deceased	Residual disease	No	Primary cytoreductive surgery	No
5052	wildtype	8.4821	10.9149	51-75	III+IV	Ovary	G3	Deceased		No	Primary cytoreductive surgery	No
66400	wildtype	17.7532	49.4132	51-75	III+IV	Ovary	G3	Alive	No residual disease	Yes	Interval cytoreductive surgery	No
66803	wildtype	7.72594	7.72594	51-75	III+IV	Fallopian tube	G3	Deceased	Residual disease	Yes	Interval cytoreductive surgery	No
1503	wildtype	13.5779	20.4162	51-75	III+IV	Ovary	G3	Deceased	Residual disease	No	Primary cytoreductive surgery	No
15327	wildtype	28.0764	43.0351	51-75	III+IV	Ovary	G3	Deceased	Residual disease	No	Primary cytoreductive surgery	No
3484	wildtype	20.0217	72.0321	51-75	III+IV	Peritoneum	G3	Deceased	Residual disease	No	Primary cytoreductive surgery	No
15444	wildtype	8.94237	8.94237	51-75	III+IV	Fallopian tube	G3	Alive	Residual disease	No	Primary cytoreductive surgery	No
8389	wildtype	42.5749	104.941	51-75	III+IV	Ovary	G3	Deceased	No residual disease	Yes	Interval cytoreductive surgery	No
12207	wildtype	12.8547	22.7833	51-75	III+IV	Peritoneum	G2	Deceased	Residual disease	Yes	Interval cytoreductive surgery	No
11503	wildtype	5.9835	20.5806	51-75	III+IV	Peritoneum	G3	Deceased	Residual disease	No	Primary cytoreductive surgery	No
850	wildtype	18.7066	49.4132	51-75	III+IV	Ovary	G3	Deceased	Residual disease	No	Primary cytoreductive surgery	No
10692	wildtype	11.967	28.5695	51-75	III+IV	Ovary		Deceased		Yes	Interval cytoreductive surgery	No
65642	BRCA2	78.2128	91.199	51-75		Ovary		Deceased	No residual disease	Yes	other	No
11236	wildtype	11.3423	28.9641	51-75	III+IV	Ovary	G3	Deceased	Residual disease	Yes	Interval cytoreductive surgery	No
6803	wildtype	10.0602	11.7369	51-75	III+IV	Ovary	G3	Deceased	No residual disease	Yes	Interval cytoreductive surgery	No
10506	wildtype	8.84374	16.3724	51-75	III+IV	Ovary	G3	Deceased	No residual disease	No	Primary cytoreductive surgery	No
66360	wildtype	12.0656	32.3503	51-75	III+IV	Fallopian tube	G3	Deceased	No residual disease	Yes	Interval cytoreductive surgery	No
10780	wildtype	4.96433	8.81086	51-75	III+IV	Peritoneum	G3	Deceased	Residual disease	Yes	Interval cytoreductive surgery	No
65558	wildtype	8.94237	21.5998	51-75	III+IV	Ovary	G2	Deceased	Residual disease	Yes	Interval cytoreductive surgery	No
3074	wildtype	14.3012	60.9199	51-75	III+IV	Ovary	G3	Deceased	Residual disease	No	Primary cytoreductive surgery	No
5960	wildtype	118.881	118.881	51-75	I+II	Ovary	G3	Alive	No residual disease	No	Primary cytoreductive surgery	No
3654	wildtype	2.46573	2.46573	51-75	III+IV	Ovary	G2	Deceased		No	Primary cytoreductive surgery	No
66261	wildtype	8.74511	18.3779	51-75		Ovary	G3	Deceased		No	other	No
9999	wildtype	6.47664	9.33688	51-75	III+IV	Ovary	G2	Deceased	Residual disease	No	Primary cytoreductive surgery	No
66124	wildtype	19.4628	48.8543	51-75	I+II	Peritoneum	G3	Alive	No residual disease	Yes	Interval cytoreductive surgery	No
65615	wildtype	30.8051	30.8051	51-75	III+IV	Ovary		Alive	No residual disease	Yes	Interval cytoreductive surgery	No
934	wildtype	189.203	189.203	51-75	I+II	Fallopian tube	G2	Deceased	No residual disease	No	Primary cytoreductive surgery	No
66558	wildtype	7.72594	24.9203	51-75	III+IV		G3	Alive	Residual disease	Yes	Interval cytoreductive surgery	No
8072	wildtype	20.6463	59.9665	51-75	III+IV	Ovary	G3	Deceased		No	Primary cytoreductive surgery	No
66391	wildtype	12.23	27.0244	51-75	III+IV	Ovary	G3	Deceased	Residual disease	Yes	Interval cytoreductive surgery	No
15335	wildtype	10.2903	33.501	51-75	III+IV	Peritoneum	G3	Deceased	Residual disease	Yes	Interval cytoreductive surgery	No
11504	wildtype	6.34514	17.0957	51-75	III+IV	Ovary	G3	Deceased	Residual disease	No	Primary cytoreductive surgery	No
1609	wildtype	8.31772	42.5091	51-75	I+II	Ovary	G3	Deceased	No residual disease	No	Primary cytoreductive surgery	No
66255	wildtype	7.66019	16.5368	51-75	III+IV	Fallopian tube	G3	Deceased	Residual disease	Yes	Interval cytoreductive surgery	No
1096	wildtype	14.9259	34.8818	51-75	III+IV	Ovary	G3	Deceased	Residual disease	No	Primary cytoreductive surgery	No
10457	wildtype	62.7938	62.7938	51-75	I+II	Ovary	G2	Alive	No residual disease	No	Primary cytoreductive surgery	No
15440	wildtype	1.8082	1.90683	51-75	III+IV	Ovary	G3	Deceased	Residual disease	No	Primary cytoreductive surgery	No
9958	wildtype	24.46	63.8459	51-75	III+IV	Ovary	G3	Deceased	Residual disease	No	Primary cytoreductive surgery	No
66712	wildtype	7.00266	12.2958	51-75	III+IV	Ovary	G3	Alive	Residual disease	Yes	Interval cytoreductive surgery	No
66849	wildtype	40.8982	71.0787	51-75	I+II	Ovary	G3	Alive	No residual disease	No	Primary cytoreductive surgery	No
8757	wildtype	7.3643	15.3204	51-75	III+IV	Ovary	G3	Deceased	Residual disease	Yes	Interval cytoreductive surgery	No
9884	wildtype	7.29855	30.2462	51-75	III+IV	Ovary	G3	Deceased	Residual disease	Yes	Interval cytoreductive surgery	No
12171	wildtype	16.7669	72.591	51-75	III+IV	Ovary	G3	Deceased	No residual disease	No	Primary cytoreductive surgery	No
5868	BRCA1	17.6217	19.0025	51-75	III+IV	Ovary	G3	Deceased	Residual disease	No	Primary cytoreductive surgery	No
1678	wildtype	5.68761	10.5204	51-75	III+IV	Ovary	G2	Deceased	Residual disease	No	Primary cytoreductive surgery	No
3785	wildtype	48.8543	48.8543	51-75	I+II	Ovary	G3	Alive	No residual disease	No	Primary cytoreductive surgery	No
5756	wildtype	7.03554	7.03554	51-75	III+IV	Ovary	G3	Deceased	No residual disease	No	Primary cytoreductive surgery	No
12308	wildtype	11.3752	16.4053	51-75	III+IV	Peritoneum	G3	Deceased	Residual disease	No	Primary cytoreductive surgery	No
4628	wildtype	7.98895	10.093	51-75	III+IV	Ovary	G3	Deceased	Residual disease	No	Primary cytoreductive surgery	No
4121	wildtype	21.1395	69.7307	51-75	III+IV	Ovary	G2	Deceased	No residual disease	No	Primary cytoreductive surgery	No
66699	wildtype	3.64928	3.64928	51-75	III+IV	Ovary	G3	Alive	No residual disease	No	Primary cytoreductive surgery	No
65953	BRCA2	176.349	176.349	51-75	III+IV	Ovary	G3	Alive	Residual disease	No	Primary cytoreductive surgery	No
2059	wildtype	10.9807	27.1559	51-75		Peritoneum	G3	Deceased		No	Primary cytoreductive surgery	No
10519	BRCA1	20.9094	54.9693	51-75	III+IV	Ovary	G3	Deceased	Residual disease	No	Primary cytoreductive surgery	No
11654	wildtype	25.0518	65.1609	51-75	III+IV	Fallopian tube	G3	Deceased	Residual disease	No	Primary cytoreductive surgery	No
2064	wildtype	7.7917	12.9533	51-75	III+IV	Ovary	G2	Deceased	No residual disease	No	Primary cytoreductive surgery	No
66320	wildtype	34.3887	34.3887	51-75	I+II	Ovary		Alive	No residual disease	No	Primary cytoreductive surgery	No
3962	wildtype	8.97524	28.2737	51-75	III+IV	Ovary	G3	Deceased	Residual disease	No	Primary cytoreductive surgery	No
3122	wildtype	32.4161	97.7743	51-75	I+II	Ovary	G3	Deceased	No residual disease	No	Primary cytoreductive surgery	No
10336	wildtype	4.93145	29.1284	51-75	III+IV	Peritoneum	G3	Deceased	Residual disease	Yes	Interval cytoreductive surgery	No
66425	wildtype	13.4464	43.6927	51-75	III+IV	Ovary	G3	Deceased	No residual disease	Yes	Interval cytoreductive surgery	No
10700	wildtype	7.26567	34.6846	51-75	III+IV	Ovary	G3	Deceased	Residual disease	No	Primary cytoreductive surgery	No
66656	wildtype	7.3643	13.1505	51-75	III+IV	Ovary	G3	Deceased	Residual disease	Yes	Interval cytoreductive surgery	No
66330	wildtype	5.45747	24.8874	51-75	III+IV	Ovary	G3	Deceased	Residual disease	No	Primary cytoreductive surgery	No
66581	wildtype	15.2546	24.197	51-75	III+IV		G3	Alive	No residual disease	Yes	Interval cytoreductive surgery	No
66490	wildtype	9.89578	66.8705	51-75	III+IV	Ovary	G3	Deceased	Residual disease	No	Primary cytoreductive surgery	No
65618	BRCA2	26.6627	89.6538	51-75	III+IV	Ovary	G3	Deceased	Residual disease	No	Primary cytoreductive surgery	No
66230	wildtype	11.9999	24.1641	51-75	III+IV	Ovary	G3	Deceased	No residual disease	No	Primary cytoreductive surgery	No
9995	wildtype	13.0519	56.4158	51-75	III+IV	Ovary	G3	Deceased	No residual disease	No	Primary cytoreductive surgery	No
5345	wildtype	11.4738	27.8791	51-75	III+IV	Ovary	G3	Deceased		Yes	Interval cytoreductive surgery	No
1667	wildtype	12.1971	24.5258	51-75	III+IV	Ovary	G3	Deceased	Residual disease	No	Primary cytoreductive surgery	No
66173	BRCA2	0	55.6268	51-75	III+IV	Ovary	G3	Deceased	No residual disease	No	Primary cytoreductive surgery	No
6860	wildtype	10.093	21.4683	51-75	III+IV	Peritoneum	G3	Deceased	Residual disease	No	Primary cytoreductive surgery	No
15330	wildtype	7.66019	26.2353	51-75	III+IV	Peritoneum	G3	Deceased	Residual disease	No	Primary cytoreductive surgery	No
66356	wildtype	11.6711	22.4874	51-75	III+IV	Ovary	G3	Deceased	Residual disease	Yes	Interval cytoreductive surgery	No
6579	wildtype	12.3615	38.7283	51-75	III+IV	Ovary	G3	Deceased	Residual disease	No	Primary cytoreductive surgery	No
1615	wildtype	13.2492	27.8791	51-75	III+IV	Ovary	G3	Deceased	Residual disease	No	Primary cytoreductive surgery	No
66035	BRCA2	34.8161	117.763	51-75	III+IV	Ovary	G3	Alive	Residual disease	Yes	Interval cytoreductive surgery	No
66411	wildtype	8.05471	26.1038	51-75	III+IV	Peritoneum	G3	Deceased	Residual disease	Yes	Interval cytoreductive surgery	Yes
11313	wildtype	6.47664	32.449	51-75	III+IV	Ovary	G2	Deceased	Residual disease	No	Primary cytoreductive surgery	No
8058	wildtype	11.0465	26.8929	51-75	III+IV	Ovary	G3	Deceased	Residual disease	No	Primary cytoreductive surgery	No
15449	wildtype	8.21909	8.21909	51-75	III+IV	Fallopian tube	G3	Alive	Residual disease	Yes	Interval cytoreductive surgery	No
2245	wildtype	8.18621	16.3395	51-75	III+IV	Peritoneum	G3	Deceased	Residual disease	Yes	Interval cytoreductive surgery	No
9518	wildtype	83.8018	126.508	51-75	III+IV	Ovary	G2	Deceased	No residual disease	No	Primary cytoreductive surgery	No
65865	wildtype	4.50406	13.2163	51-75		Ovary	G2	Deceased	Residual disease	No	Primary cytoreductive surgery	No
11866	wildtype	88.5031	138.475	51-75	III+IV	Peritoneum	G3	Deceased	Residual disease	No	Primary cytoreductive surgery	No
65897	wildtype	10.5533	42.9036	51-75	III+IV	Ovary	G3	Deceased		Yes	Interval cytoreductive surgery	No
1761	wildtype	18.5423	87.3196	51-75	III+IV	Ovary	G3	Deceased	Residual disease	No	Primary cytoreductive surgery	No
66343	wildtype	13.7752	37.0516	51-75	III+IV	Ovary	G3	Alive	Residual disease	Yes	Interval cytoreductive surgery	No
6520	wildtype	77.8183	127.199	51-75	III+IV	Ovary	G2	Alive	Residual disease	No	Primary cytoreductive surgery	No
11129	wildtype	14.8601	45.5666	51-75	III+IV	Ovary	G3	Deceased	Residual disease	No	Primary cytoreductive surgery	No
65606	wildtype			51-75	III+IV	Ovary	G3		Residual disease	No	Primary cytoreductive surgery	No
9247	wildtype	23.2436	57.698	51-75	III+IV	Ovary	G3	Deceased	Residual disease	No	Primary cytoreductive surgery	No
11170	wildtype	85.1498	85.1498	51-75	III+IV	Ovary	G2	Alive		No	Primary cytoreductive surgery	No
11709	wildtype	11.704	17.4902	51-75	III+IV	Ovary	G3	Deceased	Residual disease	No	Primary cytoreductive surgery	No
3416	wildtype	4.66844	9.1725	51-75	III+IV	Ovary	G3	Deceased	Residual disease	No	Primary cytoreductive surgery	No
2110	wildtype	11.1122	11.1122	51-75	III+IV	Ovary	G3	Deceased	Residual disease	No	Primary cytoreductive surgery	No
4941	wildtype	124.174	124.174	51-75	I+II	Ovary	G3	Alive	No residual disease	No	other	No
2086	wildtype	11.7369	47.0789	51-75	III+IV	Peritoneum	G2	Deceased	Residual disease	Yes	Interval cytoreductive surgery	No
15331	wildtype	9.13963	26.597	51-75		Ovary		Deceased	Residual disease	No	Primary cytoreductive surgery	No
10483	wildtype	4.73419	21.9614	51-75	III+IV	Ovary	G2	Deceased		No	Primary cytoreductive surgery	No
9152	wildtype	74.2019	74.2019	51-75	I+II	Fallopian tube	G3	Deceased	No residual disease	No	Primary cytoreductive surgery	No
66333	wildtype	3.48489	3.48489	51-75	III+IV	Fallopian tube	G3	Alive	No residual disease	No	Primary cytoreductive surgery	No
11360	wildtype	12.1971	45.9611	51-75	III+IV	Ovary	G3	Deceased	Residual disease	No	Primary cytoreductive surgery	No
10674	wildtype	9.92866	29.9504	51-75	III+IV	Ovary	G3	Deceased	No residual disease	No	Primary cytoreductive surgery	No
1454	wildtype	2.23559	2.23559	51-75	III+IV	Ovary	G2	Deceased	Residual disease	No	Primary cytoreductive surgery	No
9529	wildtype	9.86291	38.7941	51-75	III+IV	Ovary	G3	Deceased	Residual disease	No	Primary cytoreductive surgery	No
5232	wildtype	131.44	131.44	51-75	III+IV	Peritoneum	G3	Alive	Residual disease	No	Primary cytoreductive surgery	No
15308	BRCA1	22.0272	31.7586	51-75	III+IV	Ovary		Deceased	Residual disease	No	Primary cytoreductive surgery	No
66643	wildtype	141.796	141.796	51-75		Peritoneum		Alive	No residual disease	Yes	Interval cytoreductive surgery	No
66313	wildtype	24.46	24.46	51-75	III+IV	Fallopian tube	G3	Alive	No residual disease	No	Primary cytoreductive surgery	No
4756	wildtype	19.2655	28.8983	51-75	III+IV	Ovary		Deceased	Residual disease	No	Primary cytoreductive surgery	No
10147	BRCA2	17.819	31.9229	51-75	III+IV	Peritoneum	G2	Deceased	Residual disease	No	Primary cytoreductive surgery	No
65874	wildtype	21.8299	51.5501	51-75	III+IV	Ovary	G3	Deceased	No residual disease	No	Primary cytoreductive surgery	No
66501	BRCA1	33.1065	33.1065	51-75	I+II	Ovary	G3	Alive	No residual disease	No	Primary cytoreductive surgery	No
1978	wildtype	32.0544	62.1363	51-75	III+IV	Ovary	G3	Deceased	Residual disease	No	Primary cytoreductive surgery	No
15394	wildtype	30.9038	30.9038	51-75	III+IV	Ovary	G3	Deceased	No residual disease	No	Primary cytoreductive surgery	No
7513	wildtype	198.277	198.277	51-75	III+IV	Peritoneum	G3	Deceased	Residual disease	No	Primary cytoreductive surgery	No
2555	wildtype	9.63277	63.9445	51-75	III+IV	Peritoneum	G2	Deceased	No residual disease	Yes	Interval cytoreductive surgery	No
5406	wildtype	16.6354	74.0375	51-75	III+IV	Peritoneum	G3	Deceased	Residual disease	No	Primary cytoreductive surgery	No
11724	wildtype	105.862	120.788	51-75	III+IV	Ovary	G3	Alive	Residual disease	No	Primary cytoreductive surgery	No
357	wildtype	16.1094	38.4325	51-75	III+IV	Ovary	G3	Deceased	No residual disease	No	Primary cytoreductive surgery	No
66758	wildtype			51-75	III+IV	Ovary	G3		No residual disease	No	Primary cytoreductive surgery	No
66711	BRCA1	36.3612	36.3612	51-75	III+IV	Fallopian tube	G3	Alive	No residual disease	Yes	Interval cytoreductive surgery	Yes
7955	wildtype	8.77799	28.5367	51-75	III+IV	Peritoneum	G3	Deceased	Residual disease	No	Primary cytoreductive surgery	No
1197	wildtype	18.8381	52.2734	51-75	III+IV	Ovary	G3	Deceased	Residual disease	No	Primary cytoreductive surgery	No
66239	wildtype	15.3204	24.5915	51-75	III+IV	Ovary	G3	Alive	Residual disease	Yes	Interval cytoreductive surgery	No
66579	wildtype	14.63	24.2956	51-75	III+IV	Fallopian tube	G3	Alive		Yes	Interval cytoreductive surgery	No
10683	wildtype	11.178	12.9533	51-75	III+IV	Ovary	G2	Deceased	Residual disease	Yes	Interval cytoreductive surgery	No
3269	wildtype	10.3232	20.1861	51-75	III+IV	Ovary	G2	Deceased	Residual disease	Yes	Interval cytoreductive surgery	No
65883	wildtype	12.0985	19.5614	51-75	III+IV	Ovary		Deceased		No	Primary cytoreductive surgery	No
66554	wildtype	8.90949	12.9533	51-75	III+IV		G3	Alive		Yes	Interval cytoreductive surgery	No
948	wildtype	11.8026	38.3338	51-75	III+IV	Ovary	G2	Deceased	Residual disease	No	Primary cytoreductive surgery	No
6548	BRCA1	12.6245	23.2436	51-75	III+IV	Ovary	G3	Deceased	No residual disease	No	Primary cytoreductive surgery	No
66640	wildtype	74.6622	74.6622	51-75		Ovary	G3	Alive	No residual disease	No	Primary cytoreductive surgery	No
66497	wildtype	10.3232	16.0765	51-75	III+IV		G3	Deceased	Residual disease	Yes	Interval cytoreductive surgery	No
4985	wildtype	80.8758	104.218	51-75	III+IV	Ovary	G3	Alive	Residual disease	No	Primary cytoreductive surgery	No
8573	BRCA2	10.6519	31.8572	51-75	III+IV	Ovary	G3	Deceased	Residual disease	No	Primary cytoreductive surgery	No
65583	wildtype	17.819	51.057	51-75	III+IV	Fallopian tube	G3	Deceased	Residual disease	No	Primary cytoreductive surgery	No
4622	wildtype	6.60815	59.5062	51-75	III+IV	Ovary	G2	Deceased	Residual disease	No	Primary cytoreductive surgery	No
11521	wildtype	107.539	107.539	51-75	III+IV	Ovary	G3	Alive	No residual disease	No	Primary cytoreductive surgery	No
1208	wildtype	5.49035	21.4354	51-75	III+IV	Ovary	G3	Deceased	Residual disease	No	Primary cytoreductive surgery	No
66648	wildtype	22.9806	47.6707	51-75	III+IV	Ovary	G3	Alive		Yes	Interval cytoreductive surgery	No
11480	wildtype	88.9305	88.9305	51-75	III+IV	Ovary	G3	Deceased	Residual disease	No	Primary cytoreductive surgery	No
15303	wildtype	59.7363	72.6567	51-75	III+IV	Ovary	G3	Deceased	Residual disease	No	Primary cytoreductive surgery	No
3009	wildtype	5.09583	9.83003	51-75	III+IV	Ovary	G3	Deceased	Residual disease	No	Primary cytoreductive surgery	No
66672	wildtype	16.3395	25.3148	51-75	I+II	Ovary	G3	Alive	No residual disease	No	Primary cytoreductive surgery	No
66541	wildtype	12.23	16.5039	51-75	III+IV	Ovary	G3	Deceased	Residual disease	Yes	Interval cytoreductive surgery	No
9844	wildtype	12.0656	48.1639	51-75	III+IV	Peritoneum	G3	Deceased	No residual disease	No	Primary cytoreductive surgery	No
66403	wildtype			51-75	III+IV	Fallopian tube	G3		Residual disease	No	Primary cytoreductive surgery	No
5693	BRCA1	16.7341	145.182	51-75	III+IV	Ovary	G2	Deceased	Residual disease	No	Primary cytoreductive surgery	No
3084	wildtype	11.2766	41.1283	51-75	III+IV	Ovary	G3	Deceased		No	Primary cytoreductive surgery	No
9954	wildtype	17.1286	46.3228	51-75	III+IV	Ovary	G3	Deceased	Residual disease	No	Primary cytoreductive surgery	No
4445	wildtype	13.4793	33.6325	51-75	III+IV	Ovary	G3	Deceased		No	Primary cytoreductive surgery	No
3284	wildtype	8.90949	15.156	51-75	III+IV	Ovary	G3	Deceased		Yes	Interval cytoreductive surgery	No
66315	wildtype	12.6903	23.7696	51-75	III+IV	Fallopian tube	G3	Alive	No residual disease	No	Primary cytoreductive surgery	No
8683	BRCA1	1.70957	4.40543	51-75	III+IV	Ovary	G3	Deceased	Residual disease	No	Primary cytoreductive surgery	No
3249	wildtype	133.215	133.215	51-75	I+II	Ovary	G2	Alive	Residual disease	No	Primary cytoreductive surgery	No
66146	wildtype	12.2958	16.3395	51-75	III+IV	Ovary	G3	Deceased	Residual disease	Yes	Interval cytoreductive surgery	Yes
3333	wildtype	95.0455	95.0455	51-75	III+IV	Ovary	G3	Deceased	No residual disease	No	Primary cytoreductive surgery	No
65621	wildtype	21.6655	31.7586	51-75	III+IV	Ovary	G2	Deceased	Residual disease	No	Primary cytoreductive surgery	No
66372	wildtype	8.51498	34.7174	51-75	III+IV	Ovary		Alive	Residual disease	Yes	other	No
4120	wildtype	14.5971	33.9284	51-75	III+IV	Ovary	G2	Deceased	Residual disease	Yes	Interval cytoreductive surgery	No
66203	wildtype	5.16159	5.16159	51-75		Ovary	G3	Alive		No		No
66721	wildtype	13.1834	13.1834	51-75	III+IV	Ovary	G3	Alive	No residual disease	No	Primary cytoreductive surgery	No
66637	wildtype	23.1121	23.1121	51-75	III+IV	Ovary	G3	Alive	Residual disease	Yes	Interval cytoreductive surgery	No
12049	wildtype	16.9313	53.6542	51-75	III+IV	Peritoneum	G3	Deceased	Residual disease	No	Primary cytoreductive surgery	No
10810	wildtype	53.72	93.2045	51-75	III+IV	Ovary	G3	Deceased	Residual disease	No	Primary cytoreductive surgery	No
65841	wildtype	30.3449	30.3449	51-75		Ovary	G3	Alive	No residual disease	Yes	Interval cytoreductive surgery	No
1031	wildtype	17.4902	78.6074	51-75	III+IV	Ovary	G3	Deceased	Residual disease	No	Primary cytoreductive surgery	No
10628	wildtype	25.9723	40.3393	51-75	III+IV	Peritoneum	G3	Deceased	No residual disease	No	other	No
4947	BRCA1	12.6903	47.868	51-75	III+IV	Peritoneum	G3	Deceased	Residual disease	No	Primary cytoreductive surgery	No
157	wildtype	15.3204	152.053	51-75	III+IV	Ovary	G3	Alive	Residual disease	No	Primary cytoreductive surgery	No
9068	wildtype	64.9637	75.3855	51-75	III+IV	Peritoneum	G3	Deceased	No residual disease	No	Primary cytoreductive surgery	No
12352	wildtype	14.367	14.367	51-75		Ovary	G2	Alive	No residual disease	No	Primary cytoreductive surgery	No
66561	BRCA1	28.4709	67.5609	51-75	III+IV	Peritoneum	G3	Deceased	Residual disease	Yes	other	Yes
9336	wildtype	38.2023	96.2291	51-75	III+IV	Peritoneum	G2	Deceased	No residual disease	Yes	Interval cytoreductive surgery	No
66128	wildtype	11.8026	24.6573	51-75	III+IV	Ovary	G3	Alive	Residual disease	No		No
11539	wildtype	52.7665	121.051	51-75	III+IV	Peritoneum	G3	Alive	Residual disease	No	other	No
3386	wildtype	16.3724	54.509	51-75	III+IV	Ovary	G3	Deceased	Residual disease	No	Primary cytoreductive surgery	No
327	wildtype	68.3171	68.3171	51-75	III+IV		G3	Alive	No residual disease	No	Primary cytoreductive surgery	No
9590	wildtype	10.7506	18.0162	51-75	III+IV	Peritoneum	G3	Deceased	Residual disease	Yes	Interval cytoreductive surgery	No
66720	wildtype	12.3944	12.3944	51-75	III+IV	Ovary	G3	Alive	Residual disease	Yes	Interval cytoreductive surgery	No
11763	wildtype	63.6157	63.6157	51-75	I+II	Ovary	G3	Alive	No residual disease	No	Primary cytoreductive surgery	No
66132	wildtype	10.9807	23.5723	51-75	III+IV	Peritoneum	G3	Deceased	Residual disease	No	Primary cytoreductive surgery	No
66253	wildtype	21.8628	35.6051	51-75	III+IV	Ovary	G3	Alive	No residual disease	Yes	Interval cytoreductive surgery	No
1164	wildtype	12.8875	34.6846	51-75	III+IV	Ovary	G3	Deceased	Residual disease	No	Primary cytoreductive surgery	No
66547	wildtype	21.9285	27.1887	51-75	III+IV		G3	Alive	No residual disease	Yes	Interval cytoreductive surgery	No
11024	wildtype	107.933	122.3	51-75	III+IV	Ovary	G3	Alive	Residual disease	No	Primary cytoreductive surgery	No
11275	wildtype	44.5475	127.199	51-75	III+IV	Ovary	G3	Deceased	Residual disease	No	Primary cytoreductive surgery	No
66687	wildtype			51-75	III+IV		G3		Residual disease	No	other	No
12203	wildtype	28.7997	37.8736	51-75	III+IV	Peritoneum	G3	Deceased	No residual disease	No	Primary cytoreductive surgery	No
11485	wildtype	12.8547	20.0546	51-75	III+IV	Ovary	G2	Deceased	No residual disease	No	Primary cytoreductive surgery	No
66693	wildtype	23.0134	23.0134	51-75	I+II	Fallopian tube	G3	Alive		No	Primary cytoreductive surgery	No
4528	wildtype	31.5284	66.739	51-75	III+IV	Peritoneum	G3	Deceased	Residual disease	No	Primary cytoreductive surgery	No
66166	wildtype	10.9149	37.7749	51-75	III+IV	Fallopian tube	G3	Deceased	Residual disease	No	Primary cytoreductive surgery	No
7539	wildtype	12.0656	20.5806	51-75	III+IV	Ovary	G3	Deceased	No residual disease	No	Primary cytoreductive surgery	No
66623	wildtype	24.1312	24.1312	51-75	III+IV	Ovary	G3	Alive	Residual disease	Yes	Interval cytoreductive surgery	Yes
9526	wildtype	4.3068	10.7177	51-75	III+IV	Ovary	G3	Deceased	Residual disease	No	Primary cytoreductive surgery	No
10154	BRCA2	170.102	170.102	51-75	III+IV	Ovary	G3	Alive	No residual disease	No	Primary cytoreductive surgery	No
12206	wildtype	6.6739	21.8299	51-75	III+IV	Fallopian tube	G2	Deceased	Residual disease	No	Primary cytoreductive surgery	No
12099	wildtype	8.25196	22.2573	51-75	III+IV	Ovary	G3	Deceased	Residual disease	No	Primary cytoreductive surgery	No
12159	wildtype	10.3561	61.2158	51-75	III+IV	Ovary	G3	Deceased	Residual disease	No	Primary cytoreductive surgery	No
66251	wildtype	23.1121	28.1422	51-75	III+IV	Peritoneum	G3	Alive	No residual disease	Yes	Interval cytoreductive surgery	No
5349	wildtype	121.906	121.906	51-75	I+II	Ovary	G2	Deceased	No residual disease	No	Primary cytoreductive surgery	No
66784	wildtype	13.0848	13.0848	51-75	III+IV	Ovary	G3	Alive	No residual disease	No	Primary cytoreductive surgery	No
2867	wildtype	9.10675	13.0848	51-75	III+IV	Ovary	G2	Deceased	Residual disease	No	Primary cytoreductive surgery	No
9222	wildtype	6.37801	6.37801	51-75	III+IV	Fallopian tube	G3	Deceased	No residual disease	No	other	No
3847	BRCA2	12.5259	41.5886	51-75	III+IV	Peritoneum	G2	Deceased	Residual disease	Yes	Interval cytoreductive surgery	No
9150	wildtype	42.8379	102.574	51-75	III+IV	Ovary	G2	Deceased	No residual disease	No	Primary cytoreductive surgery	No
5309	wildtype	9.66565	23.6381	51-75	III+IV	Peritoneum	G3	Deceased	Residual disease	No	Primary cytoreductive surgery	No
66717	wildtype	17.5231	96.3606	51-75		Ovary	G3	Deceased	Residual disease	Yes	Interval cytoreductive surgery	No
66007	wildtype	52.8652	81.8292	51-75	III+IV	Ovary	G2	Alive	No residual disease	No	Primary cytoreductive surgery	No
66729	wildtype	56.2843	104.974	51-75		Ovary		Deceased		No	other	No
66363	wildtype	22.9148	47.6707	51-75	III+IV	Ovary	G3	Alive	No residual disease	Yes	Interval cytoreductive surgery	No
11629	wildtype	8.94237	15.2875	51-75	III+IV	Peritoneum	G3	Deceased	Residual disease	No	Primary cytoreductive surgery	No
6496	wildtype	9.99441	36.5585	51-75	III+IV	Ovary	G3	Deceased	Residual disease	No	Primary cytoreductive surgery	No
9646	wildtype	12.5588	18.4765	51-75	III+IV	Peritoneum	G2	Deceased	Residual disease	Yes	Interval cytoreductive surgery	No
10319	wildtype	4.96433	28.4052	51-75		Ovary	G3	Deceased	Residual disease	Yes	Interval cytoreductive surgery	No
5855	BRCA2	29.9175	56.7446	51-75	III+IV	Ovary	G3	Deceased	Residual disease	No	Primary cytoreductive surgery	No
1063	wildtype	147.582	147.582	51-75	III+IV	Ovary	G3	Alive	Residual disease	No	Primary cytoreductive surgery	No
66291	wildtype	11.3423	56.3829	51-75	III+IV	Ovary	G3	Deceased	No residual disease	Yes	Interval cytoreductive surgery	No
66237	BRCA2	11.1451	20.219	51-75	III+IV	Fallopian tube	G3	Deceased	Residual disease	No	Primary cytoreductive surgery	No
66539	wildtype	18.871	37.1832	51-75	III+IV	Ovary	G3	Deceased	No residual disease	Yes	Interval cytoreductive surgery	No
2554	wildtype	0.756156	0.756156	51-75	III+IV	Ovary	G3	Deceased	Residual disease	No	Primary cytoreductive surgery	No
2795	wildtype	15.2218	36.8873	51-75	I+II	Ovary	G3	Deceased	No residual disease	No	Primary cytoreductive surgery	No
66694	wildtype	24.2299	48.2954	51-75	III+IV	Fallopian tube	G3	Alive	No residual disease	No	Primary cytoreductive surgery	No
5120	wildtype	9.69852	14.367	51-75	III+IV	Ovary	G3	Deceased	Residual disease	No	Primary cytoreductive surgery	No
1223	wildtype	18.3779	31.2983	51-75	III+IV	Ovary	G3	Deceased	Residual disease	No	Primary cytoreductive surgery	No
15251	wildtype	13.0848	88.6675	51-75	III+IV	Peritoneum	G3	Deceased		No	Primary cytoreductive surgery	No
66848	wildtype	11.7369	11.7369	51-75	III+IV	Ovary	G3	Alive	No residual disease	Yes	Interval cytoreductive surgery	No
1386	BRCA1	142.914	142.914	51-75	III+IV	Ovary	G3	Alive	Residual disease	No	Primary cytoreductive surgery	No
15311	wildtype	3.51777	27.1887	51-75		Ovary		Deceased	Residual disease	No	Primary cytoreductive surgery	No
8497	wildtype	0.821909	0.821909	51-75	III+IV	Ovary	G3	Deceased	No residual disease	No	Primary cytoreductive surgery	No
66245	wildtype	14.2026	27.4846	51-75	III+IV	Fallopian tube	G3	Deceased	Residual disease	Yes	Interval cytoreductive surgery	No
2948	wildtype	17.6546	92.6456	51-75	III+IV	Peritoneum	G3	Deceased	Residual disease	No	Primary cytoreductive surgery	No
15277	wildtype	11.5725	16.4053	51-75	III+IV	Peritoneum	G3	Deceased	Residual disease	No	Primary cytoreductive surgery	No
7936	wildtype	13.9067	42.0817	51-75	III+IV	Ovary	G3	Deceased	Residual disease	No	Primary cytoreductive surgery	No
11000	wildtype	31.0682	41.6215	51-75	III+IV	Fallopian tube	G3	Deceased	Residual disease	No	Primary cytoreductive surgery	No
15339	wildtype	10.2574	13.5779	51-75	III+IV	Peritoneum	G3	Deceased	Residual disease	No	Primary cytoreductive surgery	No
66592	wildtype	2.20272	2.20272	51-75	III+IV	Fallopian tube	G3	Alive	Residual disease	No	Primary cytoreductive surgery	No
65542	wildtype	10.7834	10.7834	51-75	I+II	Ovary	G3	Alive	No residual disease	No	other	No
66746	wildtype	25.9394	35.901	51-75	III+IV	Ovary	G3	Alive	Residual disease	Yes	Interval cytoreductive surgery	No
66708	BRCA2	11.3752	11.3752	51-75	III+IV	Fallopian tube	G3	Alive	Residual disease	Yes	Interval cytoreductive surgery	Yes
15255	wildtype	16.3067	59.5391	51-75	III+IV	Ovary	G2	Alive	No residual disease	Yes	Interval cytoreductive surgery	No
9108	wildtype	13.6108	18.871	51-75	III+IV	Ovary	G3	Deceased	No residual disease	No	Primary cytoreductive surgery	No
66250	wildtype	11.5067	38.5311	51-75	III+IV	Peritoneum	G3	Alive	Residual disease	Yes	Interval cytoreductive surgery	No
66442	wildtype	37.8736	37.8736	51-75	III+IV	Ovary	G3	Alive	Residual disease	No	Primary cytoreductive surgery	No
4910	wildtype	16.6683	50.8268	51-75	III+IV	Fallopian tube	G2	Deceased	Residual disease	Yes	Interval cytoreductive surgery	No
6187	wildtype	7.82457	34.9804	51-75	III+IV	Peritoneum	G2	Deceased	Residual disease	Yes	Interval cytoreductive surgery	No
66344	wildtype	25.7751	36.164	51-75	III+IV	Ovary	G3	Alive	No residual disease	No	Primary cytoreductive surgery	No
66448	wildtype	15.682	25.7093	51-75	III+IV	Ovary	G3	Alive	No residual disease	Yes	Interval cytoreductive surgery	No
11254	wildtype	22.8491	35.3421	51-75	III+IV	Peritoneum	G3	Deceased	Residual disease	No	Primary cytoreductive surgery	No
10205	BRCA1	2.30134	113.621	51-75	III+IV	Ovary	G2	Deceased	Residual disease	No	Primary cytoreductive surgery	No
6675	wildtype	4.33968	18.1477	51-75	III+IV	Peritoneum	G3	Deceased	Residual disease	Yes	Interval cytoreductive surgery	No
1284	BRCA2	21.2052	49.3803	51-75	III+IV	Ovary	G2	Deceased	Residual disease	Yes	Interval cytoreductive surgery	No
5921	wildtype	23.7038	36.1311	51-75		Fallopian tube	G3	Deceased		No	Primary cytoreductive surgery	No
66556	wildtype	10.1259	36.6243	51-75	III+IV		G3	Deceased		No	other	Yes
11832	wildtype	11.967	82.3224	51-75	III+IV	Peritoneum	G3	Deceased	Residual disease	No	other	No
3379	wildtype	8.18621	57.5994	51-75	III+IV	Peritoneum	G3	Deceased	Residual disease	Yes	Interval cytoreductive surgery	No
66632	BRCA1	12.4273	12.4273	51-75	III+IV	Ovary	G3	Alive	No residual disease	Yes	Interval cytoreductive surgery	Yes
66700	wildtype	8.58073	14.3012	51-75	III+IV	Ovary	G3	Alive	Residual disease	Yes	Interval cytoreductive surgery	No
4669	wildtype	9.20538	21.3368	51-75	III+IV	Peritoneum	G2	Deceased	Residual disease	Yes	Interval cytoreductive surgery	No
6486	BRCA2	103.593	103.593	51-75	III+IV	Ovary	G3	Deceased	Residual disease	No	Primary cytoreductive surgery	No
66036	wildtype	41.5228	138.114	51-75	III+IV	Ovary	G2	Alive	No residual disease	No	Primary cytoreductive surgery	No
9571	wildtype	67.4294	67.4294	51-75	III+IV	Ovary	G3	Alive		No	Primary cytoreductive surgery	No
65842	wildtype	21.3039	57.6651	51-75	III+IV	Ovary	G2	Deceased	Residual disease	No	other	No
65535	wildtype	3.32051	20.2847	51-75	III+IV	Ovary	G3	Deceased	Residual disease	No	Primary cytoreductive surgery	No
4376	wildtype	12.8875	28.8983	51-75	III+IV	Ovary	G3	Deceased	No residual disease	No	Primary cytoreductive surgery	No
15406	wildtype	6.41089	6.41089	51-75	I+II	Fallopian tube	G3	Alive	Residual disease	No	Primary cytoreductive surgery	No
66796	wildtype	6.90403	21.8628	51-75	III+IV	Fallopian tube	G3	Alive	No residual disease	Yes	Interval cytoreductive surgery	No
375	wildtype	6.93691	14.3012	51-75	III+IV	Ovary	G2	Deceased	Residual disease	Yes	Interval cytoreductive surgery	No
8538	wildtype	19.8244	65.95	51-75	III+IV	Ovary		Deceased	Residual disease	Yes	Interval cytoreductive surgery	No
8495	wildtype	12.1971	23.934	51-75	III+IV	Ovary	G3	Deceased	No residual disease	No	Primary cytoreductive surgery	No
66533	wildtype			51-75	III+IV	Ovary	G3		Residual disease	No	Primary cytoreductive surgery	No
66332	wildtype	19.134	22.0272	51-75	III+IV	Peritoneum	G3	Alive	Residual disease	No	Primary cytoreductive surgery	No
66247	wildtype	36.1311	36.1311	51-75	III+IV		G3	Alive	No residual disease	Yes	Interval cytoreductive surgery	No
66103	wildtype	13.3807	61.3473	51-75	I+II	Ovary	G3	Deceased	Residual disease	No	Primary cytoreductive surgery	No
2197	wildtype	49.709	82.3224	51-75	III+IV	Ovary	G3	Deceased	Residual disease	No	Primary cytoreductive surgery	No
66635	wildtype	18.1477	41.9173	51-75	III+IV	Peritoneum	G3	Deceased	Residual disease	Yes	Interval cytoreductive surgery	No
66258	wildtype	9.66565	20.3505	51-75	III+IV		G3	Deceased	Residual disease	No	Primary cytoreductive surgery	No
5503	wildtype	17.9834	23.1778	51-75	III+IV	Ovary	G3	Deceased	Residual disease	No	Primary cytoreductive surgery	No
66658	wildtype	11.704	42.1804	51-75	III+IV	Peritoneum	G3	Deceased	Residual disease	No	Primary cytoreductive surgery	Yes
66059	wildtype	16.0765	35.1777	51-75		Ovary	G3	Deceased	Residual disease	No	other	No
66319	wildtype	16.1423	34.5859	51-75	III+IV	Ovary	G3	Deceased	No residual disease	No	Primary cytoreductive surgery	No
15243	wildtype	12.756	23.671	51-75	III+IV	Peritoneum	G3	Alive	Residual disease	Yes	Interval cytoreductive surgery	No
6263	wildtype	9.83003	20.1203	51-75	III+IV	Peritoneum	G3	Deceased	Residual disease	No	Primary cytoreductive surgery	No
66450	wildtype	11.5067	35.4078	51-75	III+IV	Fallopian tube	G3	Alive	Residual disease	Yes	Interval cytoreductive surgery	No
66364	wildtype	37.2489	48.0324	51-75	III+IV	Ovary	G3	Alive	No residual disease	Yes	Interval cytoreductive surgery	No
4774	wildtype	8.64648	16.4053	51-75	III+IV	Peritoneum	G3	Deceased	Residual disease	Yes	Interval cytoreductive surgery	No
7721	wildtype	36.0325	58.6843	51-75	III+IV	Ovary	G3	Deceased	No residual disease	No	Primary cytoreductive surgery	No
435	wildtype	15.8793	57.0076	51-75	III+IV	Ovary	G2	Deceased	Residual disease	No	Primary cytoreductive surgery	No
4531	wildtype	12.3286	55.824	51-75	III+IV	Ovary	G2	Deceased	No residual disease	Yes	Interval cytoreductive surgery	No
15294	wildtype	64.7993	99.0564	51-75	III+IV	Ovary	G3	Deceased	Residual disease	Yes	Interval cytoreductive surgery	No
15309	wildtype	14.6957	69.3362	51-75	III+IV	Ovary	G3	Deceased	Residual disease	No	Primary cytoreductive surgery	No
66629	wildtype	9.56702	9.56702	51-75	III+IV	Ovary	G3	Alive	Residual disease	No	Primary cytoreductive surgery	No
66655	BRCA1	11.704	11.704	51-75	III+IV	Ovary	G3	Alive	Residual disease	Yes	Interval cytoreductive surgery	Yes
11346	wildtype	7.56156	27.7148	51-75	III+IV	Ovary	G3	Deceased	Residual disease	No	Primary cytoreductive surgery	No
3487	wildtype	11.0465	22.7833	51-75	III+IV	Ovary	G2	Deceased	Residual disease	No	Primary cytoreductive surgery	No
6597	wildtype	18.5423	25.4134	51-75	III+IV	Ovary	G3	Deceased	Residual disease	No	Primary cytoreductive surgery	No
66288	BRCA2	17.5888	60.0651	51-75	I+II	Fallopian tube	G3	Alive	Residual disease	No	other	No
66625	wildtype	9.36976	34.8818	51-75	III+IV	Fallopian tube	G3	Alive	Residual disease	Yes	Interval cytoreductive surgery	No
5961	wildtype	9.43551	14.7615	51-75	III+IV	Peritoneum	G2	Deceased	Residual disease	Yes	Interval cytoreductive surgery	No
66577	wildtype	37.0516	37.0516	51-75	III+IV	Fallopian tube	G3	Alive	No residual disease	No	Primary cytoreductive surgery	No
2792	wildtype	2.99175	3.6164	51-75	III+IV	Ovary	G3	Deceased	Residual disease	No	Primary cytoreductive surgery	No
8221	wildtype	46.6187	82.3553	51-75	I+II	Ovary	G2	Deceased	No residual disease	No	Primary cytoreductive surgery	No
3223	wildtype	0.624651	0.624651	51-75	III+IV	Peritoneum	G3	Deceased	Residual disease	No	Primary cytoreductive surgery	No
5504	wildtype	10.6191	25.0518	51-75	III+IV	Ovary	G3	Deceased	Residual disease	No	Primary cytoreductive surgery	No
66300	wildtype	36.7886	36.7886	51-75	III+IV	Ovary	G3	Alive	No residual disease	Yes	Interval cytoreductive surgery	No
6986	wildtype	23.0463	117.237	51-75	III+IV	Ovary	G3	Deceased	No residual disease	No	Primary cytoreductive surgery	No
8010	wildtype	13.8738	22.0929	51-75	III+IV	Peritoneum	G2	Deceased	Residual disease	No	Primary cytoreductive surgery	No
66744	wildtype	69.7307	69.7307	51-75	III+IV	Ovary	G3	Alive	No residual disease	Yes	Interval cytoreductive surgery	No
6897	wildtype	8.08758	31.7586	51-75	III+IV	Ovary	G3	Deceased	Residual disease	No	Primary cytoreductive surgery	No
6051	wildtype	6.77253	11.2437	51-75	III+IV	Ovary	G2	Deceased	Residual disease	Yes	Interval cytoreductive surgery	No
859	wildtype	2.53148	8.31772	51-75		Ovary	G3	Deceased	Residual disease	Yes	Interval cytoreductive surgery	No
15413	wildtype	30.0819	30.0819	51-75	III+IV	Ovary	G3	Deceased	Residual disease	No	Primary cytoreductive surgery	No
65594	BRCA1	47.8351	51.7803	51-75	III+IV	Ovary	G3	Deceased	No residual disease	No	Primary cytoreductive surgery	No
11608	wildtype	11.5725	25.8079	51-75	III+IV	Peritoneum	G2	Deceased	Residual disease	No	Primary cytoreductive surgery	No
11276	wildtype	4.20817	11.704	51-75	III+IV	Peritoneum	G3	Deceased	Residual disease	No	Primary cytoreductive surgery	No
4823	wildtype	9.00812	37.9722	51-75	III+IV	Peritoneum	G2	Deceased	Residual disease	Yes	Interval cytoreductive surgery	No
3787	wildtype	2.33422	2.33422	51-75	III+IV	Peritoneum	G3	Deceased	Residual disease	No	Primary cytoreductive surgery	No
4490	wildtype	26.4655	60.7226	51-75	III+IV	Ovary	G3	Deceased	Residual disease	No	Primary cytoreductive surgery	No
6802	wildtype	4.24105	16.3395	51-75		Ovary	G3	Deceased		No	Primary cytoreductive surgery	No
7585	wildtype	40.405	125.653	51-75	III+IV	Peritoneum	G3	Alive	No residual disease	No	Primary cytoreductive surgery	No
5963	wildtype	13.019	35.8023	51-75	III+IV	Ovary	G3	Deceased	No residual disease	Yes	Interval cytoreductive surgery	No
10311	wildtype	4.60269	9.53414	51-75		Fallopian tube	G3	Deceased	No residual disease	No	Primary cytoreductive surgery	No
1029	wildtype	62.4651	151.428	51-75	III+IV	Fallopian tube	G3	Alive	Residual disease	No	Primary cytoreductive surgery	No
66692	wildtype	34.7503	59.2103	51-75	III+IV	Ovary	G3	Alive	Residual disease	No	Primary cytoreductive surgery	No
66359	wildtype	10.8821	23.2107	51-75	III+IV	Ovary	G3	Alive	Residual disease	Yes	other	No
66011	wildtype	108.689	108.689	51-75		Fallopian tube	G3	Alive		No	Primary cytoreductive surgery	No
4679	wildtype	3.97804	3.97804	51-75	III+IV	Ovary	G2	Deceased	Residual disease	No	Primary cytoreductive surgery	No
9675	wildtype	129.434	129.434	51-75	III+IV	Ovary	G2	Alive	Residual disease	No	Primary cytoreductive surgery	No
11489	BRCA1	10.1259	13.5779	51-75	III+IV	Ovary	G3	Deceased	No residual disease	No	Primary cytoreductive surgery	No
66765	wildtype	10.6519	10.6519	51-75	III+IV	Ovary	G3	Alive	No residual disease	Yes	Interval cytoreductive surgery	No
8385	wildtype	11.3423	26.0381	51-75	III+IV	Ovary	G3	Deceased	Residual disease	No	Primary cytoreductive surgery	No
2987	wildtype	136.568	136.568	51-75	III+IV	Ovary	G3	Alive	No residual disease	No	Primary cytoreductive surgery	No
8845	wildtype	14.6629	21.6655	51-75	III+IV	Ovary	G2	Deceased	Residual disease	No	Primary cytoreductive surgery	No
15329	wildtype	18.4436	33.1722	51-75	III+IV	Ovary	G3	Deceased		Yes	Interval cytoreductive surgery	No
66413	wildtype	21.5998	47.4406	51-75	III+IV	Peritoneum	G3	Alive	No residual disease	Yes	Interval cytoreductive surgery	No
66294	wildtype	25.3477	35.375	51-75	III+IV	Ovary	G3	Alive	No residual disease	Yes	Interval cytoreductive surgery	No
5411	wildtype	3.55065	3.55065	51-75	III+IV	Peritoneum	G3	Deceased	Residual disease	Yes	Interval cytoreductive surgery	No
4675	wildtype	7.3643	13.2163	51-75	III+IV	Ovary	G3	Deceased	Residual disease	No	Primary cytoreductive surgery	No
66781	wildtype	15.156	34.8489	51-75		Peritoneum	G3	Deceased		Yes		No
9255	wildtype	23.2765	56.0213	51-75	III+IV	Ovary	G3	Deceased	Residual disease	No	Primary cytoreductive surgery	No
9861	wildtype	16.1752	24.6244	51-75	III+IV	Ovary	G3	Deceased	No residual disease	No	Primary cytoreductive surgery	No
66553	wildtype	9.50127	9.50127	51-75	III+IV	Ovary	G3	Alive	No residual disease	No	Primary cytoreductive surgery	No
1677	wildtype	8.38347	13.6108	51-75	III+IV	Peritoneum	G2	Deceased	No residual disease	Yes	Interval cytoreductive surgery	No
66361	wildtype	15.3861	36.69	51-75	III+IV	Fallopian tube	G3	Alive	No residual disease	Yes	Interval cytoreductive surgery	No
5102	wildtype	139.955	139.955	51-75	III+IV	Peritoneum	G3	Deceased	Residual disease	No	Primary cytoreductive surgery	No
6497	wildtype	123.845	123.845	51-75	I+II	Peritoneum	G3	Alive	No residual disease	No	Primary cytoreductive surgery	No
2695	wildtype	11.4081	20.9094	51-75	III+IV	Ovary	G2	Deceased	Residual disease	No	Primary cytoreductive surgery	No
6222	wildtype	123.977	123.977	51-75	III+IV	Fallopian tube	G3	Alive	Residual disease	No	Primary cytoreductive surgery	No
66814	wildtype	3.71503	3.91229	51-75	III+IV	Fallopian tube	G3	Deceased	Residual disease	No	Primary cytoreductive surgery	No
10913	wildtype	74.1033	74.1033	51-75	III+IV	Ovary	G3	Deceased	No residual disease	Yes	Interval cytoreductive surgery	No
7514	wildtype	18.8381	29.2271	51-75	III+IV	Ovary	G3	Deceased	No residual disease	No	Primary cytoreductive surgery	No
9732	wildtype	15.945	15.945	51-75	III+IV	Peritoneum	G2	Deceased	Residual disease	No	Primary cytoreductive surgery	No
6213	BRCA1	25.5449	74.9581	51-75	III+IV	Peritoneum	G3	Deceased	Residual disease	No	Primary cytoreductive surgery	No
65930	wildtype	11.7369	29.4572	51-75	III+IV	Peritoneum	G3	Deceased	Residual disease	No	Primary cytoreductive surgery	No
10335	wildtype	9.20538	31.7914	51-75	III+IV	Peritoneum	G2	Deceased	No residual disease	Yes	Interval cytoreductive surgery	No
15248	wildtype	9.33688	11.5396	51-75	III+IV	Ovary	G3	Deceased	No residual disease	No	Primary cytoreductive surgery	No
6413	wildtype	25.1175	35.7366	51-75	III+IV	Ovary	G2	Deceased	Residual disease	Yes	Interval cytoreductive surgery	No
66576	wildtype	15.3533	23.9669	51-75	III+IV	Ovary	G3	Alive	No residual disease	No	Primary cytoreductive surgery	No
6010	wildtype	11.1451	27.7805	51-75	III+IV	Peritoneum	G2	Deceased	Residual disease	Yes	Interval cytoreductive surgery	No
12326	wildtype	5.29309	10.1588	51-75	III+IV	Peritoneum	G3	Deceased	Residual disease	No	Primary cytoreductive surgery	No
66281	wildtype	12.6574	62.1034	51-75	III+IV	Peritoneum	G3	Alive	No residual disease	Yes	Interval cytoreductive surgery	No
11450	BRCA2	10.5862	32.3503	51-75	III+IV	Fallopian tube	G3	Deceased	No residual disease	No	Primary cytoreductive surgery	No
1456	wildtype	173.752	173.752	51-75	III+IV	Ovary	G3	Deceased	No residual disease	No	Primary cytoreductive surgery	No
688	wildtype	93.1058	93.1058	51-75	III+IV	Fallopian tube	G3	Deceased	No residual disease	No	Primary cytoreductive surgery	No
6173	wildtype	36.7886	56.8432	51-75	III+IV	Fallopian tube	G3	Deceased		No	other	No
66451	wildtype	11.0793	39.879	51-75	III+IV	Ovary	G3	Deceased	Residual disease	No	Primary cytoreductive surgery	No
539	wildtype	9.59989	17.7204	51-75	III+IV	Peritoneum	G3	Deceased	No residual disease	Yes	Interval cytoreductive surgery	No
66254	wildtype	10.093	24.8874	51-75	III+IV	Peritoneum	G3	Alive	No residual disease	Yes	other	No
10588	wildtype	91.0017	91.0017	51-75	I+II	Ovary	G3	Deceased	No residual disease	No	Primary cytoreductive surgery	No
65636	wildtype	73.7088	137.456	51-75	III+IV	Ovary		Deceased	No residual disease	Yes	Interval cytoreductive surgery	No
1655	wildtype	2.63011	14.5313	51-75	III+IV	Peritoneum	G3	Deceased	Residual disease	No	Primary cytoreductive surgery	No
11894	wildtype	5.9835	23.4737	51-75	III+IV	Ovary	G3	Deceased	Residual disease	No	Primary cytoreductive surgery	No
12066	wildtype	6.21363	17.4573	51-75	III+IV	Ovary	G3	Deceased	Residual disease	Yes	Interval cytoreductive surgery	No
2513	wildtype	16.3724	35.7037	51-75	III+IV	Peritoneum	G3	Deceased	Residual disease	No	Primary cytoreductive surgery	No
10238	wildtype	13.3807	25.249	51-75	III+IV	Peritoneum	G3	Deceased	Residual disease	Yes	Interval cytoreductive surgery	No
1072	wildtype	134.957	134.957	51-75	I+II	Ovary		Deceased	No residual disease	No	Primary cytoreductive surgery	No
1327	wildtype	5.12871	5.12871	51-75	III+IV	Peritoneum	G3	Deceased	Residual disease	No	Primary cytoreductive surgery	No
1294	wildtype	24.7559	57.3035	51-75	III+IV	Peritoneum	G3	Deceased	Residual disease	Yes	Interval cytoreductive surgery	No
8333	wildtype	22.4217	98.1688	51-75	III+IV	Ovary	G2	Deceased	Residual disease	Yes	Interval cytoreductive surgery	No
65886	wildtype	7.43006	7.43006	51-75	III+IV	Ovary	G3	Deceased	Residual disease	Yes	Interval cytoreductive surgery	No
66778	wildtype	13.5451	13.5451	51-75	III+IV	Ovary	G3	Alive	No residual disease	Yes	Interval cytoreductive surgery	No
65546	wildtype	10.1259	19.134	51-75		Ovary	G3	Deceased	Residual disease	No	Primary cytoreductive surgery	No
10331	wildtype	0.36164	0.690403	51-75	III+IV	Ovary	G3	Deceased	Residual disease	No	Primary cytoreductive surgery	No
1052	wildtype	9.89578	9.89578	51-75	III+IV	Ovary		Deceased		No	Primary cytoreductive surgery	No
12250	wildtype	6.77253	6.77253	51-75		Ovary		Deceased	Residual disease	No	Primary cytoreductive surgery	No
4102	wildtype	6.60815	6.60815	51-75	III+IV	Ovary	G2	Deceased	Residual disease	No	Primary cytoreductive surgery	No
10441	wildtype	7.26567	8.97524	51-75	III+IV	Ovary	G2	Deceased	No residual disease	Yes	Interval cytoreductive surgery	No
66205	BRCA2	18.4436	47.7693	51-75	III+IV	Ovary	G3	Alive	No residual disease	Yes	Interval cytoreductive surgery	No
9850	BRCA2	66.3445	129.073	76-100	III+IV	Fallopian tube	G3	Deceased	Residual disease	No	other	No
8390	wildtype	12.6574	38.3667	76-100	III+IV	Ovary	G3	Deceased	Residual disease	No	Primary cytoreductive surgery	No
66662	wildtype	15.419	35.8023	76-100	III+IV	Fallopian tube	G3	Deceased	No residual disease	No	Primary cytoreductive surgery	No
66233	wildtype	12.6245	46.3557	76-100	III+IV	Ovary	G3	Deceased	Residual disease	No	Primary cytoreductive surgery	No
66552	wildtype	12.5259	20.9751	76-100	III+IV		G3	Deceased	No residual disease	Yes	Interval cytoreductive surgery	No
4799	wildtype	81.0073	131.473	76-100	III+IV	Ovary	G3	Deceased	No residual disease	No	Primary cytoreductive surgery	No
65573	wildtype	11.967	66.0815	76-100	III+IV	Ovary	G3	Deceased	Residual disease	No	Primary cytoreductive surgery	No
11764	wildtype	8.18621	73.5444	76-100	III+IV	Peritoneum	G3	Deceased	Residual disease	No	Primary cytoreductive surgery	No
12069	wildtype	23.9997	86.6949	76-100	III+IV	Peritoneum		Deceased	Residual disease	No	other	No
4254	wildtype	0.690403	0.690403	76-100	III+IV	Ovary	G3	Deceased	Residual disease	No	Primary cytoreductive surgery	No
1228	wildtype	90.3113	90.3113	76-100	III+IV	Ovary	G2	Alive	No residual disease	No	Primary cytoreductive surgery	No
66532	wildtype	18.2464	35.1119	76-100	III+IV	Fallopian tube	G3	Deceased	Residual disease	No	other	No
6484	wildtype	12.0327	37.5448	76-100	III+IV	Peritoneum	G3	Deceased	Residual disease	No	Primary cytoreductive surgery	No
2106	wildtype	14.6629	48.9529	76-100	III+IV	Ovary	G3	Deceased	Residual disease	No	Primary cytoreductive surgery	No
11831	BRCA2	12.23	46.6515	76-100	I+II	Ovary	G3	Deceased	Residual disease	No	Primary cytoreductive surgery	No
1279	wildtype	1.9397	7.06842	76-100	III+IV	Ovary	G2	Deceased	Residual disease	Yes	Interval cytoreductive surgery	No
66108	wildtype	45.5337	75.7142	76-100		Ovary	G3	Alive	No residual disease	Yes	Interval cytoreductive surgery	No
4508	wildtype	27.8463	37.9064	76-100	III+IV	Ovary	G3	Deceased	Residual disease	No	Primary cytoreductive surgery	No
1461	wildtype	11.6711	11.6711	76-100	III+IV	Ovary	G3	Deceased	Residual disease	Yes	Interval cytoreductive surgery	No
9062	wildtype	19.9231	28.7997	76-100	III+IV	Ovary	G2	Deceased	Residual disease	No	Primary cytoreductive surgery	No
66680	wildtype	10.5862	35.9667	76-100	III+IV	Peritoneum	G3	Alive	Residual disease	Yes	Interval cytoreductive surgery	No
66401	wildtype	10.8163	18.4108	76-100	III+IV	Fallopian tube	G3	Deceased	Residual disease	No	Primary cytoreductive surgery	No
8633	wildtype	29.6873	66.8705	76-100	III+IV	Ovary	G3	Deceased	Residual disease	No	Primary cytoreductive surgery	No
10454	wildtype	10.9807	16.3067	76-100	III+IV	Peritoneum	G3	Deceased	Residual disease	No	other	No
331	wildtype	5.85199	11.2766	76-100	III+IV	Ovary	G3	Deceased	Residual disease	No	Primary cytoreductive surgery	No
66412	BRCA1	21.0737	36.1311	76-100	III+IV	Ovary		Alive	No residual disease	Yes	Interval cytoreductive surgery	No
66537	wildtype	31.6928	42.7393	76-100	III+IV	Fallopian tube	G3	Deceased	No residual disease	Yes	Interval cytoreductive surgery	No
689	wildtype	10.093	18.0491	76-100	III+IV	Ovary	G3	Deceased	Residual disease	No	Primary cytoreductive surgery	No
10218	wildtype	13.3807	17.3587	76-100	III+IV	Ovary	G3	Deceased	Residual disease	No	other	No
7289	wildtype	0.920538	0.920538	76-100	III+IV	Peritoneum	G2	Deceased	Residual disease	No	Primary cytoreductive surgery	No
66732	wildtype	9.79715	9.79715	76-100	I+II	Ovary	G3	Alive		No	Primary cytoreductive surgery	No
9667	wildtype	12.0327	22.4217	76-100	III+IV	Ovary	G3	Deceased	Residual disease	No	Primary cytoreductive surgery	No
8462	wildtype	10.6519	45.5995	76-100	III+IV	Peritoneum	G2	Deceased	Residual disease	No	other	No
3121	wildtype	20.745	20.745	76-100	III+IV	Peritoneum	G3	Deceased	Residual disease	No	Primary cytoreductive surgery	No
12155	wildtype	11.704	25.0518	76-100	III+IV	Ovary	G2	Deceased	Residual disease	No	Primary cytoreductive surgery	No
66346	wildtype	12.0327	20.3505	76-100	III+IV	Fallopian tube	G3	Deceased	Residual disease	No	Primary cytoreductive surgery	No
2626	wildtype	8.67936	14.63	76-100	III+IV	Peritoneum	G2	Deceased	Residual disease	Yes	Interval cytoreductive surgery	No
66749	BRCA2	12.8218	30.6408	76-100	III+IV	Ovary	G3	Deceased	No residual disease	Yes	Interval cytoreductive surgery	No
11293	wildtype	114.443	114.443	76-100	III+IV	Fallopian tube	G3	Alive	Residual disease	No	Primary cytoreductive surgery	No
3142	BRCA2	20.3833	20.3833	76-100	I+II	Fallopian tube	G3	Deceased	No residual disease	No	Primary cytoreductive surgery	No
12080	wildtype	118.026	118.026	76-100	III+IV	Peritoneum		Deceased		No	Primary cytoreductive surgery	No
7941	wildtype	9.86291	16.7998	76-100	III+IV	Ovary	G2	Deceased	Residual disease	No	Primary cytoreductive surgery	No
11136	wildtype	164.152	164.152	76-100	III+IV	Peritoneum	G3	Deceased	Residual disease	No	Primary cytoreductive surgery	No
4051	wildtype	179.998	179.998	76-100	I+II	Ovary	G3	Deceased	No residual disease	No	Primary cytoreductive surgery	No
10914	wildtype	2.53148	18.2135	76-100	III+IV	Peritoneum	G3	Deceased	Residual disease	No	Primary cytoreductive surgery	No
66499	wildtype	27.2545	45.1392	76-100	III+IV	Peritoneum	G3	Deceased	No residual disease	Yes	Interval cytoreductive surgery	No
4374	wildtype	44.0214	146.234	76-100	III+IV	Ovary	G3	Alive	Residual disease	No	Primary cytoreductive surgery	No
11935	wildtype	58.0925	120.229	76-100	III+IV	Fallopian tube	G3	Deceased	Residual disease	No	Primary cytoreductive surgery	No
1952	wildtype	7.13417	12.5259	76-100	III+IV	Ovary	G3	Deceased	Residual disease	No	Primary cytoreductive surgery	No
4396	wildtype	17.3258	17.3587	76-100	III+IV	Ovary	G3	Deceased	Residual disease	No	Primary cytoreductive surgery	No
66295	wildtype	4.56981	17.5231	76-100	III+IV		G3	Deceased	Residual disease	Yes	other	No
3281	BRCA2	30.6408	35.9667	76-100	III+IV	Ovary	G3	Deceased	Residual disease	No	Primary cytoreductive surgery	No
15217	wildtype	12.3944	28.3065	76-100	III+IV	Ovary	G3	Deceased	Residual disease	No	Primary cytoreductive surgery	No
9707	wildtype	21.4683	37.9064	76-100	III+IV	Ovary	G3	Deceased		Yes	Interval cytoreductive surgery	No
66297	wildtype	16.9971	44.0872	76-100	III+IV	Ovary	G3	Deceased	No residual disease	Yes	Interval cytoreductive surgery	No
11435	wildtype	12.6574	12.6574	76-100	III+IV	Peritoneum	G3	Deceased	Residual disease	No	Primary cytoreductive surgery	No
4557	wildtype	7.56156	16.7998	76-100	III+IV	Ovary	G2	Deceased	Residual disease	No	Primary cytoreductive surgery	No
7299	wildtype	18.4108	20.5806	76-100	III+IV	Ovary	G3	Deceased		No	Primary cytoreductive surgery	No
15395	wildtype	118.223	118.223	76-100		Fallopian tube	G3	Deceased	No residual disease	No	Primary cytoreductive surgery	No
9813	wildtype	6.64102	9.7314	76-100	III+IV	Peritoneum	G3	Deceased	Residual disease	No	Primary cytoreductive surgery	No
9681	wildtype	28.2408	34.027	76-100	III+IV	Ovary	G3	Deceased	Residual disease	Yes	Interval cytoreductive surgery	No
11746	wildtype	8.15334	18.1806	76-100	III+IV	Peritoneum	G3	Deceased	Residual disease	No	Primary cytoreductive surgery	No
1664	wildtype	1.15067	1.15067	76-100		Ovary		Deceased		No		No
66649	wildtype	8.87662	22.3559	76-100	III+IV	Fallopian tube	G3	Deceased	Residual disease	Yes	Interval cytoreductive surgery	No
10507	wildtype	6.34514	22.1258	76-100	III+IV	Peritoneum	G3	Deceased	Residual disease	No	Primary cytoreductive surgery	No
12214	wildtype	9.23825	26.1696	76-100	III+IV	Ovary	G3	Deceased	Residual disease	No	Primary cytoreductive surgery	No
471	wildtype	19.5614	114.574	76-100		Ovary	G3	Deceased		Yes	Interval cytoreductive surgery	No
65956	wildtype	89.5223	89.5223	76-100	III+IV	Ovary	G3	Alive	No residual disease	Yes	Interval cytoreductive surgery	No
66392	wildtype	21.8299	41.8845	76-100	III+IV	Ovary	G3	Alive	Residual disease	Yes	Interval cytoreductive surgery	No
65942	wildtype	10.8492	21.9943	76-100	III+IV	Peritoneum		Deceased	No residual disease	No	Primary cytoreductive surgery	No
11859	wildtype	4.73419	4.73419	76-100	III+IV	Peritoneum	G2	Deceased	No residual disease	No	Primary cytoreductive surgery	No
5712	wildtype	10.0602	19.8902	76-100	I+II	Ovary	G2	Deceased	Residual disease	No	Primary cytoreductive surgery	No
10925	wildtype	7.29855	9.7314	76-100	III+IV	Ovary	G3	Deceased	Residual disease	Yes	Interval cytoreductive surgery	No
15325	wildtype	10.0602	20.8765	76-100	III+IV	Peritoneum	G3	Deceased	Residual disease	No	Primary cytoreductive surgery	No
66586	wildtype	14.0053	49.2159	76-100	III+IV	Fallopian tube	G3	Deceased	Residual disease	No	Primary cytoreductive surgery	No
15434	wildtype	1.38081	1.38081	76-100	III+IV	Peritoneum	G3	Deceased	Residual disease	No	Primary cytoreductive surgery	No
1345	BRCA1	27.5504	27.5504	76-100	III+IV	Ovary	G3	Deceased	Residual disease	No	Primary cytoreductive surgery	No
6512	wildtype	11.8026	11.8026	76-100	III+IV	Ovary	G3	Deceased		No	Primary cytoreductive surgery	No
6315	wildtype	14.9916	46.4214	76-100		Ovary	G2	Deceased		No	other	No
66440	wildtype	19.7587	19.7587	76-100	III+IV	Fallopian tube	G3	Alive	No residual disease	No	Primary cytoreductive surgery	No
6521	wildtype	7.56156	7.75882	76-100	III+IV	Ovary	G3	Deceased	Residual disease	No	Primary cytoreductive surgery	No
15215	wildtype	10.7834	11.967	76-100	III+IV	Peritoneum	G2	Deceased	Residual disease	No	Primary cytoreductive surgery	No
7265	wildtype	2.56436	2.56436	76-100		Ovary	G2	Deceased	Residual disease	No		No
3303	wildtype	6.93691	45.8296	76-100	III+IV	Ovary	G2	Deceased	Residual disease	No	Primary cytoreductive surgery	No
9713	wildtype	9.96153	15.8793	76-100	III+IV	Ovary	G3	Deceased	Residual disease	No	Primary cytoreductive surgery	No
11939	wildtype	10.9807	15.3533	76-100	III+IV	Peritoneum	G2	Deceased	Residual disease	No	Primary cytoreductive surgery	No
2410	wildtype	12.3286	43.1009	76-100	III+IV	Peritoneum	G3	Deceased	No residual disease	No	Primary cytoreductive surgery	No
2095	wildtype	99.5496	99.5496	76-100	III+IV	Fallopian tube	G3	Deceased	No residual disease	No	Primary cytoreductive surgery	No
9920	wildtype	29.523	50.7611	76-100	III+IV	Ovary	G3	Deceased	No residual disease	No	Primary cytoreductive surgery	No
66135	wildtype	6.37801	18.7724	76-100	III+IV	Fallopian tube	G3	Deceased	Residual disease	No	Primary cytoreductive surgery	No
66651	BRCA2	11.6711	48.2954	76-100	III+IV	Ovary	G3	Alive	No residual disease	Yes	Interval cytoreductive surgery	No
66434	BRCA1	14.5313	57.2377	76-100	III+IV	Fallopian tube	G3	Deceased	Residual disease	No	Primary cytoreductive surgery	No
10281	wildtype	14.7615	55.4624	76-100	III+IV	Peritoneum	G3	Deceased	No residual disease	Yes	Interval cytoreductive surgery	No
66117	wildtype	11.0136	34.5202	76-100	III+IV	Ovary	G3	Deceased	Residual disease	No	Primary cytoreductive surgery	No
65682	wildtype	24.3614	46.3885	76-100	III+IV	Ovary	G3	Deceased	Residual disease	No	Primary cytoreductive surgery	No
66798	wildtype			76-100	III+IV	Fallopian tube	G3		No residual disease	No	Primary cytoreductive surgery	No
66005	wildtype	49.6433	49.6433	76-100	III+IV	Ovary	G3	Alive		No		No
66147	wildtype	22.06	22.06	76-100	III+IV	Ovary	G3	Alive	No residual disease	No	Primary cytoreductive surgery	No
2185	BRCA1	179.901	179.901		III+IV	Peritoneum	G3	Alive				No
2077	BRCA2	31.6274	178.718		III+IV	Ovary	G3	Deceased	Residual disease			No
2956	BRCA2	157.71	157.71		III+IV	Ovary	G3	Alive				No
2687	BRCA2	25.0521	143.277		III+IV	Ovary	G3	Deceased	Residual disease			No
2835	BRCA2	139.956	139.956		III+IV	Peritoneum	G3	Alive	No residual disease			No
2428	BRCA2	23.211	126.74		III+IV	Ovary	G3	Deceased	Residual disease			No
1658	BRCA2	10.6	31.3		III+IV	Fallopian tube	G3	Deceased	Residual disease			No

## Sheet: Supplementary Data 2
Supplementary Data 2 Mutation type and location gBRCApv-carriers Australian Ovarian Cancer Study (AOCS) cohort.
Participant ID	germline BRCA status	Genomic position	Exon	Functional domain	Coding change	Protein coding	Mutation type	Mutation type group	Founder	ClinVar variant ID	Global MAF
66232	BRCA1	17: 41244678-41244682	Exon 10/23	DBD	NM_007294.3:c.2866_2870del	p.(Ser956ValfsTer13)	frameshift deletion	Truncating	no	54702	-
65962	BRCA1	17: 41223242	Exon 15/23	outside domain	NM_007294.3:c.4689C>G	p.(Tyr1563Ter)	nonsense	Truncating	no	37607	3.989e-06
65952	BRCA1	17: 41258504	Exon 4/23	RING	NM_007294.3:c.181T>G	p.(Cys61Gly)	missense	Missense	Polish/Baltic/Eastern European	17661	3.19e-05
66498	BRCA1
4045	BRCA1	17: 41209079-41209080	Exon 19/23	outside domain	NM_007294.3:c.5266dup	p.(Gln1756ProfsTer74)	frameshift duplication	Truncating	pan-Eastern European and Ashkenazi	17677	0.0001803
66419	BRCA1	17: 41244215	Exon 10/23	outside domain	NM_007294.3:c.3333del	p.(Glu1112AsnfsTer5)	frameshift deletion	Truncating	no	54847	-
2185	BRCA1
2077	BRCA2	13: 32911298-E14:E29432911301	Exon 11/27	RAD51-BD	NM_000059.3:c.2808_2811del	p.(Ala938ProfsTer21)	frameshift deletion	Truncating	Spanish/Iberian	9322	-
65953	BRCA2	13: 32899292	Exon 4/27	outside domain	NM_000059.3:c.396T>A	p.(Cys132Ter)	nonsense	Truncating	no	37869	-
65960	BRCA2	13: 32929058-32929059	Exon 14/27	outside domain	NM_000059.3:c.7069_7070del	p.(Leu2357ValfsTer2)	frameshift deletion	Truncating	no	38082	-
15266	BRCA2
10154	BRCA2	13: 32914974-32914977	Exon 11/27	outside domain	NM_000059.3:c.6486_6489del	p.(Lys2162AsnfsTer5)	frameshift deletion	Truncating	no	38048	-
11759	BRCA2	13: 32914174	Exon 11/27	RAD51-BD	NM_000059.3:c.5682C>G	p.(Tyr1894Ter)	nonsense	Truncating	no	37989	3.994e-06
9956	BRCA2	13: 32972574	Exon 27/27	outside domain	NM_000059.3:c.9924C>G	p.(Tyr3308Ter)	nonsense	Truncating	no	52916	7.96e-06
11433	BRCA1	17: 41222952-41222967	Exon 15/23	BRCT	NM_007294.3:c.4964_4979del	p.(Ser1655Ter)	nonsense	Truncating	no	55334	3.995e-06
65908	BRCA1	17: 41245130	Exon 10/23	DBD	NM_007294.3:c.2418del	p.(Ala807HisfsTer8)	frameshift deletion	Truncating	no	252379	-
2956	BRCA2	17: 41246291	Exon 10/23	outside domain	NM_007294.3:c.1257del	p.(Asp420MetfsTer10)	frameshift deletion	Truncating	no	254393	-
6295	BRCA1	17: 41234451	Exon 12/23	outside domain	NM_007294.3:c.4327C>T	p.(Arg1443Ter)	nonsense	Truncating	French-Canadian/European	17675	2.476e-05
4638	BRCA1		Exon 8/23				deletion	SV
1767	BRCA1	17: 41246040	Exon 10/23	DBD	NM_007294.3:c.1508del	p.(Lys503SerfsTer29)	frameshift deletion	Truncating	no	54275	-
12185	BRCA1	17: 41246334-41246373	Exon 10/23	outside domain	NM_007294.3:c.1175_1214del	p.(Leu392GlnfsTer5)	frameshift deletion	Truncating	no	17665	-
1654	BRCA1	17: 41245587	Exon 10/23	DBD	NM_007294.3:c.1961del	p.(Lys654SerfsTer47)	frameshift deletion	Truncating	no	37438	1.063e-05
66200	BRCA2
5693	BRCA1	17: 41258504	Exon 4/23	RING	NM_007294.3:c.181T>G	p.(Cys61Gly)	missense	Missense	Polish/Baltic/Eastern European	17661	3.19e-05
1880	BRCA1	17: 41267746	Exon 3/23	RING	NM_007294.3:c.131G>T	p.(Cys44Phe)	missense	Missense	no	54200	-
2400	BRCA1	17: 41228602-41228603	Exon 13/23	outside domain	NM_007294.3:c.4386dup	p.(Tyr1463IlefsTer13)	frameshift duplication	Truncating	no	188414	-
9538	BRCA2	NC_000013.10:g.32968838dup	Exon 25/27	DBD	NM_000059.3:c.9269dup	p.(Val3091Argfs*20)	frameshift duplication	Truncating	no	52797
2687	BRCA2	13: 32913709-32913715	Exon 11/27	RAD51-BD	NM_000059.3:c.5217_5223del	p.(Tyr1739Ter)	nonsense	Truncating	no	51822	-
1386	BRCA1	17: 41244986-41244987	Exon 10/23	DBD	NM_007294.3:c.2560_2561dup	p.(Gln855LeufsTer39)	frameshift duplication	Truncating	no	54600	-
2846	BRCA1	17: 41244712-41244714	Exon 10/23	DBD	NM_007294.3(BRCA1):c.2834_2836delinsC	p.(Ser945fs)	frameshift deletion	Truncating	no	54694	-
4757	BRCA2	13: 32915250-32915251	Exon 11/27	outside domain	NM_000059.3:c.6761_6762del	p.(Phe2254TyrfsTer6)	frameshift deletion	Truncating	no	52178	-
3903	BRCA2	13: 32914438	Exon 11/27	RAD51-BD	NM_000059.3:c.5946del	p.(Ser1982ArgfsTer22)	frameshift deletion	Truncating	Ashkenazi	9325	-
2315	BRCA1	17: 41243576	Exon 10/23	outside domain	NM_007294.3:c.3972del	p.(Met1324IlefsTer12)	frameshift deletion	Truncating	no	55065	-
2835	BRCA2
11186	BRCA1	17: 41256205-41256206	Exon 6/23	outside domain	NM_007294.3:c.374dup	p.(Gln126ProfsTer16)	frameshift duplication	Truncating	no	545900	-
2083	BRCA1	17: 41209079-41209080	Exon 19/23	outside domain	NM_007294.3:c.5266dup	p.(Gln1756ProfsTer74)	frameshift duplication	Truncating	pan-Eastern European and Ashkenazi	17677	0.0001803
1617	BRCA1	17: 41245159	Exon 10/23	DBD	NM_007294.3:c.2389del	p.(Glu797AsnfsTer6)	frameshift deletion	Truncating	no	54553	-
3691	BRCA2	13: 32914767-32914768	Exon 11/27	outside domain	NM_000059.3:c.6275_6276del	p.(Leu2092ProfsTer7)	frameshift deletion	Truncating	no	9318	-
5129	BRCA2	13: 32914437	Exon 11/27	RAD51-BD	NM_000059.3:c.5945G>C	p.(Ser1982Thr)	missense	Missense	no	38010	-
7438	BRCA1	17: 41245210	Exon 10/23	DBD	NM_007294.3:c.2338C>T	p.(Gln780Ter)	nonsense	Truncating	no	54540	3.988e-06
6708	BRCA1	17: 41276045-41276046	Exon 2/23	RING	NM_007294.3:c.68_69del	p.(Glu23ValfsTer17)	frameshift microsatellite	Truncating	Ashkenazi	17662	-
4894	BRCA2	13: 32913795-32913796	Exon 11/27	RAD51-BD	NM_000059.3:c.5303_5304del	p.(Leu1768ArgfsTer5)	frameshift deletion	Truncating	no	37957	-
9374	BRCA1	17: 41244866-41244867	Exon 10/23	DBD	NM_007294.3:c.2681_2682del	p.(Lys894ThrfsTer8)	frameshift deletion	Truncating	no	17667	-
66644	BRCA2
9850	BRCA2	13: 32912172-32912173	Exon 11/27	RAD51-BD	NM_000059.3:c.3680_3681del	p.(Leu1227GlnfsTer5)	frameshift deletion	Truncating	no	51504	-
66652	BRCA1	17: 41197784	Exon 23/23	BRCT	NM_007294.3:c.5503C>T	p.(Arg1835Ter)	nonsense	Truncating	no	55601	1.194e-05
2428	BRCA2
2187	BRCA1	17: 41209079-41209080	Exon 19/23	BRCT	NM_007294.3:c.5266dup	p.(Gln1756ProfsTer74)	frameshift duplication	Truncating	pan-Eastern European and Ashkenazi	17677	0.0001803
66031	BRCA2	13: 32912965-32912968	Exon 11/27	RAD51-BD	NM_000059.3:c.4478_4481del	p.(Glu1493ValfsTer10)	frameshift deletion	Truncating	no	51653
5619	BRCA2		Exon 14-16/27				deletion	SV
8424	BRCA1	17: 41243787-41243788	Exon 10/23	outside domain	NM_007294.3:c.3760_3761insT	p.(Lys1254IlefsTer13)	frameshift duplication	Truncating	no	54995	-
8836	BRCA2		Exon 14-16/27				deletion	SV
11731	BRCA2	13: 32907428	Exon 10/27	outside domain	NM_000059.3:c.1813dup	p.(Ile605AsnfsTer11)	frameshift duplication	Truncating	no	37762	-
8690	BRCA1	17: 41242963	Exon 11/23	outside domain	NM_007294.3:c.4183C>T	p.(Gln1395Ter)	nonsense	Truncating	no	55125	4.118e-06
66350	BRCA2
8473	BRCA1	17: 41244319-41244320	Exon 10/23	DBD	NM_007294.3:c.3228_3229del	p.(Gly1077AlafsTer8)	frameshift deletion	Truncating	no	37516	-
66035	BRCA2	13: 32913381	Exon 11/27	RAD51-BD	NM_000059.3:c.4889C>G	p.(Ser1630Ter)	nonsense	Truncating	no	51732	8.032e-06
5690	BRCA1	17: 41276045-41276046	Exon 2/23	RING	NM_007294.3:c.68_69del	p.(Glu23ValfsTer17)	frameshift microsatellite	Truncating	Ashkenazi	17662	-
4853	BRCA1	17: 41209079-41209080	Exon 19/23	outside domain	NM_007294.3:c.5266dup	p.(Gln1756ProfsTer74)	frameshift duplication	Truncating	pan-Eastern European and Ashkenazi	17677	0.0001803
10205	BRCA1	17: 41245466_41245480	Exon 10/23	DBD	NM_007294.3:c.2068_2082del	p.(Lys690_Ser694del)	frameshift deletion	Truncating	no	-	-
65955	BRCA2
7181	BRCA2	13: 32913067-32913068	Exon 11/27	RAD51-BD	NM_000059.3:c.4576dup	p.(Thr1526AsnfsTer3)	frameshift duplication	Truncating	no	266821	-
3268	BRCA2	13: 32937582	exon 18/27	DBD	NM_000059.3:c.8243G>A	p.(Gly2748Asp)	missense	Missense	no	52535	8.03e-06
8456	BRCA1	17: 41256280	Intron 5/22	BRCT	NM_007294.3:c.302-2del	p.?	splice acceptor	Splice	no	54753	-
66743	BRCA2	13: 32912902-32912905	Exon 11/27	RAD51-BD	NM_000059.3:c.4415_4418del	p.(Lys1472ThrfsTer6)	frameshift deletion	Truncating	no	37902	-
66736	BRCA2
4406	BRCA2	13: 32914438	Exon 11/27	RAD51-BD	NM_000059.3:c.5946del	p.(Ser1982ArgfsTer22)	frameshift deletion	Truncating	Ashkenazi	9325	-
6486	BRCA2	13: 32910901	Exon 11/27	outside domain	NM_000059.3:c.2409T>G	p.(Tyr803Ter)	nonsense	Truncating	no	37784	-
12048	BRCA2	13: 32905124-32905127	Exon 9/27	outside domain	NM_000059.3:c.755_758del	p.(Asp252ValfsTer24)	frameshift deletion	Truncating	no	38103	-
66334	BRCA2	13: 32905124-32905127	Exon 9/27	outside domain	NM_000059.3:c.755_758del	p.(Asp252ValfsTer24)	frameshift deletion	Truncating	no	38103	-
15290	BRCA1		Exon 20/23				deletion	SV
5403	BRCA1	17: 41243876-41243877	Exon 10/23	outside domain	NM_007294.3:c.3668_3671dup	p.(Cys1225SerfsTer10)	frameshift duplication	Truncating	no	54960	-
3158	BRCA1
66187	BRCA1
15333	BRCA2	13: 32945165	Exon 20/27	DBD	NM_000059.3:c.8560del	p.(Tyr2854MetfsTer9)	frameshift deletion	Truncating	no	52620	-
8928	BRCA1	17: 41245529	Exon 10/23	DBD	NM_007294.3:c.2019del	p.(Glu673AspfsTer28)	frameshift deletion	Truncating	no	54438	-
9077	BRCA2	13: 32906839	Exon 10/27	outside domain	NM_000059.3:c.1225del	p.(Glu409ArgfsTer21)	frameshift deletion	Truncating	no	51087	-
15253	BRCA1	17: 41276045-41276046	Exon 2/23	RING	NM_007294.3:c.68_69del	p.(Glu23ValfsTer17)	frameshift microsatellite	Truncating	Ashkenazi	17662	-
65588	BRCA1	17: 41246652-41246653	Exon 10/23	outside domain	NM_007294.3:c.895_896del	p.(Val299ArgfsTer4)	frameshift deletion	Truncating	no	55744	3.979e-06
3644	BRCA1	17: 41244627	Exon 10/23	DBD	NM_007294.3:c.2921T>A	p.(Leu974Ter)	nonsense	Truncating	no	54719	-
15216	BRCA1	17: 41209079-41209080	Exon 19/23	outside domain	NM_007294.3:c.5266dup	p.(Gln1756ProfsTer74)	frameshift duplication	Truncating	pan-Eastern European and Ashkenazi	17677	0.0001803
15257	BRCA1	17: 41276045-41276046	Exon 2/23	RING	NM_007294.3:c.68_69del	p.(Glu23ValfsTer17)	frameshift deletion	Truncating	Ashkenazi	17662	-
66172	BRCA2
7202	BRCA2	13: 32912338-32912339	Exon 11/27	RAD51-BD	NM_000059.3:c.3847_3848del	p.(Val1283LysfsTer2)	frameshift deletion	Truncating	Dutch/Northern European	37859	-
65642	BRCA2	13: 32953602	Exon 22/27	DBD	NM_000059.3:c.8904del	p.(Val2969CysfsTer7)	frameshift deletion	Truncating	no	38192	-
65618	BRCA2	13: 32893297	Exon 3/27	outside domain	NM_000059.3:c.151G>T	p.(Glu51Ter)	missense	Missense	no	-	-
65543	BRCA1	17: 41215954	Exon 17/23	BRCT	NM_007294.3:c.5089T>C	p.(Cys1697Arg)	missense	Missense	no	55392	-
2736	BRCA1	17: 41243789-41243792	Exon 10/23	outside domain	NM_007294.3:c.3756_3759del	p.(Ser1253ArgfsTer10)	frameshift deletion	Truncating	no	17673	-
543	BRCA1	17: 41258504	Exon 4/23	RING	NM_007294.3:c.181T>G	p.(Cys61Gly)	missense	Missense	Polish/Baltic/Eastern European	17661	3.19e-05
8471	BRCA1	17: 41244866-41244869	Exon 10/23	DBD	NM_007294.3:c.2679_2682del	p.(Lys893AsnfsTer106)	frameshift deletion	Truncating	no	37481	-
66180	BRCA1
958	BRCA2	NC_000013.10:g.32910949del	Exon 11/27	outside domain	NM_000059.3:c.2457del	p.(Asp820Metfs*5)	frameshift deletion	Truncating	no
66130	BRCA1
5589	BRCA1	17: 41244057-41244067	Exon 10/23	outside domain	NM_007294.3:c.3481_3491del	p.(Glu1161PhefsTer3)	frameshift deletion	Truncating	no	17684	-
66739	BRCA2		Exon 14-16				deletion	SV
66022	BRCA2	13: 32914438	Exon 11/27	RAD51-BD	NM_000059.3:c.5946del	p.(Ser1982ArgfsTer22)	frameshift deletion	Truncating	Ashkenazi	9325	-
1500	BRCA1	17: 41222949-41222967	Exon 15/23	BRCT	NM_007294.3:c.4964_4982del	p.(Ser1655TyrfsTer16)	frameshift deletion	Truncating	no	37616	-
4850	BRCA1	17: 41243876-41243877	Exon 10/23	outside domain	NM_007294.3:c.3668_3671dup	p.(Cys1225SerfsTer10)	frameshift duplication	Truncating	no	54960	-
66062	BRCA2	13: 32907447	Exon 10/27	outside domain	NM_000059.3:c.1832C>G	p.(Ser611Ter)	nonsense	Truncating	no	228323	-
15296	BRCA1	17: 41246509	Exon 10/23	outside domain	NM_007294.3:c.1039del	p.(Leu347CysfsTer27)	frameshift deletion	Truncating	no	254387	-
66114	BRCA1	17: 41209134	Exon 19/23	outside domain	NM_007294.3:c.5212G>A	p.(Gly1738Arg)	missense	Missense	no	55461	-
6213	BRCA1	17: 41245333	Exon 10/23	DBD	NM_007294.3:c.2215A>T	p.(Lys739Ter)	nonsense	Truncating	no	54503	7.97e-06
66331	BRCA1
5815	BRCA2	13: 32907428	Exon 10/27	outside domain	NM_000059.3:c.1813dup	p.(Ile605AsnfsTer11)	frameshift duplication	Truncating	no	37762	-
66557	BRCA2
8075	BRCA1	17: 41223063	Exon 15/23	outside domain	NM_007294.3:c.4868C>G	p.(Ala1623Gly)	missense	Missense	no	37614	-
66543	BRCA1	17: 41244214-41244217	Exon 10/23	outside domain	NM_007294.3:c.3331_3334del	p.(Gln1111AsnfsTer5)	frameshift deletion	Truncating	no	37523	3.996e-06
66585	BRCA1
65914	BRCA2	13: 32914210-32914211	Exon 11/27	RAD51-BD	NM_000059.3:c.5722_5723del	p.(Leu1908ArgfsTer2)	frameshift deletion	Truncating	no	9320	-
66298	BRCA2
6406	BRCA2	13: 32915134	Exon 11/27	outside domain	NM_000059.3:c.6643del	p.(Tyr2215ThrfsTer14)	frameshift deletion	Truncating	no	52145	-
65879	BRCA1	17: 41242960	Intron 11/22	DBD	NM_007294.3:c.4185+1G>T	p.?	nonsense	Truncating	no	-	-
4112	BRCA1	17: 41244832	Exon 10/23	DBD	NM_007294.4:c.2716A>C	p.(Lys906Gln)	missense	Missense	no	628997	-
11757	BRCA1	17: 41243789-41243792	Exon 10/23	outside domain	NM_007294.3:c.3756_3759del	p.(Ser1253ArgfsTer10)	frameshift deletion	Truncating	no	17673	-
6867	BRCA2	13: 32914068-32914071	Exon 11/27	RAD51-BD	NM_000059.3:c.5576_5579del	p.(Ile1859LysfsTer3)	frameshift deletion	Truncating	no	37975	-
66733	BRCA1	17: 41245587	Exon 10/23	DBD	NM_007294.3:c.1961del	p.(Lys654SerfsTer47)	frameshift deletion	Truncating	no	37438	-
15240	BRCA1	17: 41245385-41245386	Exon 10/23	DBD	NM_007294.3:c.2162_2163del	p.(Phe721CysfsTer4)	frameshift deletion	Truncating	no	462575	-
9962	BRCA1		Exon 13/23				duplication	SV
8339	BRCA1	17: 41244854	Exon 10/23	DBD	NM_007294.3:c.2694del	p.(Val899SerfsTer101)	frameshift deletion	Truncating	no	266294	-
66240	BRCA1
11393	BRCA1	NC_000017.10:g.41256917del	Exon 5/23	RING	NM_007294.4:c.271del	p.(Cys91Valfs*28)	frameshift deletion	Truncating	no
8340	BRCA1	17: 41244217	Exon 10/23	outside domain	NM_007294.3:c.3331del	p.(Gln1111LysfsTer6)	frameshift deletion	Truncating	no	266356	0.0003956
66288	BRCA2
15295	BRCA2	NC_000013.10:g.32906928dup	Exon 10/27	outside domain	NM_000059.3:c.1313dup	p.(Asp438Glufs*14)	frameshift duplication	Truncating	no
66148	BRCA1
66584	BRCA1
65892	BRCA1	17: 41243941	Exon 10/23	outside domain	NM_007294.3:c.3607C>T	p.(Arg1203Ter)	nonsense	Truncating	no	17671	1.195e-05
66434	BRCA1
2988	BRCA1	17: 41256153	Exon 6/23	outside domain	NM_007294.3:c.427G>T	p.(Glu143Ter)	nonsense	Truncating	no	37581	-
5855	BRCA2	13: 32915167	Exon 11/27	outside domain	NM_000059.3:c.6675del	p.(Glu2226LysfsTer3)	frameshift deletion	Truncating	no	-	-
11159	BRCA2	NC_000013.10:g.32911252del	Exon 11/27	RAD51-BD	NM_000059.3:c.2760del	p.(Ile921Phefs*39)	frameshift deletion	Truncating	no	51337
66428	BRCA1
15342	BRCA1	17: 41246446	Exon 10/23	outside domain	NM_007294.3:c.1102G>T	p.(Glu368Ter)	nonsense	Truncating	no	54128	-
12254	BRCA1	17: 41276045-41276046	Exon 2/23	RING	NM_007294.3:c.68_69del	p.(Glu23ValfsTer17)	frameshift deletion	Truncating	Ashkenazi	17662	-
66173	BRCA2
11502	BRCA2	13: 32912887-32912891	Exon 11/27	RAD51-BD	NM_000059.3:c.4398_4402del	p.(Leu1466PhefsTer2)	frameshift deletion	Truncating	no	51640	-
65659	BRCA1	17: 41244148	Exon 10/23	outside domain	NM_007294.3:c.3400G>T	p.(Glu1134Ter)	nonsense	Truncating	no	37529	3.987e-06
10519	BRCA1	17:41223242	Exon 15/23	outside domain	NM_007294.3:c.4689C>G	(p.Tyr1563Ter)	nonsense	Truncating	no	37607	3.989e-06
15292	BRCA2	13: 32912703	Exon 11/27	RAD51-BD	NM_000059.3:c.4211C>G	p.(Ser1404Ter)	nonsense	Truncating	no	266795	-
65862	BRCA1	17: 41201198	Exon 21/23	BRCT	NM_007294.3:c.5346G>A	p.(Trp1782Ter)	nonsense	Truncating	no	37658	-
1796	BRCA1		Exon 13/23				duplication	SV
11191	BRCA1	17: 41246440-41246441	Exon 10/23	outside domain	NM_007294.3:c.1107_1108insCT	p.(Val370LeufsTer5)	frameshift duplication	Truncating	no	548288	-
65594	BRCA1	17: 41276045-41276046	Exon 2/23	RING	NM_007294.3:c.68_69del	p.(Glu23ValfsTer17)	frameshift deletion	Truncating	Ashkenazi	17662	-
2487	BRCA2	13: 32903605-32903606	Exon 8/27	outside domain	NM_000059.3:c.658_659del	p.(Val220IlefsTer4)	frameshift deletion	Truncating	Northern European	9342	-
4755	BRCA1	17: 41209079-41209080	Exon 19/23	outside domain	NM_007294.3:c.5266dup	p.(Gln1756ProfsTer74)	frameshift duplication	Truncating	pan-Eastern European and Ashkenazi	17677	0.0001803
4631	BRCA1		Exon 20/23				deletion	SV
15229	BRCA1	17: 41276045-41276046	Exon 2/23	RING	NM_007294.3:c.68_69del	p.(Glu23ValfsTer17)	frameshift deletion	Truncating	Ashkenazi	17662	-
9930	BRCA1	17: 41244866-41244867	Exon 10/23	DBD	NM_007294.3:c.2681_2682del	p.(Lys894ThrfsTer8)	frameshift deletion	Truncating	no	17667	-
1284	BRCA2	13: 32905124-32905127	Exon 9/27	outside domain	NM_000059.3:c.755_758del	p.(Asp252ValfsTer24)	frameshift deletion	Truncating	no	38103	-
7953	BRCA1	17: 41215948	Exon 17/23	BRCT	NM_007294.3:c.5095C>T	p.(Arg1699Trp)	missense	Missense	no	55396	-
8203	BRCA1		Exon 5/23				deletion	SV
66651	BRCA2	13: 32911436	Exon 11/27	RAD51-BD	NM_000059.3:c.2944A>C	p.(Ile982Leu)	missense	Missense	no	51375	4.016e-05
66438	BRCA1	17: 41243789-41243792	Exon 10/23	outside domain	NM_007294.3:c.3756_3759del	p.(Ser1253ArgfsTer10)	frameshift deletion	Truncating	no	17673	2.388e-05
66395	BRCA1
4947	BRCA1	17: 41243480-41243483	Exon 10/23	outside domain	NM_007294.3:c.4065_4068del	p.(Asn1355LysfsTer10)	frameshift deletion	Truncating	Central/Eastern European	17674	3.987e-06
66205	BRCA2	13: 32913837-32913838	Exon 11/27	RAD51-BD	NM_000059.3:c.5350_5351del	p.(Asn1784HisfsTer2)	frameshift deletion	Truncating	no	37959	-
66362	BRCA2	13: 32912172-32912173	Exon 11/27	RAD51-BD	NM_000059.3:c.3680_3681del	p.(Leu1227GlnfsTer5)	frameshift deletion	Truncating	no	51504	-
1251	BRCA2	13: 32913837-32913838	Exon 11/27	RAD51-BD	NM_000059.3:c.5350_5351del	p.(Asn1784HisfsTer2)	frameshift deletion	Truncating	no	37959	-
66406	BRCA1
5874	BRCA1	17: 41243789-41243792	Exon 10/23	outside domain	NM_007294.3:c.3756_3759del	p.(Ser1253ArgfsTer10)	frameshift microsatellite	Truncating	no	17673	-
8479	BRCA1	17: 41243481_41243483	Exon 10/23	outside domain	NM_007294.3:c.4065_4067del	p.(Asn1355_Gln1356delinsLys)	frameshift deletion	Truncating	no	-	-
15316	BRCA1	17: 41243025-41243026	Exon 11/23	outside domain	NM_007294.3:c.4120_4121del	p.(Ser1374Ter)	frameshift deletion	Truncating	no	37570	-
11831	BRCA2	13: 32914767-32914768	Exon 11/27	outside domain	NM_000059.3:c.6275_6276del	p.(Leu2092ProfsTer7)	frameshift deletion	Truncating	no	9318	-
9998	BRCA1	17: 41246334-41246373	Exon 10/23	outside domain	NM_007294.3:c.1175_1214del	p.(Leu392GlnfsTer5)	frameshift deletion	Truncating	no	17665	-
7620	BRCA1	17: 41209079-41209080	Exon 19/23	outside domain	NM_007294.3:c.5266dup	p.(Gln1756ProfsTer74)	frameshift duplication	Truncating	pan-Eastern European and Ashkenazi	17677	0.0001803
7064	BRCA1	17: 41256984	Intron 4/22	RING	NM_007294.3:c.213-11T>G	p.?	nonsense	Truncating	no	37449	1.196e-05
9248	BRCA2	13: 32914174	Exon 11/27	RAD51-BD	NM_000059.3:c.5682C>G	p.(Tyr1894Ter)	nonsense	Truncating	no	37989	-
66377	BRCA1	17: 41244986-41244987	Exon 10/23	DBD	NM_007294.3:c.2560_2561dup	p.(Gln855LeufsTer39)	frameshift duplication	Truncating	no	54600	-
4251	BRCA1
66462	BRCA1	17: 41244866-41244867	Exon 10/23	DBD	NM_007294.3:c.2681_2682del	p.(Lys894ThrfsTer8)	frameshift deletion	Truncating	no	17667	3.985e-06
3613	BRCA1	17: 41219624	Intron 16/22	BRCT	NM_007294.3:c.5074+1G>T	p.?	splice donor	Splice	no	37630	3.978e-06
9357	BRCA2	13: 32890623	Exon 2/27	outside domain	NM_000059.3:c.26del	p.(Pro9GlnfsTer16)	frameshift deletion	Truncating	no	51330	-
5850	BRCA1	17: 41267775	Exon 3/23	RING	NM_007294.3:c.102del	p.(Val35SerfsTer15)	frameshift deletion	Truncating	no	266132	-
3847	BRCA2	13: 32910821-32910822	Exon 11/27	outside domain	NM_000059.3:c.2330dup	p.(Asp777GlufsTer11)	frameshift duplication	Truncating	no	91775	3.985e-06
8461	BRCA2	13: 32914202	Exon 11/27	RAD51-BD	NM_000059.3:c.5710C>T	p.(Leu1904Phe)	missense	Missense	no	126074	-
66120	BRCA1		Exon 11/23
6399	BRCA1	17: 41276046	Exon 2/23	RING	NM_007294.3:c.68del	p.(Glu23GlyfsTer8)	frameshift deletion	Truncating	no	266568	0.0002054
11895	BRCA2	13: 32937354-32937355	exon 18/27	DBD	NM_000059.3:c.8021dup	p.(Ile2675AspfsTer6)	frameshift duplication	Truncating	no	267050	-
6490	BRCA1	17: 41267797	Intron 2/22	RING	NM_007294.3:c.81-1G>A	p.?	splice acceptor	Splice	no	91668	3.997e-06
5021	BRCA1	17: 41245587	Exon 10/23	DBD	NM_007294.3:c.1961del	p.(Lys654SerfsTer47)	frameshift deletion	Truncating	no	37438	1.063e-05
15209	BRCA1	17: 41209079-41209080	Exon 19/23	outside domain	NM_007294.3:c.5266dup	p.(Gln1756ProfsTer74)	frameshift duplication	Truncating	pan-Eastern European and Ashkenazi	17677	0.0001803
66264	BRCA1	17: 41245331-41245332	Exon 10/23	DBD	NM_007294.3:c.2216_2217del	p.(Lys739SerfsTer3)	frameshift deletion	Truncating	no	54504	3.984e-06
1563	BRCA1	17: 41245043-41245044	Exon 10/23	DBD	NM_007294.3:c.2504dup	p.(His835GlnfsTer2)	frameshift duplication	Truncating	no	431228	-
66786	BRCA1	17: 41243789-41243792	Exon 10/23	outside domain	NM_007294.3:c.3756_3759del	p.(Ser1253ArgfsTer10)	frameshift deletion	Truncating	no	17673	2.388e-05
66711	BRCA1	17: 41276045-41276046	Exon 2/23	RING	NM_007294.3:c.68_69del	p.(Glu23ValfsTer17)	frameshift deletion	Truncating	Ashkenazi	17662	-
66412	BRCA1	17: 41244986-41244987	Exon 10/23	DBD	NM_007294.3:c.2560_2561dup	p.(Gln855LeufsTer39)	frameshift duplication	Truncating	no	54600	-
66523	BRCA2	13: 32910584	Exon 11/27	outside domain	NM_000059.3:c.2092del	p.(Leu698TyrfsTer32)	frameshift deletion	Truncating	no	37774	-
66561	BRCA1	17: 41243480-41243483	Exon 10/23	outside domain	NM_007294.3:c.4065_4068del	p.(Asn1355LysfsTer10)	frameshift deletion	Truncating	Central/Eastern European	17674	3.987e-06
3281	BRCA2	13: 32890623	Exon 2/27	outside domain	NM_000059.3:c.26del	p.(Pro9GlnfsTer16)	frameshift deletion	Truncating	no	51330	-
66853	BRCA1	17: 41267743-41267796	Exon 3/23	RING	NM_007294.3:c.81_134del	p.(Cys27Ter)	nonsense	Truncating	no	224416	-
4194	BRCA1	17: 41243479-41243482	Exon 10/23	outside domain	NM_007294.3:c.4066_4069del	p.(Gln1356LysfsTer9)	frameshift deletion	Truncating	no	55094	1.196e-05
66525	BRCA2	13: 32914438	Exon 11/27	RAD51-BD	NM_000059.3:c.5946del	p.(Ser1982ArgfsTer22)	frameshift deletion	Truncating	Ashkenazi	9325	-
66236	BRCA1
66636	BRCA2	13: 32972403	Exon 27/27	outside domain	NM_000059.3:c.9753del	p.(Lys3251AsnfsTer24)	frameshift deletion	Truncating	no	224449	-
3231	BRCA2	13: 32968854	Exon 25/27	DBD	NM_000059.3:c.9285C>A	p.(Asp3095Glu)	missense	Missense	no	252859	3.989e-06
639	BRCA1	17: 41243513	Exon 10/23	outside domain	NM_007294.3:c.4035del	p.(Glu1346LysfsTer20)	frameshift deletion	Truncating	Russian/Eastern European	37560	-
7471	BRCA2	13: 32913118-32913119	Exon 11/27	RAD51-BD	NM_000059.3:c.4631dup	p.(Asn1544LysfsTer4)	frameshift duplication	Truncating	no	37912	7.104e-06
15224	BRCA1	17: 41222949-41222967	Exon 15/23	BRCT	NM_007294.3:c.4964_4982del	p.(Ser1655TyrfsTer16)	frameshift deletion	Truncating	no	37616	-
10000	BRCA2	13: 32911250	Exon 11/27	RAD51-BD	NM_000059.3:c.2760del	p.(Ile921PhefsTer39)	frameshift deletion	Truncating	no	51337	-
10922	BRCA1	17: 41209079-41209080	Exon 19/23	outside domain	NM_007294.3:c.5266dup	p.(Gln1756ProfsTer74)	frameshift duplication	Truncating	pan-Eastern European and Ashkenazi	17677	0.0001803
3812	BRCA2	13: 32912965-32912968	Exon 11/27	RAD51-BD	NM_000059.3:c.4478_4481del	p.(Glu1493ValfsTer10)	frameshift deletion	Truncating	no	51653	-
65938	BRCA1	17: 41197784	Exon 23/23	BRCT	NM_007294.3:c.5503C>T	p.(Arg1835Ter)	nonsense	Truncating	no	55601	1.194e-05
66376	BRCA2	13: 32914174	Exon 11/27	RAD51-BD	NM_000059.3:c.5682C>G	p.(Tyr1894Ter)	nonsense	Truncating	no	37989	3.994e-06
15397	BRCA2	13: 32913565	Exon 11/27	RAD51-BD	NM_000059.3:c.5073dup	p.(Trp1692MetfsTer3)	frameshift duplication	Truncating	no	37943	-
66501	BRCA1	17: 41245594-41245595	Exon 10/23	DBD	NM_007294.3:c.1953dup	p.(Lys652GlufsTer21)	frameshift duplication	Truncating	no	54412	-
7182	BRCA2	13: 32914767-32914768	Exon 11/27	outside domain	NM_000059.3:c.6275_6276del	p.(Leu2092ProfsTer7)	frameshift deletion	Truncating	no	9318	-
66308	BRCA2	13: 32969046	Exon 25/27	DBD	NM_000059.3:c.9477C>A	p.(Phe3159Leu)	missense	Missense	no	52847	3.981e-06
11450	BRCA2	13: 32929058-32929059	Exon 14/27	outside domain	NM_000059.3:c.7069_7070del	p.(Leu2357ValfsTer2)	frameshift deletion	Truncating	no	38082	-
10147	BRCA2	13: 32972348	Exon 27/27	outside domain	NM_000059.3:c.9698G>A	p.(Cys3233Tyr)	missense	Missense	no	91532	7.987e-06
8573	BRCA2	13: 32968951	Exon 25/27	DBD	NM_000059.3:c.9382C>T	p.(Arg3128Ter)	nonsense	Truncating	no	52826	2.122e-05
15308	BRCA1	17: 41258504	Exon 4/23	RING	NM_007294.3:c.181T>G	p.(Cys61Gly)	missense	Missense	Polish/Baltic/Eastern European	17661	3.19e-05
8515	BRCA1	17: 41245587	Exon 10/23	DBD	NM_007294.3:c.1961del	p.(Lys654SerfsTer47)	frameshift deletion	Truncating	no	37438	1.063e-05
1658	BRCA2
4066	BRCA1	17: 41197784	Exon 23/23	BRCT	NM_007294.3:c.5503C>T	p.(Arg1835Ter)	nonsense	Truncating	no	55601	1.194e-05
65629	BRCA2	13: 32905141-32905145	Exon 9/27	outside domain	NM_000059.3:c.771_775del	p.(Asn257LysfsTer17)	frameshift deletion	Truncating	Icelandic	9326	-
66749	BRCA2	13: 32914130-32914133	Exon 11/27	RAD51-BD	NM_000059.3:c.5641_5644del	p.(Lys1881GlnfsTer27)	frameshift deletion	Truncating	no	51897	-
66536	BRCA2	13: 32910982-32910983	Exon 11/27	outside domain	NM_000059.3:c.2490_2491insT	p.(Val831CysfsTer2)	frameshift duplication	Truncating	no	266703	-
11839	BRCA2	13: 32912603	Exon 11/27	RAD51-BD	NM_000059.3:c.4111C>T	p.(Gln1371Ter)	nonsense	Truncating	no	51599	-
15317	BRCA1	17: 41256153	Exon 6/23	outside domain	NM_007294.3:c.427G>T	p.(Glu143Ter)	nonsense	Truncating	no	37581	-
11231	BRCA1		Exon 20/23				deletion	SV
65610	BRCA1	17: 41243506-41243507	Exon 10/23	outside domain	NM_007294.3:c.4041_4042del	p.(Gly1348AsnfsTer7)	frameshift deletion	Truncating	no	55082	-
66299	BRCA2	13: 32914894-32914898	Exon 11/27	outside domain	NM_000059.3:c.6405_6409del	p.(Asn2135LysfsTer3)	frameshift deletion	Truncating	no	38043	-
5643	BRCA2	13: 32953914-32953915	Exon 23/27	DBD	NM_000059.3:c.8982_8985dup	p.(Leu2996ArgfsTer23)	frameshift duplication	Truncating	no	548368	-
2595	BRCA1	17: 41245587	Exon 10/23	DBD	NM_007294.3:c.1961del	p.(Lys654SerfsTer47)	frameshift deletion	Truncating	no	37438	1.063e-05
1345	BRCA1	17: 41246879	Intron 9/22	DBD	NM_007294.3:c.671-2A>G	p.?	splice acceptor	Splice	no	267617	4.224e-06
10106	BRCA2	13: 32907232	Exon 10/27	outside domain	NM_000059.3:c.1617del	p.(Leu540TrpfsTer18)	frameshift deletion	Truncating	no	51156	-
66842	BRCA1	17: 41267743-41267796	Exon 3/23	RING	NM_007294.3:c.81_134del	p.(Cys27Ter)	nonsense	Truncating	no	224416	-
66137	BRCA1	17: 43094279	Exon 10/23	outside domain	NM_007294.3:c.1252G>T	p.(Glu418Ter)	nonsense	Truncating	no	54176	-
66659	BRCA1	17: 41215899	Exon 17/23	BRCT	NM_007294.3:c.5144G>A	p.(Ser1715Asn)	missense	Missense	no	55416	-
4065	BRCA1	17: 41243920-41243921	Exon 10/23	outside domain	NM_007294.3:c.3627dup	p.(Glu1210ArgfsTer9)	frameshift duplication	Truncating	no	37534	7.96e-06
9540	BRCA2	13: 32932018	Exon 16/27	DBD	NM_000059.3:c.7757G>A	p.(Trp2586Ter)	nonsense	Truncating	no	52401	7.954e-06
66396	BRCA1
66503	BRCA1
66582	BRCA1	17: 4122324	Intron 3/24	outside domain	NM_007294.3:c.4689C>G	p.(Tyr1563Ter)	nonsense	Truncating	no	37607	-
66617	BRCA2	13: 32911786	Exon 11/27	RAD51-BD	NM_000059.3:c.3295del	p.(Ser1099GlnfsTer5)	frameshift deletion	Truncating	no	254516	-
66505	BRCA2	13: 32945189-32945190	Exon 20/27	DBD	NM_000059.3:c.8585dup	p.(Glu2863ArgfsTer6)	frameshift duplication	Truncating	no	38170	-
66775	BRCA1	17: 41258504	Exon 4/23	RING	NM_007294.3:c.181T>G	p.(Cys61Gly)	missense	Missense	Polish/Baltic/Eastern European	17661	3.19e-05
66675	BRCA1	17: 41215948	Exon 17/23	BRCT	NM_007294.3:c.5095C>T	p.(Arg1699Trp)	missense	Missense	no	55396	-
66666	BRCA1	17: 41245194	Exon 10/23	DBD	NM_007294.3:c.2354T>A	p.(Leu785Ter)	nonsense	Truncating	no	54545	-
66805	BRCA1
6548	BRCA1	17: 41276034_41276044	Exon 2/23	RING	NM_007294.3:c.70_80del	p.(Cys24SerfsTer13)	frameshift deletion	Truncating	no		-
66816	BRCA2	13: 32913565	Exon 11/27	RAD51-BD	NM_000059.3:c.5073dup	p.(Trp1692MetfsTer3)	frameshift duplication	Truncating	no	37943	-
66727	BRCA1	17: 41245936	Exon 10/23	DBD	NM_007294.3:c.1612C>T	p.(Gln538Ter)	nonsense	Truncating	no	54309	-
15276	BRCA1	17 41262912_41272498	Exon 3/23		NM_007294.3:c.80+3536_135-4362del	p.?	deletion	SV	no	-	-
4764	BRCA1	17: 41245279	Exon 10/23	DBD	NM_007294.3:c.2269del	p.(Ser758ValfsTer14)	frameshift deletion	Truncating	no	37459	-
66327	BRCA1
4505	BRCA1	17: 41243480-41243483	Exon 10/23	outside domain	NM_007294.3:c.4065_4068del	p.(Asn1355LysfsTer10)	frameshift deletion	Truncating	Central/Eastern European	17674	3.987e-06
15284	BRCA1	17: 41215348	intron 18/22	BRCT	NM_007294.3:c.5193+2del	p.?	splice donor	Splice	no	55450	-
6269	BRCA2	13: 32903605-32903606	Exon 8/27	outside domain	NM_000059.3:c.658_659del	p.(Val220IlefsTer4)	frameshift deletion	Truncating	Northern European	9342	-
15321	BRCA1	17: 41245586-41245587	Exon 10/23	DBD	NM_007294.3:c.1961dup	p.(Tyr655ValfsTer18)	frameshift duplication	Truncating	no	54417	1.197e-05
11995	BRCA1	17: 41256201	Exon 6/23	outside domain	NM_007294.3:c.379del	p.(Ser127ValfsTer36)	frameshift deletion	Truncating	no	496371	?
66335	BRCA1		Exon 20-21/23				deletion	SV
3142	BRCA2	13: 32914438	Exon 11/27	RAD51-BD	NM_000059.3:c.5946del	p.(Ser1982ArgfsTer22)	frameshift deletion	Truncating	Ashkenazi	9325	-
66740	BRCA2	13: 32914438	Exon 11/27	RAD51-BD	NM_000059.3:c.5946del	p.(Ser1982ArgfsTer22)	frameshift deletion	Truncating	Ashkenazi	9325	-
66237	BRCA2
2039	BRCA1	17: 41228505	Exon 13/23	outside domain	NM_007294.3:c.4484G>A	p.(Arg1495Lys)	missense	Missense	no	37597	3.981e-06
3202	BRCA2	13: 32911628	Exon 11/27	RAD51-BD	NM_000059.3:c.3136G>T	p.(Glu1046Ter)	missense	Missense	no	-	-
5868	BRCA1	17: 41256884	Intron 5/22	RING	NM_007294.3:c.301+1G>A	p.?	splice donor	Splice	no	142004	3.981e-06
65555	BRCA1	17: 41223063	Exon 15/23	outside domain	NM_007294.3:c.4868C>G	p.(Ala1623Gly)	missense	Missense	no	37614	3.978e-06
66591	BRCA1	17: 41209069_41209152	Exon 19/23	BRCT	NM_007294.3:c.5194_5277del	p.(His1732_Lys1759del)	frameshift deletion	Truncating	no	-	-
11489	BRCA1	17: 41246038	Exon 10/23	DBD	NM_007294.3:c.1510del	p.(Arg504ValfsTer28)	frameshift deletion	Truncating	no	37418	3.983e-06
66514	BRCA1
66632	BRCA1	17: 41215948	Exon 17/23	BRCT	NM_007294.3:c.5095C>T	p.(Arg1699Trp)	missense	Missense	no	55396	-
15245	BRCA1	17: 41276045-41276046	Exon 2/23	RING	NM_007294.3:c.68_69del	p.(Glu23ValfsTer17)	frameshift deletion	Truncating	Ashkenazi	17662	-
11094	BRCA1	17: 41244585	Exon 10/23	DBD	NM_007294.3:c.2963C>A	p.(Ser988Ter)	nonsense	Truncating	no	54732	-
5007	BRCA1	17: 41245861	Exon 10/23	DBD	NM_007294.3:c.1687C>T	p.(Gln563Ter)	nonsense	Truncating	no	37426	2.795e-05
66655	BRCA1
66761	BRCA1	17: 41258504	Exon 4/23	RING	NM_007294.3:c.181T>G	p.(Cys61Gly)	missense	Missense	Polish/Baltic/Eastern European	17661	3.19e-05
66708	BRCA2	13: 32913778-32913779	Exon 11/27	RAD51-BD	NM_000059.3:c.5290_5291del	p.(Ser1764LysfsTer3)	frameshift deletion	Truncating	no	37956	-
66807	BRCA2
66763	BRCA1	17: 41276034-41276044	Exon 2/23	RING	NM_007294.3:c.70_80del	p.(Cys24SerfsTer13)	frameshift deletion	Truncating	no	55676	-
1801	BRCA2	13: 32953602	Exon 22/27	DBD	NM_000059.3:c.8904del	p.(Val2969CysfsTer7)	frameshift deletion	Truncating	no	38192	-
8683	BRCA1		deletion 1-23/23				deletion	SV
66511	BRCA2	13: 32937402	Exon 18/27	DBD	NM_000059.3:c.8063T>C	p.(Leu2688Pro)	missense	Missense	no	38137	-
66819	BRCA1
66766	BRCA1
11551	BRCA1	17: 41243480-41243483	Exon 10/23	outside domain	NM_007294.3:c.4065_4068del	p.(Asn1355LysfsTer10)	frameshift deletion	Truncating	Central/Eastern European	17674	3.987e-06
66654	BRCA1	17: 41245587	Exon 10/23	DBD	NM_007294.3:c.1961del	p.(Lys654SerfsTer47)	frameshift deletion	Truncating	no	37438	-
66175	BRCA1	17: 41246531-41246532	Exon 10/23	outside domain	NM_007294.3:c.1016dup	p.(Val340GlyfsTer6)	frameshift duplication	Truncating	no	54102	-
66018	BRCA2
65890	BRCA1	17: 41276045-41276046	Exon 2/23	RING	NM_007294.3:c.68_69del	p.(Glu23ValfsTer17)	frameshift deletion	Truncating	Ashkenazi	17662	-
66830	BRCA1	17: 41244391	Exon 10/23	DBD	NM_007294.3:c.3157G>T	p.(Glu1053Ter)	nonsense	Truncating	no	187251	-
DBD=DNA Binding Domain, RING=Really Interesting New Gene, RAD51-BD=RAD51 Binding Domain, BRCT=BRCA1 C-Terminal, SV=Structural Variant

## Sheet: Supplementary Data 3
Supplementary Data 3 Clinical data of the multi-omics cohort
Study ID	Sample Type	BRCA status	Progression status	Status	Overall survival (months)	Progression-free survival (months)	Survival group	Age at diagnosis (Range of Years)	Primary site	Grade	FIGO stage	Residual disease	Neoadjuvant chemotherapy	Surgery	PARP inhibitor 1line
MWMH00851	Primary Tumour	gBRCA1	Alive with no progression	Alive	132.6	153.337	LTS	25-50	Ovary	G3	IV	Residual disease	No	Primary cytoreductive surgery	No
MMAY00738	Primary Tumour	wildtype	Dead	Dead	140.13	16.54	LTS	25-50	Ovary	G3	IIIC	No residual disease	No
BRCA_19	Primary Tumour	gBRCA1	Dead	Dead	33.3695	17.8847	STS	25-50	Ovary	G3	III	Residual disease	Yes	Primary cytoreductive surgery	No
AOCS_091	Primary Tumour	methBRCA1	Dead	Dead	43.59	21.96	LTS	25-50	Ovary	G3	IIIC	Residual disease	No	Primary cytoreductive surgery	No
MAOC00037	Primary Tumour	sBRCA1	Dead	Dead	124.77	15.52	LTS	25-50	Ovary	G2	IV	Residual disease	No	Primary cytoreductive surgery	No
BRCA_24	Primary Tumour	gBRCA1	Dead	Dead	19.7916	9.07387	STS	25-50	Ovary	G3	IIIC	Residual disease	No	Primary cytoreductive surgery	No
AOCS_085	Primary Tumour	wildtype	Dead	Dead	26.5	11.05	STS	25-50	Ovary	G3	IIIC	Residual disease	No	Primary cytoreductive surgery	No
BRCA_7	Primary Tumour	gBRCA2	Dead	Dead	30.3449	9.86291	STS	25-50	Fallopian tube	G2	IIIC	Residual disease	No	Primary cytoreductive surgery	No
BRCA_16	Primary Tumour	gBRCA1	Dead	Dead	29.9504	9.66565	STS	25-50	Ovary	G3	IIIC	Residual disease	No	Primary cytoreductive surgery	No
AOCS_128	Primary Tumour	methBRCA1	Dead	Dead	21.5	13.31	STS	25-50	Ovary	G3	IIIC	Residual disease	No	Primary cytoreductive surgery	No
AOCS_148	Primary Tumour	wildtype	Alive with no progression	Alive	156.46	156.46	LTS	25-50	Ovary	G2	IIIC	Residual disease	No	Primary cytoreductive surgery	No
AOCS_157	Primary Tumour	wildtype	Dead	Dead	9.4	6.61	STS	25-50	Peritoneum	G3	IV	Residual disease	No	Primary cytoreductive surgery	No
MAOC02410	Primary Tumour	gBRCA1	Alive with no progression	Alive	139.77	140.02	LTS	25-50	Peritoneum	G3	IIIC	No residual disease	No	Primary cytoreductive surgery	No
MWMH00475	Primary Tumour	methBRCA1	Dead	Dead	120.02	106.46	LTS	25-50	Ovary	G3	IIIC	Residual disease	No	Primary cytoreductive surgery	No
MAOC00944	Primary Tumour	gBRCA1	Alive with progression	Alive	132.36	41.9831	LTS	25-50	Ovary	G3	IIIC	No residual disease	No	Primary cytoreductive surgery	No
AOCS_065	Primary Tumour	gBRCA1	Dead	Dead	21.11	12.9862	STS	25-50	Peritoneum	G3	IIIC	Residual disease	No	Primary cytoreductive surgery	No
AOCS_107	Primary Tumour	methBRCA1	Dead	Dead	20.65	10.65	STS	25-50	Ovary	G3	IIIC	Residual disease	No	other	No
BRCA_2	Primary Tumour	gBRCA1	Dead	Dead	26.2353	13.6437	STS	25-50	Ovary	G3	IIIC	No residual disease	No	Primary cytoreductive surgery	No
AOCS_132	Primary Tumour	wildtype	Dead	Dead	80.58	17.95	LTS	25-50	Ovary	G2	IIIC	Residual disease	No
AOCS_104	Primary Tumour	gBRCA2	Dead	Dead	38.2	9.20538	LTS	25-50	Peritoneum	G3	IIIC	Residual disease	No	Primary cytoreductive surgery	No
BRCA_12	Primary Tumour	gBRCA1	Dead	Dead	22.06	9.89578	STS	25-50	Ovary	G3	IIIC	Residual disease	No	Primary cytoreductive surgery	No
MAOC01475	Primary Tumour	gBRCA1	Alive with no progression	Alive	129.57	130.355	LTS	25-50	Ovary	G2	IIIC	Residual disease	No	Primary cytoreductive surgery	No
AOCS_143	Primary Tumour	gBRCA1	Dead	Dead	69.07	9.59989	LTS	25-50	Peritoneum	G3	IIIC	Residual disease	No	Primary cytoreductive surgery	No
MMAY00711	Primary Tumour	gBRCA2	Dead	Dead	143.02	25.0521	LTS	25-50	Ovary	G3	IIIC	Residual disease	No		No
AOCS_095	Primary Tumour	gBRCA1	Dead	Dead	46.78	14.9587	LTS	51-75	Ovary	G3	IIIC	Residual disease	No	Primary cytoreductive surgery	No
AOCS_005	Primary Tumour	wildtype	Dead	Dead	31.96	9.24	STS	51-75	Ovary	G3	IIIC	Residual disease	No	Primary cytoreductive surgery	No
BRCA_22	Primary Tumour	gBRCA1	Dead	Dead	31.8572	10.3561	STS	51-75	Ovary	G2	IIIC	Residual disease	No	Primary cytoreductive surgery	No
BRCA_4	Primary Tumour	gBRCA1	Dead	Dead	31.6928	10.6191	STS	51-75	Ovary	G3	IIIC	Residual disease	No	Primary cytoreductive surgery	No
BRCA_10	Primary Tumour	gBRCA1	Dead	Dead	35.2106	15.4848	STS	51-75	Ovary	G3	IIIC	Residual disease	No	Primary cytoreductive surgery	No
BRCA_17	Primary Tumour	gBRCA1	Dead	Dead	21.4354	10.7506	STS	51-75	Peritoneum	G3	IIIC	Residual disease	No	Primary cytoreductive surgery	No
AOCS_034	Primary Tumour	gBRCA1	Dead	Dead	55.86	17.4902	LTS	51-75	Ovary	G3	IIIC	Residual disease	No
BRCA_21	Primary Tumour	gBRCA1	Dead	Dead	20.1861	11.3095	STS	51-75	Ovary	G2	IIIC	Residual disease	No	Primary cytoreductive surgery	No
AOCS_158	Primary Tumour	methBRCA1	Dead	Dead	6.41	3.65	STS	51-75	Peritoneum	G3	IIIC	Residual disease	Yes	Interval cytoreductive surgery	No
AOCS_171	Primary Tumour	sBRCA1	Dead	Dead	24.13	13.02	STS	51-75	Ovary	G2	IIIC	Residual disease	No	Primary cytoreductive surgery	No
MAOC01315	Primary Tumour	methBRCA1	Alive with no progression	Alive	134.59	134.59	LTS	51-75	Ovary	G3	IIIC	Residual disease	No	Primary cytoreductive surgery	No
AOCS_146	Primary Tumour	gBRCA1	Alive with no progression	Alive	118.91	65.7527	LTS	51-75	Ovary	G3	IV	Residual disease	No	Primary cytoreductive surgery	No
MWMH00351	Primary Tumour	gBRCA1	Alive with no progression	Alive	247.5	296.844	LTS	51-75	Ovary	G2	IIIC	Residual disease	No	Primary cytoreductive surgery	No
BRCA_20	Primary Tumour	gBRCA1	Dead	Dead	16.0437	11.6382	STS	51-75	Ovary	G3	III	No residual disease	No	Primary cytoreductive surgery	No
AOCS_001	Primary Tumour	methBRCA1	Dead	Dead	15.68	5	STS	51-75	Peritoneum	G3	IIIC	Residual disease	No	Primary cytoreductive surgery	No
AOCS_004	Primary Tumour	wildtype	Dead	Dead	6.05	1.84	STS	51-75	Ovary	G3	IIIC	Residual disease	No	Primary cytoreductive surgery	No
AOCS_075	Primary Tumour	wildtype	Dead	Dead	39.02	10.36	LTS	51-75	Ovary	G3	IIIC	Residual disease	No	Primary cytoreductive surgery	No
AOCS_090	Primary Tumour	wildtype	Dead	Dead	56.78	27.09	LTS	51-75	Ovary	G3	IIIC	No residual disease	No	Primary cytoreductive surgery	No
BRCA_9	Primary Tumour	gBRCA2	Dead	Dead	33.6983	10.6519	STS	51-75	Ovary	G2	IIIC	Residual disease	No	Primary cytoreductive surgery	No
AOCS_125	Primary Tumour	methBRCA1	Alive with no progression	Alive	143.44	86.66	LTS	51-75	Ovary	G3	IV	Residual disease	No	Primary cytoreductive surgery	No
AOCS_144	Primary Tumour	methBRCA1	Dead	Dead	61.91	21.73	LTS	51-75	Ovary	G3	IV	Residual disease	No	Primary cytoreductive surgery	No
MAOC01262	Primary Tumour	gBRCA1	Alive with progression	Alive	124.02	118.947	LTS	51-75	Ovary	G3	IIIC	Residual disease	No	Primary cytoreductive surgery	No
AOCS_097	Primary Tumour	wildtype	Dead	Dead	20.19	11.15	STS	51-75	Ovary	G3	IIIC	Residual disease	No	Primary cytoreductive surgery	No
AOCS_123	Primary Tumour	wildtype	Alive with no progression	Alive	133.21	96.66	LTS	51-75	Ovary	G3	IIIC	Residual disease	No	Primary cytoreductive surgery	No
AOCS_147	Primary Tumour	wildtype	Alive with no progression	Alive	201.83	201.83	LTS	51-75	Ovary	G3	IIIC	Residual disease	No
AOCS_164	Primary Tumour	methBRCA1	Dead	Dead	33.5	8.35	STS	51-75	Ovary	G3	IIIC	Residual disease	No
MMAY00507	Primary Tumour	gBRCA2	Dead	Dead	178.4	31.6274	LTS	51-75	Ovary	G3	IV	Residual disease	No		No
AOCS_114	Primary Tumour	gBRCA1	Dead	Dead	22.68	9.00812	STS	51-75	Ovary	G3	IIIC	Residual disease	No	Primary cytoreductive surgery	No
MAOC00287	Primary Tumour	gBRCA1	Alive with no progression	Alive	142.2	142.453	LTS	51-75	Ovary	G3	IIIC	Residual disease	No	Primary cytoreductive surgery	No
MAOC00673	Primary Tumour	gBRCA2	Dead	Dead	134.13	20.0217	LTS	51-75	Ovary	G3	IIIC	Residual disease	No	Primary cytoreductive surgery	No
AOCS_057	Primary Tumour	methBRCA1	Dead	Dead	22.65	6.48	STS	51-75	Ovary	G3	IIIC	Residual disease	No	Primary cytoreductive surgery	No
AOCS_115	Primary Tumour	wildtype	Dead	Dead	16.08	7	STS	51-75	Ovary	G3	IIIC	Residual disease	No	Primary cytoreductive surgery	No
AOCS_149	Primary Tumour	sBRCA2	Dead	Dead	50.2	15.52	LTS	51-75	Ovary	G3	IIIC	Residual disease	No
MAOC02417	Primary Tumour	wildtype	Alive with no progression	Alive	127.4	127.4	LTS	51-75	Ovary	G3	IIIC	Residual disease	No	Primary cytoreductive surgery	No
MWMH00507	Primary Tumour	gBRCA1	Alive with no progression	Alive	160.9	254.4	LTS	51-75	Ovary	G3	IIIC	Residual disease	No	Primary cytoreductive surgery	No
AOCS_088	Primary Tumour	gBRCA1	Dead	Dead	94.65	51.7145	LTS	51-75	Ovary	G3	IIIC	Residual disease	No	Primary cytoreductive surgery	No
AOCS_093	Primary Tumour	sBRCA2	Dead	Dead	47.01	23.57	LTS	51-75	Ovary	G3	IIIC	Residual disease	No	Primary cytoreductive surgery	No
MMAY00566	Primary Tumour	wildtype	Dead	Dead	165.63	5.61	LTS	51-75	Ovary	G3	IV	Residual disease	No
BRCA_6	Primary Tumour	gBRCA1	Dead	Dead	27.7805	8.51498	STS	51-75	Ovary	G2	IIIC	Residual disease	No	Primary cytoreductive surgery	No
BRCA_1	Primary Tumour	gBRCA2	Dead	Dead	19.1998	18.2135	STS	51-75	Ovary	G3	IV	Residual disease	No	Primary cytoreductive surgery	No
MAOC01064	Primary Tumour	gBRCA1	Alive with progression	Alive	133.47	63.7144	LTS	51-75	Ovary	G2	IV	Residual disease	No	Primary cytoreductive surgery	No
AOCS_153	Primary Tumour	gBRCA2	Dead	Dead	34.68	7.3643	STS	51-75	Ovary	G2	IIIC	Residual disease	No	other	No
AOCS_083	Primary Tumour	wildtype	Dead	Dead	57.83	11.05	LTS	51-75	Ovary	G3	IV	Residual disease	No	Primary cytoreductive surgery	No
AOCS_122	Primary Tumour	sBRCA2	Alive with no progression	Alive	123.81	123.81	LTS	51-75	Ovary	G3	IV	Residual disease	No	Primary cytoreductive surgery	No
AOCS_124	Primary Tumour	wildtype	Alive with no progression	Alive	140.81	140.81	LTS	51-75	Ovary	G2	IIIC	Residual disease	No	Primary cytoreductive surgery	No
AOCS_126	Primary Tumour	wildtype	Dead	Dead	81.01	52.11	LTS	51-75	Ovary	G3	IIIC	Residual disease	No	Primary cytoreductive surgery	No
MAOC01138	Primary Tumour	sBRCA1	Alive with progression	Alive	123.59	26.85	LTS	51-75	Ovary	G3	IIIC	No residual disease	No	Primary cytoreductive surgery	No
MWMH00552	Primary Tumour	sBRCA1	Dead	Dead	179.81	161.76	LTS	51-75	Fallopian tube	G3	IIIC	Residual disease	No	Primary cytoreductive surgery	No
AOCS_058	Primary Tumour	gBRCA1	Dead	Dead	11.8	7.56156	STS	51-75	Ovary	G3	IIIC	Residual disease	No	Primary cytoreductive surgery	No
BRCA_14	Primary Tumour	gBRCA1	Dead	Dead	22.323	16.2738	STS	51-75	Ovary	G3	IIIC	Residual disease	No	Primary cytoreductive surgery	No
MAOC01370	Primary Tumour	gBRCA2	Alive with no progression	Alive	122.97	123.188	LTS	51-75	Ovary	G3	IIIC	Residual disease	No	Primary cytoreductive surgery	No
AOCS_094	Primary Tumour	methBRCA1	Dead	Dead	28.77	21.63	STS	51-75	Ovary	G3	IIIB	Residual disease	No	Primary cytoreductive surgery	No
AOCS_055	Primary Tumour	wildtype	Dead	Dead	22.49	10.39	STS	51-75	Ovary	G3	IIIC	Residual disease	No	Primary cytoreductive surgery	No
AOCS_061	Primary Tumour	wildtype	Dead	Dead	19.59	11.01	STS	51-75	Ovary	G3	IIIC	Residual disease	No	Primary cytoreductive surgery	No
AOCS_081	Primary Tumour	wildtype	Dead	Dead	13.91	10.32	STS	51-75	Ovary	G3	IIIC	Residual disease	No	Primary cytoreductive surgery	No
AOCS_168	Primary Tumour	wildtype	Dead	Dead	12.92	4.14	STS	51-75	Ovary	G3	IIIC	Residual disease	No
MAOC00357	Primary Tumour	sBRCA2	Alive with no progression	Alive	161.4	161.4	LTS	51-75	Ovary	G3	IIIC	Residual disease	No	Primary cytoreductive surgery	No
MAOC00602	Primary Tumour	wildtype	Alive with no progression	Alive	126.68	126.68	LTS	51-75	Ovary	G2	IIIC	No residual disease	No	Primary cytoreductive surgery	No
AOCS_078	Primary Tumour	wildtype	Dead	Dead	22.2573	7.36	STS	51-75	Ovary	G3	IIIA	No residual disease	No	Primary cytoreductive surgery	No
AOCS_084	Primary Tumour	wildtype	Dead	Dead	53.88	5.33	LTS	51-75	Ovary	G3	IIIC	Residual disease	No	Primary cytoreductive surgery	No
AOCS_161	Primary Tumour	wildtype	Dead	Dead	7.99	4.96	STS	51-75	Peritoneum	G2	IIIC	Residual disease	No	Primary cytoreductive surgery	No
MAOC00665	Primary Tumour	methBRCA1	Dead	Dead	124.97	16.54	LTS	51-75	Ovary	G3	IIIC	Residual disease	No	Primary cytoreductive surgery	No
MMAY00627	Primary Tumour	sBRCA2	Alive with no progression	Alive	185.75	185.75	LTS	51-75	Ovary	G3	IIIC	Residual disease	No
MMAY00981	Primary Tumour	sBRCA1	Alive with progression	Alive	201.9	70.53	LTS	51-75	Peritoneum	G3	IIIC	Residual disease	No
BRCA_13	Primary Tumour	gBRCA2	Dead	Dead	25.6107	22.5203	STS	51-75	Ovary	G3	IIIC	No residual disease	No	Primary cytoreductive surgery	No
AOCS_096	Primary Tumour	wildtype	Dead	Dead	10.22	8.02	STS	51-75	Peritoneum	G3	IV	Residual disease	No	Primary cytoreductive surgery	No
MAOC02145	Primary Tumour	wildtype	Alive with no progression	Alive	128.25	128.25	LTS	51-75	Ovary	G3	IIIC	Residual disease	No	Primary cytoreductive surgery	No
MMAY00621	Primary Tumour	sBRCA1	Alive with progression	Alive	181.06	12.27	LTS	51-75	Ovary	G3	IIIC	No residual disease	No
MMAY00631	Primary Tumour	gBRCA1	Alive with no progression	Alive	179.58	179.901	LTS	51-75	Peritoneum	G3	IIIC	Residual disease	No		No
AOCS_108	Primary Tumour	gBRCA1	Dead	Dead	34.16	10.0602	STS	51-75	Ovary	G3	IV	Residual disease	No	Primary cytoreductive surgery	No
MAOC01491	Primary Tumour	gBRCA2	Alive with progression	Alive	143.28	17.6875	LTS	51-75	Ovary	G3	IIIC	Residual disease	No	Primary cytoreductive surgery	No
AOCS_063	Primary Tumour	sBRCA2	Dead	Dead	20.25	11.01	STS	51-75	Peritoneum	G3	IIIC	Residual disease	No
MMAY00753	Primary Tumour	gBRCA2	Alive with no progression	Alive	157.43	157.71	LTS	51-75	Ovary	G3	IIIC	Residual disease	No		No
AOCS_145	Primary Tumour	gBRCA1	Dead	Dead	100.34	10.3232	LTS	51-75	Ovary	G3	IIIC	Residual disease	No	Primary cytoreductive surgery	No
AOCS_139	Primary Tumour	gBRCA1	Dead	Dead	30.25	11.2437	STS	51-75	Ovary	G3	IV	Residual disease	No	Primary cytoreductive surgery	No
AOCS_109	Primary Tumour	wildtype	Dead	Dead	19.17	11.47	STS	51-75	Ovary	G3	IIIC	Residual disease	No	Primary cytoreductive surgery	No
AOCS_116	Primary Tumour	wildtype	Dead	Dead	19.63	6.94	STS	51-75	Ovary	G3	IIIC	Residual disease	No	Primary cytoreductive surgery	No
AOCS_086	Primary Tumour	sBRCA1	Dead	Dead	67.53	13.28	LTS	51-75	Fallopian tube	G3	IIIC	Residual disease	No
AOCS_106	Primary Tumour	sBRCA1	Dead	Dead	12.3	5.52	STS	51-75	Ovary	G2	IIIC	Residual disease	Yes	Interval cytoreductive surgery	No
MAOC00562	Primary Tumour	wildtype	Alive with progression	Alive	138.75	6.24	LTS	51-75	Peritoneum	G3	IIIC	No residual disease	No	Primary cytoreductive surgery	No
MAOC01893	Primary Tumour	sBRCA1	Alive with progression	Alive	129.3	35.87	LTS	51-75	Ovary	G2	IIIC	Residual disease	No	Primary cytoreductive surgery	No
MMAY00010	Primary Tumour	wildtype	Alive with progression	Alive	185.65	34.2	LTS	51-75	Ovary	G3	IIIC		No
MMAY00176	Primary Tumour	wildtype	Alive with no progression	Alive	179.51	179.51	LTS	51-75	Ovary	G3	IIIC	Residual disease	No
BRCA_18	Primary Tumour	gBRCA1	Dead	Dead	11.7369	10.4547	STS	51-75	Peritoneum	G3	IIIC	Residual disease	No	Primary cytoreductive surgery	No
MAOC01783	Primary Tumour	gBRCA1	Dead	Dead	125.43	18.2464	LTS	51-75	Ovary	G3	IIIC	Residual disease	No	Primary cytoreductive surgery	No
AOCS_111	Primary Tumour	wildtype	Dead	Dead	17.1	6.35	STS	51-75	Ovary	G3	IIIC	Residual disease	No	Primary cytoreductive surgery	No
AOCS_130	Primary Tumour	sBRCA1	Dead	Dead	108.29	79.99	LTS	51-75	Ovary	G3	IIIC	Residual disease	No
AOCS_163	Primary Tumour	wildtype	Dead	Dead	13.41	9.73	STS	51-75	Ovary	G3	IIIC	Residual disease	No
AOCS_077	Primary Tumour	wildtype	Dead	Dead	29.13	4.93	STS	51-75	Peritoneum	G3	IIIC	Residual disease	Yes	Interval cytoreductive surgery	No
AOCS_133	Primary Tumour	wildtype	Dead	Dead	106.09	20.55	LTS	51-75	Ovary	G3	IIIC	Residual disease	No
AOCS_160	Primary Tumour	wildtype	Dead	Dead	10.52	5.69	STS	51-75	Ovary	G2	IIIC	Residual disease	No	Primary cytoreductive surgery	No
MMAC00102	Primary Tumour	gBRCA2	Alive with no progression	Alive	139.71	139.956	LTS	51-75	Peritoneum	G3	IIIC	No residual disease	No		No
BRCA_11	Primary Tumour	gBRCA1	Dead	Dead	19.0025	17.6217	STS	51-75	Ovary	G3	IIIB	Residual disease	No	Primary cytoreductive surgery	No
AOCS_064	Primary Tumour	methBRCA1	Dead	Dead	45.96	12.2	LTS	51-75	Ovary	G3	IIIC	Residual disease	No	Primary cytoreductive surgery	No
AOCS_080	Primary Tumour	wildtype	Dead	Dead	29.95	9.93	STS	51-75	Ovary	G3	IIIC	No residual disease	No	Primary cytoreductive surgery	No
MAOC00682	Primary Tumour	wildtype	Alive with no progression	Alive	131.21	131.21	LTS	51-75	Peritoneum	G3	IIIC	Residual disease	No	Primary cytoreductive surgery	No
MAOC02427	Primary Tumour	wildtype	Alive with no progression	Alive	120.57	120.57	LTS	51-75	Ovary	G3	IV	Residual disease	No	Primary cytoreductive surgery	No
MAOC02444	Primary Tumour	methBRCA1	Alive with progression	Alive	122.74	88.35	LTS	51-75	Peritoneum	G3	IV	Residual disease	No	Primary cytoreductive surgery	No
MMAY00761	Primary Tumour	wildtype	Alive with no progression	Alive	153.59	153.59	LTS	51-75	Ovary	G3	IIIC		No
MWMH00083	Primary Tumour	gBRCA2	Dead	Dead	203.5	203.868	LTS	51-75	Ovary	G2	IIIB	Residual disease	No	Primary cytoreductive surgery	No
AOCS_131	Primary Tumour	gBRCA1	Dead	Dead	125.36	40.0105	LTS	51-75	Ovary	G2	IV	Residual disease	No	Primary cytoreductive surgery	No
BRCA_15	Primary Tumour	gBRCA2	Dead	Dead	31.9229	17.819	STS	51-75	Peritoneum	G2	IV	Residual disease	No	Primary cytoreductive surgery	No
AOCS_092	Primary Tumour	wildtype	Dead	Dead	46.32	17.13	LTS	51-75	Ovary	G3	IIIC	Residual disease	No	Primary cytoreductive surgery	No
MWMH00758	Primary Tumour	wildtype	Dead	Dead	151.98	73.3	LTS	51-75	Ovary	G3	IIIC	Residual disease	No	Primary cytoreductive surgery	No
BRCA_8	Primary Tumour	gBRCA1	Dead	Dead	23.2436	12.6245	STS	51-75	Ovary	G3	IIIA	No residual disease	No	Primary cytoreductive surgery	No
BRCA_3	Primary Tumour	gBRCA2	Dead	Dead	31.8572	10.6519	STS	51-75	Ovary	G3	IIIC	Residual disease	No	Primary cytoreductive surgery	No
AOCS_060	Primary Tumour	wildtype	Dead	Dead	21.83	6.67	STS	51-75	Fallopian tube	G2	IV	Residual disease	No	Primary cytoreductive surgery	No
AOCS_112	Primary Tumour	wildtype	Dead	Dead	23.64	9.67	STS	51-75	Peritoneum	G3	IIIC	Residual disease	No	Primary cytoreductive surgery	No
MAOC02193	Primary Tumour	wildtype	Alive with no progression	Alive	122.08	122.08	LTS	51-75	Ovary	G3	IIIC	Residual disease	No	Primary cytoreductive surgery	No
MAOC02278	Primary Tumour	wildtype	Dead	Dead	126.61	44.11	LTS	51-75	Ovary	G3	IIIC	Residual disease	No	Primary cytoreductive surgery	No
MAOC02394	Primary Tumour	wildtype	Alive with progression	Alive	120.84	52.67	LTS	51-75	Peritoneum	G3	IIIC	Residual disease	No	other	No
MMAY00594	Primary Tumour	wildtype	Dead	Dead	142.5	65.47	LTS	51-75	Ovary	G3	IIIC	No residual disease	No
MMAY00758	Primary Tumour	sBRCA1	Dead	Dead	133.34	133.34	LTS	51-75	Ovary	G3	IIIC	No residual disease	No
MAOC02541	Primary Tumour	gBRCA1	Alive with no progression	Alive	142.66	142.914	LTS	51-75	Ovary	G3	IIIC	Residual disease	No	Primary cytoreductive surgery	No
MMAY00149	Primary Tumour	wildtype	Alive with progression	Alive	159.33	88.18	LTS	51-75	Ovary	G3	IV	No residual disease	No
AOCS_056	Primary Tumour	wildtype	Dead	Dead	20.12	9.83	STS	51-75	Peritoneum	G3	IIIC	Residual disease	No	Primary cytoreductive surgery	No
AOCS_079	Primary Tumour	sBRCA1	Dead	Dead	27.71	7.56	STS	51-75	Ovary	G3	IIIC	Residual disease	No	Primary cytoreductive surgery	No
AOCS_170	Primary Tumour	wildtype	Alive with progression	Alive	62.5	14.7	LTS	51-75	Ovary	G3	IIIC	Residual disease	No	Primary cytoreductive surgery	No
AOCS_152	Primary Tumour	sBRCA1	Dead	Dead	62.1	20.71	LTS	51-75	Ovary	G3	IIIC	Residual disease	No
MAOC01847	Primary Tumour	wildtype	Alive with no progression	Alive	136.33	136.33	LTS	51-75	Ovary	G3	IIIC	No residual disease	No	Primary cytoreductive surgery	No
AOCS_105	Primary Tumour	gBRCA1	Dead	Dead	13.58	10.1259	STS	51-75	Ovary	G3	IIIC	No residual disease	No	Primary cytoreductive surgery	No
AOCS_165	Primary Tumour	wildtype	Dead	Dead	14.4	8.02	STS	51-75	Ovary	G3	IIIC	Residual disease	No
AOCS_169	Primary Tumour	wildtype	Dead	Dead	6.74	5.79	STS	51-75	Ovary	G3	IIIC	Residual disease	Yes
BRCA_5	Primary Tumour	gBRCA2	Dead	Dead	32.3503	10.5862	STS	76-100	Fallopian tube	G3	IIIC	No residual disease	No	Primary cytoreductive surgery	No
AOCS_059	Primary Tumour	wildtype	Dead	Dead	16.31	10.98	STS	76-100	Peritoneum	G3	IIIC	Residual disease	No	other	No
MAOC00623	Primary Tumour	wildtype	Dead	Dead	131.24	80.86	LTS	76-100	Ovary	G3	IIIC	No residual disease	No	Primary cytoreductive surgery	No
AOCS_113	Primary Tumour	wildtype	Dead	Dead	16.8	9.86	STS	76-100	Ovary	G2	IIIC	Residual disease	No	Primary cytoreductive surgery	No
AOCS_159	Primary Tumour	wildtype	Dead	Dead	22.13	6.35	STS	76-100	Peritoneum	G3	IIIC	Residual disease	No	Primary cytoreductive surgery	No
MMAY00363	Primary Tumour	gBRCA2	Dead	Dead	126.51	23.211	LTS	76-100	Ovary	G3	IIIC	Residual disease	No		No
BRCA_23	Primary Tumour	gBRCA2	Dead	Dead	31.3312	10.6	STS		Fallopian tube	G3	IIIC	Residual disease	No		No
gBRCA=pathogenic germline BRCA variation, sBRCA= pathogenic somatic BRCA variation, methBRCA1=hypermethylated BRCA1, STS=Short term survivor, LTS=Long term survivor

## Sheet: Supplementary Data 4
Supplementary Data 4 Mutation location with d11q proportion and d11q BRCA1 expression in the multi-omics cohort.
Study ID	HRD SUM score	BRCA status	BRCA1 RNA expression	BRCA exon location	Junction total counts	Δ11q junction proportion	Δ11q exon counts	Last exon counts	All other exon counts	BRCA1 Δ11q expression
AOCS_001	65	methBRCA1	2.77853	BRCA wildtype	21	0.190476	38	216	967	0.529243
AOCS_004	33	wildtype	4.59025	BRCA wildtype	72	0.138889	141	819	4425	0.637534
AOCS_005	54	wildtype	4.74552	BRCA wildtype	124	0.112903	185	1823	7302	0.535785
AOCS_034	76	gBRCA1	4.0709	BRCA1 other	19	0.105263	32	1116	2073	0.428515
AOCS_055	50	wildtype	4.27921	BRCA wildtype	18	0.277778	59	697	2210	1.18867
AOCS_057	71	methBRCA1	4.34156	BRCA wildtype	71	0.056338	105	1348	4870	0.244595
AOCS_059	32	wildtype	4.56168	BRCA wildtype	54	0.0925926	68	1022	3473	0.422378
AOCS_060	48	wildtype	5.63792	BRCA wildtype	141	0.120567	217	2172	9617	0.679749
AOCS_061	28	wildtype	4.07997	BRCA wildtype	36	0.194444	47	496	2181	0.793327
AOCS_063	48	sBRCA2	3.96149	BRCA2 Exon 11	33	0.242424	71	484	2211	0.96036
AOCS_065	58	gBRCA1	2.48425	BRCA1 other	16	0.125	30	191	996	0.310531
AOCS_075	48	wildtype	4.1662	BRCA wildtype	53	0.207547	83	652	2724	0.864684
AOCS_077	53	wildtype	3.34106	BRCA wildtype	8	0.25	11	669	416	0.835266
AOCS_079	67	sBRCA1	3.56416	BRCA1 Exon 10	40	0.3	54	592	1775	1.06925
AOCS_081	50	wildtype	5.07368	BRCA wildtype	104	0.211538	151	1569	5493	1.07328
AOCS_083	36	wildtype	3.747	BRCA wildtype	38	0.0526316	21	799	1625	0.19721
AOCS_084	39	wildtype	4.4459	BRCA wildtype	76	0.0921053	110	987	4191	0.409491
AOCS_085	27	wildtype	4.01392	BRCA wildtype	23	0.130435	21	1188	1980	0.523555
AOCS_088	89	gBRCA1	4.8512	BRCA1 other	42	0.0952381	40	2918	2971	0.462019
AOCS_090	51	wildtype	4.09125	BRCA wildtype	26	0.115385	20	1629	1743	0.472068
AOCS_092	41	wildtype	3.02818	BRCA wildtype	25	0.16	36	480	1327	0.484509
AOCS_096	37	wildtype	4.77581	BRCA wildtype	54	0.111111	117	819	4069	0.530646
AOCS_097	6	wildtype	3.35983	BRCA wildtype	24	0.25	38	425	1194	0.839957
AOCS_104	45	gBRCA2	4.19055	BRCA2 other	43	0.116279	46	724	2783	0.487273
AOCS_105	63	gBRCA1	3.79857	BRCA1 Exon 10	30	0.0333333	47	774	2029	0.126619
AOCS_108	72	gBRCA1	4.09338	BRCA1 Exon 10	19	0.473684	25	1636	1474	1.93897
AOCS_109	41	wildtype	4.95258	BRCA wildtype	97	0.0515464	135	1173	4844	0.255288
AOCS_111	20	wildtype	4.2586	BRCA wildtype	40	0.125	50	833	2495	0.532325
AOCS_112	45	wildtype	4.17734	BRCA wildtype	49	0.0612245	29	891	2191	0.255755
AOCS_114	68	gBRCA1	4.57995	BRCA1 other	70	0.0714286	115	822	4035	0.327139
AOCS_115	42	wildtype	6.06341	BRCA wildtype	119	0.0672269	178	3696	9388	0.407624
AOCS_116	56	wildtype	3.44047	BRCA wildtype	12	0.0833333	16	826	1230	0.286706
AOCS_122	61	sBRCA2	5.47383	BRCA2 Exon 11	39	0.102564	30	2710	2287	0.561418
AOCS_123	34	wildtype	4.14604	BRCA wildtype	41	0.219512	67	1121	2666	0.910106
AOCS_124	56	wildtype	4.95558	BRCA wildtype	69	0.0869565	99	1332	4810	0.43092
AOCS_126	57	wildtype	4.68194	BRCA wildtype	53	0.358491	58	1539	3194	1.67843
AOCS_128	78	methBRCA1	3.08809	BRCA wildtype	19	0.0526316	18	425	1362	0.162531
AOCS_131	73	gBRCA1	6.07732	BRCA1 other	173	0.0867052	178	4543	9859	0.526935
AOCS_133	60	wildtype	4.53002	BRCA wildtype	70	0.114286	53	1455	3166	0.517717
AOCS_139	84	gBRCA1	3.35992	BRCA1 other	29	0.0689655	18	886	1544	0.231719
AOCS_143	61	gBRCA1	2.82446	BRCA1 Exon 10	22	0.227273	38	349	1311	0.641923
AOCS_146	77	gBRCA1	3.21967	BRCA1 Exon 10	23	0.0869565	21	632	1261	0.279971
AOCS_147	71	wildtype	4.14807	BRCA wildtype	58	0.0517241	15	1431	2221	0.214555
AOCS_148	46	wildtype	4.20428	BRCA wildtype	40	0.125	57	1387	2793	0.525535
AOCS_149	82	sBRCA2	4.58508	BRCA2 Exon 11	19	0.105263	22	1622	1556	0.48264
AOCS_157	43	wildtype	4.62408	BRCA wildtype	72	0.0694444	72	1730	4252	0.321117
AOCS_158	81	methBRCA1	4.57887	BRCA wildtype	71	0.0704225	80	1513	4198	0.322456
AOCS_159	49	wildtype	5.11109	BRCA wildtype	66	0.287879	91	1609	4342	1.47137
AOCS_160	44	wildtype	5.09482	BRCA wildtype	89	0.11236	113	2143	5044	0.572452
AOCS_161	56	wildtype	5.27485	BRCA wildtype	99	0.0808081	181	1184	6328	0.42625
AOCS_165	38	wildtype	4.90302	BRCA wildtype	83	0.337349	159	1075	5037	1.65403
AOCS_168	35	wildtype	4.33522	BRCA wildtype	59	0.0847458	47	1377	3109	0.367391
AOCS_169	46	wildtype	5.12916	BRCA wildtype	65	0.107692	53	3343	4527	0.552371
AOCS_170	40	wildtype	3.88535	BRCA wildtype	51	0.156863	76	595	2693	0.609467
AOCS_171	57	sBRCA1	4.07405	BRCA1 other	1	0	32	70	770	0
BRCA_1	49	gBRCA2	5.01077	BRCA2 Exon 11	135	0.0888889	125	1830	6348	0.445402
BRCA_10	44	gBRCA1	2.1885	BRCA1 Exon 10	31	0.258065	19	220	1043	0.564774
BRCA_11	84	gBRCA1	4.79772	BRCA1 other	70	0.228571	29	2690	3972	1.09662
BRCA_13	90	gBRCA2	4.37556	BRCA2 other	84	0.154762	148	1020	5099	0.677171
BRCA_14	95	gBRCA1	3.7747	BRCA1 Exon 10	61	0.540984	124	890	3461	2.04205
BRCA_15	69	gBRCA2	2.91814	BRCA2 Exon 11	13	0	13	1151	715	0
BRCA_16	72	gBRCA1	5.17339	BRCA1 other	54	0.0925926	14	4437	1911	0.479018
BRCA_18	49	gBRCA1	3.09057	BRCA1 Exon 10	35	0.228571	34	471	1882	0.706416
BRCA_19	59	gBRCA1	4.13932	BRCA1 other	53	0.169811	48	894	3225	0.702904
BRCA_2	43	gBRCA1	3.24466	BRCA1 Exon 10	52	0.153846	46	397	2283	0.499178
BRCA_20	94	gBRCA1	3.73317	BRCA1 other	66	0.136364	56	597	2758	0.509068
BRCA_21	73	gBRCA1	4.45929	BRCA1 other	79	0.0506329	86	859	4655	0.225787
BRCA_22	76	gBRCA1	3.38782	BRCA1 Exon 10	43	0.139535	58	906	2689	0.472719
BRCA_23	74	gBRCA2	4.85069	BRCA2 other	112	0.142857	156	1382	6915	0.692955
BRCA_24	47	gBRCA1	3.7911	BRCA1 other	90	0.0111111	55	1257	3651	0.0421233
BRCA_3	65	gBRCA2	4.97596	BRCA2 other	117	0.136752	106	2555	6268	0.680474
BRCA_4	86	gBRCA1	4.25527	BRCA1 Exon 10	81	0.246914	121	846	3911	1.05069
BRCA_6	78	gBRCA1	4.2916	BRCA1 Exon 10	65	0.338462	131	971	4619	1.45254
BRCA_7	47	gBRCA2	4.02795	BRCA2 Exon 11	96	0	61	830	3515	0
BRCA_8	72	gBRCA1	3.69192	BRCA1 other	48	0.208333	25	1456	2440	0.769151
BRCA_9	27	gBRCA2	3.43926	BRCA2 Exon 11	66	0.227273	70	448	2298	0.78165
MAOC00037	64	sBRCA1	3.22018	BRCA1 other	44	0.0681818	55	631	2404	0.219558
MAOC00287	91	gBRCA1	3.67232	BRCA1 Exon 10	57	0.140351	95	774	3717	0.515413
MAOC00357	94	sBRCA2	4.2239	BRCA2 Exon 11	66	0.121212	54	1941	3701	0.511988
MAOC00562	52	wildtype	4.44931	BRCA wildtype	146	0.0890411	161	1345	6818	0.396172
MAOC00602	49	wildtype	2.85614	BRCA wildtype	40	0.125	58	632	2730	0.357018
MAOC00623	59	wildtype	4.20222	BRCA wildtype	102	0.176471	120	1215	5748	0.741569
MAOC00673	98	gBRCA2	3.8901	BRCA2 Exon 11	79	0.0759494	94	1263	5886	0.29545
MAOC00682	39	wildtype	4.14638	BRCA wildtype	89	0.0449438	126	887	5228	0.186354
MAOC00944	81	gBRCA1	4.10961	BRCA1 other	110	0.0363636	151	1076	6035	0.14944
MAOC01064	85	gBRCA1	2.35982	BRCA1 Exon 10	26	0.0384615	34	450	1204	0.0907623
MAOC01315	78	methBRCA1	1.60558	BRCA wildtype	12	0.25	19	195	938	0.401396
MAOC01370	64	gBRCA2	4.06517	BRCA2 other	103	0.038835	34	1660	4499	0.157871
MAOC01475	64	gBRCA1	2.65299	BRCA1 Exon 10	32	0.09375	22	535	1590	0.248718
MAOC01491	66	gBRCA2	4.73111	BRCA2 other	99	0.040404	110	1560	5838	0.191156
MAOC01783	88	gBRCA1	3.07295	BRCA1 other	0	0	32	1192	1655	0
MAOC01847	39	wildtype	2.7958	BRCA wildtype	13	0.153846	16	981	1160	0.430122
MAOC01893	69	sBRCA1	2.88301	BRCA1 other	31	0	86	676	3168	0
MAOC02145	46	wildtype	3.79056	BRCA wildtype	59	0.152542	28	1939	2894	0.578221
MAOC02278	43	wildtype	3.68949	BRCA wildtype	98	0.153061	84	1208	4132	0.564717
MAOC02394	40	wildtype	2.89997	BRCA wildtype	11	0	28	1027	1367	0
MAOC02410	88	gBRCA1	4.20902	BRCA1 Exon 10	37	0.0540541	20	1491	1631	0.227515
MAOC02417	44	wildtype	2.414	BRCA wildtype	8	0	16	911	711	0
MAOC02427	27	wildtype	3.32981	BRCA wildtype	31	0	17	1265	1465	0
MAOC02541	78	gBRCA1	3.69039	BRCA1 Exon 10	28	0.357143	60	1265	2404	1.318
MMAC00102	76	gBRCA2	4.39232	BRCA2 other	119	0.0588235	95	1183	5433	0.258372
MMAY00010	47	wildtype	4.60091	BRCA wildtype	121	0.165289	162	1299	6888	0.760481
MMAY00149	44	wildtype	3.49211	BRCA wildtype	38	0.131579	57	602	3178	0.459488
MMAY00176	92	wildtype	4.32654	BRCA wildtype	59	0.0847458	100	1505	5055	0.366656
MMAY00363	65	gBRCA2	4.52411	BRCA2 Exon 11	120	0.108333	167	1550	7597	0.490112
MMAY00507	81	gBRCA2	4.93647	BRCA2 Exon 11	109	0.110092	151	2361	8394	0.543465
MMAY00594	81	wildtype	4.14676	BRCA wildtype	76	0.131579	142	1060	5715	0.545626
MMAY00621	78	sBRCA1	4.35018	BRCA1 other	111	0.036036	136	1357	6538	0.156763
MMAY00627	46	sBRCA2	3.41678	BRCA2 other	42	0.047619	67	807	2889	0.162704
MMAY00631	61	gBRCA1	4.06189	BRCA1 other	90	0.0444444	140	1047	5559	0.180528
MMAY00711	69	gBRCA2	3.43765	BRCA2 Exon 11	38	0.131579	45	813	2485	0.452322
MMAY00738	65	wildtype	4.51788	BRCA wildtype	158	0.101266	200	1512	7499	0.457506
MMAY00753	64	gBRCA2	4.24243	BRCA2 other	115	0.026087	131	1832	6210	0.110672
MMAY00758	84	sBRCA1	4.81241	BRCA1 other	176	0.0965909	242	2022	10078	0.464836
MMAY00761	50	wildtype	4.71281	BRCA wildtype	217	0.110599	248	3510	13458	0.521233
MMAY00981	73	sBRCA1	3.56438	BRCA1 Exon 10	44	0.0909091	36	851	1752	0.324034
MWMH00083	54	gBRCA2	4.22468	BRCA2 Exon 11	86	0.0697674	148	1125	6152	0.294745
MWMH00351	80	gBRCA1	2.82187	BRCA1 Exon 10	42	0.452381	86	481	2398	1.27656
MWMH00507	71	gBRCA1	4.00892	BRCA1 other	76	0.394737	149	985	4904	1.58247
MWMH00552	74	sBRCA1	3.93708	BRCA1 other	77	0.0779221	131	1059	4759	0.306785
MWMH00758	65	wildtype	4.09519	BRCA wildtype	102	0.0980392	109	835	4453	0.401489
MWMH00851	94	gBRCA1	3.02678	BRCA1 other	47	0.148936	49	480	2283	0.450797
HRD=Homologous recombination deficiency, gBRCA=pathogenic germline BRCA variation, sBRCA= pathogenic somatic BRCA variation, methBRCA1=hypermethylated BRCA1

## Sheet: Supplementary Data 5
Supplementary Data 5 Overall survival stratified by molecular and clinical features in the multi-omics cohort. Results of the Kaplan-Meier analysis of overall survival in 154 patients with HGSC from the multi-omics cohort stratified by the main features of interest. Source data are provided as a Source Data file.
Feature	Factor	number	median OS	0.95LCL	0.95UCL
BRCA location	BRCAwt	57	3.86	1.87	11.7
	BRCA1 Exon 10 Δ11q high	10	2.74	2.31	NA
	BRCA1 Exon 10 Δ11q low	9	NA	2.65	NA
	BRCA1 non Exon 10	24	6.27	2.5	NA
	BRCA2 Exon 11	13	10.54	2.66	NA
	BRCA2 non Exon 11	10	3.18	2.65	NA
BRCA & HR status	BRCA1High	56	6.76	3.63	11.11
	BRCA1Low	15	2.01	1.76	5.76
	BRCA2High	20	11.88	10.54	NA
	BRCA2Low	14	6.73	2.89	NA
	BRCA-P-Low	49	2.21	1.68	4.82
HR-deficiency	High (≥63)	76	10	4.66	11.88
	Low (≤41)	25	2.5	1.63	NA
	Moderate (42-62)	53	2.66	1.87	5.76
Cibersort clusters	IMMB.1	30	14.87	6.75	NA
	IMMB.2	33	3.25	1.97	10.41
	IMMB.3	27	2.61	2.13	6.71
	IMMB.4	14	2.73	1.89	NA
	IMMB.5	24	2.03	1.82	2.93
	IMMB.6	25	10.45	5.63	11.92
NF1	NF1 alteration with LOH	26	11.92	2.61	NA
	wildtype and no LOH	128	3.84	2.66	6.75
NF1 & BRCA	BRCA1 & NF1	12	7.16	1.94	NA
	BRCA1 only	59	3.92	2.65	10
	BRCA2 & NF1	11	16.96	11.92	NA
	BRCA2 only	23	8.84	2.89	NA
PIK3CA & BRCA	BRCA-P / no PIK3CA amp	38	2.09	1.68	4.82
	BRCA-P / PIK3CA amp	11	3.86	1.6	NA
	BRCA1 / no PIK3CA amp	63	3.9	2.64	10
	BRCA1 / PIK3CA amp	8	8.37	3.63	NA
	BRCA2 / no PIK3CA amp	25	11.92	6.75	NA
	BRCA2 / PIK3CA amp	9	2.89	1.6	NA
RAD21 & BRCA	BRCA-P / no RAD21 amp	43	1.87	1.64	4.49
	BRCA-P / RAD21 amp	6	NA	4.82	NA
	BRCA1 / no RAD21 amp	52	2.89	2.31	10.45
	BRCA1 / RAD21 amp	19	5.63	3.83	NA
	BRCA2 / no RAD21 amp	25	11.43	6.75	NA
	BRCA2 / RAD21 amp	9	2.89	2.65	NA
MYC & BRCA	BRCA-P / no MYC amp	39	1.85	1.63	3.86
	BRCA-P / MYC amp	10	4.82	2.43	NA
	BRCA1 / no MYC amp	46	3.38	2.32	10.41
	BRCA1 / MYC amp	25	5.63	2.85	NA
	BRCA2 / no MYC amp	26	11.88	6.75	NA
	BRCA2 / MYC amp	8	2.78	2.65	NA
c-KIT all	High	77	2.65	2.31	5.76
	Low	76	9.02	4.18	12.66
c-KIT BRCA-deficient	High	52	2.73	2.4	8.84
	Low	52	10.41	5.17	14.87
T cells CD8+ PD1+ epithelial	High	72	5.76	4.65	10.45
	Low	71	4.73	3.95	7.17
OS=Overall survival, LCL=Lower Confidence Limit, UCL=Upper Confidence Limit, HR-deficiency=Homologous recombination deficiency, BRCAwt= BRCA wildtype, amp=amplification, BRCA-P=BRCA-proficient, LOH=Loss of heterozygosity

## Sheet: Supplementary Data 6
Supplementary Data 6 BRCA groups, HRD scores, CHORD scores, whole genome duplication, and molecular signatures multi-omics cohort.
Study ID	BRCA group	BRCA status	CHORD BRCA1	CHORD BRCA2	CHORD HRD	HRD type CHORD	HR status CHORD	HRDetect	HR status HRDetect	Survival group	BRCA survival	Ploidy	WGD %	WGD	LST	LOH	Telomeric.AI	HRD score mean	HRD score sum	Molecular subtype
AOCS_001	BRCA1	methBRCA1	0.848	0.054	0.902	BRCA1_type	HR_deficient	0.98926	HR_deficient	STS	BRCA1-STS	2.07341	30.2624	no	28	15	22	21.6667	65	C1
AOCS_004	BRCA-P	wildtype	0.002	0	0.002	none	HR_proficient	0.754124	HR_deficient	STS	BRCA-P-STS	2.59906	82.674	yes	13	6	14	11	33	C1
AOCS_005	BRCA-P	wildtype	0	0	0	none	HR_proficient	0.00842512	HR_proficient	STS	BRCA-P-STS	3.09205	82.802	yes	16	14	24	18	54	C4
AOCS_034	BRCA1	gBRCA1	0.858	0.088	0.946	BRCA1_type	HR_deficient	0.993724	HR_deficient	LTS	BRCA1-LTS	1.72534	19.9325	no	32	19	25	25.3333	76	C2
AOCS_055	BRCA-P	wildtype	0	0	0	none	HR_proficient	0.415835	HR_proficient	STS	BRCA-P-STS	4.1185	90.169	yes	19	7	24	16.6667	50	C5
AOCS_056	BRCA-P	wildtype	0.002	0.008	0.01	none	HR_proficient	0.106189	HR_proficient	STS	BRCA-P-STS	1.95858	20.2905	no	13	6	12	10.3333	31	C4
AOCS_057	BRCA1	methBRCA1	0.156	0	0.156	none	HR_proficient	0.942078	HR_deficient	STS	BRCA1-STS	1.90232	25.8512	no	24	21	26	23.6667	71	C1
AOCS_058	BRCA1	gBRCA1	0.864	0.11	0.974	BRCA1_type	HR_deficient	0.998327	HR_deficient	STS	BRCA1-STS	1.77311	16.2049	no	20	16	24	20	60	C4
AOCS_059	BRCA-P	wildtype	0	0	0	none	HR_proficient	0.0276581	HR_proficient	STS	BRCA-P-STS	2.9456	84.7747	yes	10	6	16	10.6667	32	C1
AOCS_060	BRCA-P	wildtype	0	0	0	none	HR_proficient	0.0256382	HR_proficient	STS	BRCA-P-STS	3.00377	80.5401	yes	18	7	23	16	48	C1
AOCS_061	BRCA-P	wildtype	0	0.002	0.002	none	HR_proficient	0.104462	HR_proficient	STS	BRCA-P-STS	3.17879	79.3623	yes	7	6	15	9.33333	28	C5
AOCS_063	BRCA2	sBRCA2	0.042	0.862	0.904	BRCA2_type	HR_deficient	0.989976	HR_deficient	STS	BRCA2-STS	1.95635	13.7626	no	19	12	17	16	48	C1
AOCS_064	BRCA1	methBRCA1	0.686	0.26	0.946	BRCA1_type	HR_deficient	0.999899	HR_deficient	LTS	BRCA1-LTS	3.22982	87.1985	yes	32	16	29	25.6667	77	C2
AOCS_065	BRCA1	gBRCA1	0.914	0.022	0.936	BRCA1_type	HR_deficient	0.996116	HR_deficient	STS	BRCA1-STS	1.86843	13.5869	no	22	17	19	19.3333	58	C1
AOCS_075	BRCA-P	wildtype	0.004	0	0.004	none	HR_proficient	0.325443	HR_proficient	LTS	BRCA-P-LTS	1.47759	11.52	no	9	21	18	16	48	C1
AOCS_077	BRCA-P	wildtype	0	0	0	none	HR_proficient	0.0394338	HR_proficient	STS	BRCA-P-STS	3.90724	97.7735	yes	14	17	22	17.6667	53	C2
AOCS_078	BRCA-P	wildtype	0.002	0.002	0.004	none	HR_proficient	0.321385	HR_proficient	STS	BRCA-P-STS	4.32676	96.9221	yes	26	5	27	19.3333	58	C2
AOCS_079	BRCA1	sBRCA1	0.016	0.004	0.02	none	HR_proficient	0.828694	HR_deficient	STS	BRCA1-STS	1.56414	12.6177	no	11	28	28	22.3333	67	C1
AOCS_080	BRCA-P	wildtype	0	0	0	none	HR_proficient	0.176962	HR_proficient	STS	BRCA-P-STS	3.02146	78.8406	yes	10	10	17	12.3333	37	C5
AOCS_081	BRCA-P	wildtype	0	0	0	none	HR_proficient	0.016524	HR_proficient	STS	BRCA-P-STS	2.65442	72.0622	yes	22	10	18	16.6667	50	C1
AOCS_083	BRCA-P	wildtype	0.002	0	0.002	none	HR_proficient	0.0203829	HR_proficient	LTS	BRCA-P-LTS	4.21702	99.9159	yes	7	9	20	12	36	C4
AOCS_084	BRCA-P	wildtype	0	0.002	0.002	none	HR_proficient	0.00723936	HR_proficient	LTS	BRCA-P-LTS	3.23156	78.8756	yes	15	4	20	13	39	C5
AOCS_085	BRCA-P	wildtype	0	0	0	none	HR_proficient	0.0124282	HR_proficient	STS	BRCA-P-STS	1.86745	8.20211	no	7	9	11	9	27	C1
AOCS_086	BRCA1	sBRCA1	0.584	0.182	0.766	BRCA1_type	HR_deficient	0.995678	HR_deficient	LTS	BRCA1-LTS	4.56764	99.9932	yes	26	18	27	23.6667	71	C2
AOCS_088	BRCA1	gBRCA1	0.938	0.036	0.974	BRCA1_type	HR_deficient	0.994682	HR_deficient	LTS	BRCA1-LTS	1.8993	29.0889	no	38	25	26	29.6667	89	C1
AOCS_090	BRCA-P	wildtype	0.008	0	0.008	none	HR_proficient	0.231605	HR_proficient	LTS	BRCA-P-LTS	2.61558	76.0512	yes	16	13	22	17	51	C5
AOCS_091	BRCA1	methBRCA1	0.86	0.114	0.974	BRCA1_type	HR_deficient	0.99983	HR_deficient	LTS	BRCA1-LTS	3.38699	95.2176	yes	41	21	29	30.3333	91	C2
AOCS_092	BRCA-P	wildtype	0.002	0	0.002	none	HR_proficient	0.189029	HR_proficient	LTS	BRCA-P-LTS	3.96483	94.6459	yes	14	8	19	13.6667	41	C1
AOCS_093	BRCA1	sBRCA2	0.594	0.324	0.918	BRCA1_type	HR_deficient	0.999723	HR_deficient	LTS	BRCA1-LTS	1.78515	11.5567	no	25	20	16	20.3333	61	C2
AOCS_094	BRCA1	methBRCA1	0.712	0.158	0.87	BRCA1_type	HR_deficient	0.99981	HR_deficient	STS	BRCA1-STS	2.69682	84.0561	yes	46	25	33	34.6667	104	C2
AOCS_095	BRCA1	gBRCA1	0.578	0.222	0.8	BRCA1_type	HR_deficient	0.998573	HR_deficient	LTS	BRCA1-LTS	1.89028	19.8749	no	29	19	27	25	75	C2
AOCS_096	BRCA-P	wildtype	0	0	0	none	HR_proficient	0.00312467	HR_proficient	STS	BRCA-P-STS	3.40564	83.3415	yes	13	3	21	12.3333	37	C1
AOCS_097	BRCA-P	wildtype	0	0	0	none	HR_proficient	0.00556494	HR_proficient	STS	BRCA-P-STS	1.79644	5.65925	no	3	1	2	2	6	C4
AOCS_104	BRCA2	gBRCA2	0.036	0.86	0.896	BRCA2_type	HR_deficient	0.976289	HR_deficient	LTS	BRCA2-LTS	1.88311	13.0596	no	19	11	15	15	45	C1
AOCS_105	BRCA1	gBRCA1	0.252	0.028	0.28	none	HR_proficient	0.943496	HR_deficient	STS	BRCA1-STS	1.91998	23.4841	no	23	14	26	21	63	C1
AOCS_106	BRCA1	sBRCA1	0.062	0.9	0.962	BRCA2_type	HR_deficient	0.994287	HR_deficient	STS	BRCA1-STS	2.82973	72.928	yes	30	8	23	20.3333	61	C4
AOCS_107	BRCA1	methBRCA1	0.556	0.182	0.738	BRCA1_type	HR_deficient	0.997414	HR_deficient	STS	BRCA1-STS	3.6865	99.3464	yes	33	12	29	24.6667	74	C5
AOCS_108	BRCA1	gBRCA1	0.868	0.008	0.876	BRCA1_type	HR_deficient	0.988641	HR_deficient	STS	BRCA1-STS	3.62829	90.0117	yes	33	9	30	24	72	C2
AOCS_109	BRCA-P	wildtype	0	0	0	none	HR_proficient	0.0400498	HR_proficient	STS	BRCA-P-STS	3.91104	97.3907	yes	16	5	20	13.6667	41	C4
AOCS_111	BRCA-P	wildtype	0	0	0	none	HR_proficient	0.00799351	HR_proficient	STS	BRCA-P-STS	3.03638	91.4596	yes	5	2	13	6.66667	20	C1
AOCS_112	BRCA-P	wildtype	0.012	0.012	0.024	none	HR_proficient	0.529035	HR_proficient	STS	BRCA-P-STS	4.01957	85.7985	yes	10	6	29	15	45	C4
AOCS_113	BRCA-P	wildtype	0	0.006	0.006	none	HR_proficient	0.367424	HR_proficient	STS	BRCA-P-STS	4.38939	96.7385	yes	9	8	19	12	36	C1
AOCS_114	BRCA1	gBRCA1	0.928	0.014	0.942	BRCA1_type	HR_deficient	0.996702	HR_deficient	STS	BRCA1-STS	1.6549	14.5799	no	24	22	22	22.6667	68	C2
AOCS_115	BRCA-P	wildtype	0	0	0	none	HR_proficient	0.0315405	HR_proficient	STS	BRCA-P-STS	1.70424	6.16861	no	14	13	15	14	42	C4
AOCS_116	BRCA-P	wildtype	0.004	0	0.004	none	HR_proficient	0.0192543	HR_proficient	STS	BRCA-P-STS	2.64598	83.575	yes	17	14	25	18.6667	56	C2
AOCS_122	BRCA2	sBRCA2	0.002	0.976	0.978	BRCA2_type	HR_deficient	0.991949	HR_deficient	LTS	BRCA2-LTS	3.3575	86.5734	yes	31	8	22	20.3333	61	C4
AOCS_123	BRCA-P	wildtype	0	0	0	none	HR_proficient	0.0196695	HR_proficient	LTS	BRCA-P-LTS	1.8241	17.2351	no	8	9	17	11.3333	34	C2
AOCS_124	BRCA-P	wildtype	0	0	0	none	HR_proficient	0.0153099	HR_proficient	LTS	BRCA-P-LTS	2.99115	63.9627	yes	23	9	24	18.6667	56	C5
AOCS_125	BRCA1	methBRCA1	0.744	0.12	0.864	BRCA1_type	HR_deficient	0.999201	HR_deficient	LTS	BRCA1-LTS	3.21831	98.8475	yes	34	31	34	33	99	C4
AOCS_126	BRCA2	wildtype	0.082	0.74	0.822	BRCA2_type	HR_deficient	0.990332	HR_deficient	LTS	BRCA2-LTS	2.46694	74.2673	yes	25	10	22	19	57	C1
AOCS_128	BRCA1	methBRCA1	0.904	0.03	0.934	BRCA1_type	HR_deficient	0.995453	HR_deficient	STS	BRCA1-STS	3.06674	76.5155	yes	40	9	29	26	78	C1
AOCS_130	BRCA1	sBRCA1	0.868	0.076	0.944	BRCA1_type	HR_deficient	0.994985	HR_deficient	LTS	BRCA1-LTS	1.74612	17.884	no	28	22	23	24.3333	73	C1
AOCS_131	BRCA1	gBRCA1	0.744	0.016	0.76	BRCA1_type	HR_deficient	0.988166	HR_deficient	LTS	BRCA1-LTS	3.09647	93.2227	yes	34	14	25	24.3333	73	C2
AOCS_132	BRCA2	wildtype	0.106	0.516	0.622	BRCA2_type	HR_deficient	0.849574	HR_deficient	LTS	BRCA2-LTS	2.71336	77.5099	yes	17	6	18	13.6667	41	C5
AOCS_133	BRCA2	wildtype	0.142	0.448	0.59	BRCA2_type	HR_deficient	0.189496	HR_proficient	LTS	BRCA2-LTS	2.71192	70.3154	yes	24	9	27	20	60	C2
AOCS_139	BRCA1	gBRCA1	0.808	0.082	0.89	BRCA1_type	HR_deficient	0.967652	HR_deficient	STS	BRCA1-STS	3.27102	91.749	yes	39	16	29	28	84	C2
AOCS_143	BRCA1	gBRCA1	0.64	0.196	0.836	BRCA1_type	HR_deficient	0.996987	HR_deficient	LTS	BRCA1-LTS	3.78004	99.9948	yes	29	14	18	20.3333	61	C1
AOCS_144	BRCA1	methBRCA1	0.874	0.048	0.922	BRCA1_type	HR_deficient	0.999398	HR_deficient	LTS	BRCA1-LTS	1.94604	16.9076	no	28	19	24	23.6667	71	C4
AOCS_145	BRCA1	gBRCA1	0.904	0.072	0.976	BRCA1_type	HR_deficient	0.99983	HR_deficient	LTS	BRCA1-LTS	3.59201	85.1154	yes	47	11	29	29	87	C4
AOCS_146	BRCA1	gBRCA1	0.8	0.162	0.962	BRCA1_type	HR_deficient	0.999716	HR_deficient	LTS	BRCA1-LTS	2.0165	29.0692	no	30	18	29	25.6667	77	C5
AOCS_147	BRCA2	wildtype	0.002	0.982	0.984	BRCA2_type	HR_deficient	0.998807	HR_deficient	LTS	BRCA2-LTS	1.78156	21.3949	no	25	23	23	23.6667	71	C1
AOCS_148	BRCA2	wildtype	0.024	0.934	0.958	BRCA2_type	HR_deficient	0.982967	HR_deficient	LTS	BRCA2-LTS	1.80691	9.76218	no	17	13	16	15.3333	46	C5
AOCS_149	BRCA2	sBRCA2	0.046	0.862	0.908	BRCA2_type	HR_deficient	0.996164	HR_deficient	LTS	BRCA2-LTS	3.24122	91.8993	yes	35	20	27	27.3333	82	C4
AOCS_152	BRCA1	sBRCA1	0.852	0.084	0.936	BRCA1_type	HR_deficient	0.999818	HR_deficient	LTS	BRCA1-LTS	4.03818	99.9156	yes	23	19	24	22	66	C4
AOCS_153	BRCA2	gBRCA2	0.052	0.922	0.974	BRCA2_type	HR_deficient	0.999729	HR_deficient	STS	BRCA2-STS	3.74946	98.9254	yes	16	9	25	16.6667	50	C1
AOCS_157	BRCA-P	wildtype	0	0	0	none	HR_proficient	0.026554	HR_proficient	STS	BRCA-P-STS	1.72407	7.70405	no	10	15	18	14.3333	43	C1
AOCS_158	BRCA1	methBRCA1	0.788	0.136	0.924	BRCA1_type	HR_deficient	0.999106	HR_deficient	STS	BRCA1-STS	1.79585	21.6553	no	20	32	29	27	81	C5
AOCS_159	BRCA-P	wildtype	0	0	0	none	HR_proficient	0.0459559	HR_proficient	STS	BRCA-P-STS	2.92064	93.1683	yes	17	8	24	16.3333	49	C5
AOCS_160	BRCA-P	wildtype	0.004	0	0.004	none	HR_proficient	0.161164	HR_proficient	STS	BRCA-P-STS	1.72876	16.9876	no	13	14	17	14.6667	44	C4
AOCS_161	BRCA-P	wildtype	0.014	0.002	0.016	none	HR_proficient	0.0192086	HR_proficient	STS	BRCA-P-STS	4.74969	99.7749	yes	13	15	28	18.6667	56	C1
AOCS_163	BRCA-P	wildtype	0	0.002	0.002	none	HR_proficient	0.0116965	HR_proficient	STS	BRCA-P-STS	3.46929	90.7994	yes	17	4	27	16	48	C4
AOCS_164	BRCA1	methBRCA1	0.236	0.024	0.26	none	HR_proficient	0.996945	HR_deficient	STS	BRCA1-STS	1.93263	22.3435	no	24	19	29	24	72	C4
AOCS_165	BRCA-P	wildtype	0	0	0	none	HR_proficient	0.0323139	HR_proficient	STS	BRCA-P-STS	2.73158	72.6771	yes	12	9	17	12.6667	38	C5
AOCS_168	BRCA-P	wildtype	0.024	0.022	0.046	none	HR_proficient	0.895027	HR_deficient	STS	BRCA-P-STS	3.29407	97.1327	yes	13	7	15	11.6667	35	C1
AOCS_169	BRCA-P	wildtype	0	0	0	none	HR_proficient	0.036486	HR_proficient	STS	BRCA-P-STS	2.07183	27.8416	no	14	12	20	15.3333	46	C2
AOCS_170	BRCA-P	wildtype	0.002	0	0.002	none	HR_proficient	0.043082	HR_proficient	LTS	BRCA-P-LTS	4.32768	98.2135	yes	11	5	24	13.3333	40	C2
AOCS_171	BRCA1	sBRCA1	0.612	0.056	0.668	BRCA1_type	HR_deficient	0.996674	HR_deficient	STS	BRCA1-STS	1.85027	10.3293	no	23	17	17	19	57	C4
BRCA_1	BRCA2	gBRCA2	0.064	0.738	0.802	BRCA2_type	HR_deficient	0.941741	HR_deficient	STS	BRCA2-STS	1.56846	20.0257	no	24	12	13	16.3333	49	C4
BRCA_10	BRCA1	gBRCA1	0.788	0.094	0.882	BRCA1_type	HR_deficient	0.988056	HR_deficient	STS	BRCA1-STS	1.79642	7.29003	no	20	11	13	14.6667	44	C4
BRCA_11	BRCA1	gBRCA1	0.054	0.896	0.95	BRCA2_type	HR_deficient	0.994443	HR_deficient	STS	BRCA1-STS	3.11719	93.9295	yes	33	19	32	28	84	C2
BRCA_12	BRCA1	gBRCA1	0.806	0.01	0.816	BRCA1_type	HR_deficient	0.995154	HR_deficient	STS	BRCA1-STS	2.08656	27.9413	no	23	15	23	20.3333	61	C4
BRCA_13	BRCA2	gBRCA2	0.012	0.966	0.978	BRCA2_type	HR_deficient	0.998399	HR_deficient	STS	BRCA2-STS	4.51619	99.5829	yes	32	20	38	30	90	C5
BRCA_14	BRCA1	gBRCA1	0.074	0.004	0.078	none	HR_proficient	0.981539	HR_deficient	STS	BRCA1-STS	3.27006	95.5681	yes	35	25	35	31.6667	95	C5
BRCA_15	BRCA2	gBRCA2	0.052	0.886	0.938	BRCA2_type	HR_deficient	0.99128	HR_deficient	STS	BRCA2-STS	2.90031	78.88	yes	36	7	26	23	69	C1
BRCA_16	BRCA1	gBRCA1	0.868	0.078	0.946	BRCA1_type	HR_deficient	0.998658	HR_deficient	STS	BRCA1-STS	3.28986	87.9593	yes	30	16	26	24	72	C2
BRCA_17	BRCA1	gBRCA1	0.684	0.238	0.922	BRCA1_type	HR_deficient	0.998975	HR_deficient	STS	BRCA1-STS	1.94445	22.42	no	21	15	22	19.3333	58	C2
BRCA_18	BRCA1	gBRCA1	0.926	0.014	0.94	BRCA1_type	HR_deficient	0.96726	HR_deficient	STS	BRCA1-STS	1.9924	21.2836	no	21	10	18	16.3333	49	C1
BRCA_19	BRCA1	gBRCA1	0.888	0.034	0.922	BRCA1_type	HR_deficient	0.998606	HR_deficient	STS	BRCA1-STS	1.86108	13.8721	no	24	17	18	19.6667	59	C1
BRCA_2	BRCA1	gBRCA1	0.14	0.038	0.178	none	HR_proficient	0.984598	HR_deficient	STS	BRCA1-STS	1.69023	12.8888	no	14	14	15	14.3333	43	C1
BRCA_20	BRCA1	gBRCA1	0.838	0.032	0.87	BRCA1_type	HR_deficient	0.999581	HR_deficient	STS	BRCA1-STS	1.80065	23.3884	no	35	26	33	31.3333	94	C2
BRCA_21	BRCA1	gBRCA1	0.728	0.024	0.752	BRCA1_type	HR_deficient	0.986161	HR_deficient	STS	BRCA1-STS	3.61024	99.9198	yes	26	20	27	24.3333	73	C2
BRCA_22	BRCA1	gBRCA1	0.752	0.116	0.868	BRCA1_type	HR_deficient	0.998055	HR_deficient	STS	BRCA1-STS	2.23418	48.8236	no	33	16	27	25.3333	76	C1
BRCA_23	BRCA2	gBRCA2	0.044	0.894	0.938	BRCA2_type	HR_deficient	0.999361	HR_deficient	STS	BRCA2-STS	3.40136	92.3934	yes	25	13	36	24.6667	74	C1
BRCA_24	BRCA1	gBRCA1	0.868	0.042	0.91	BRCA1_type	HR_deficient	0.988457	HR_deficient	STS	BRCA1-STS	1.81291	12.1327	no	20	10	17	15.6667	47	C1
BRCA_3	BRCA2	gBRCA2	0.024	0.934	0.958	BRCA2_type	HR_deficient	0.997465	HR_deficient	STS	BRCA2-STS	3.28232	80.4062	yes	32	9	24	21.6667	65	C2
BRCA_4	BRCA1	gBRCA1	0.152	0.012	0.164	none	HR_proficient	0.990925	HR_deficient	STS	BRCA1-STS	3.20902	85.5457	yes	34	19	33	28.6667	86	C2
BRCA_5	BRCA2	gBRCA2	0.12	0.606	0.726	BRCA2_type	HR_deficient			STS	BRCA2-STS	2.83083	85.8067	yes	47	17	30	31.3333	94	NA
BRCA_6	BRCA1	gBRCA1	0.924	0	0.924	BRCA1_type	HR_deficient	0.993938	HR_deficient	STS	BRCA1-STS	3.12877	97.1227	yes	37	16	25	26	78	C1
BRCA_7	BRCA2	gBRCA2	0.07	0.792	0.862	BRCA2_type	HR_deficient	0.969105	HR_deficient	STS	BRCA2-STS	3.00153	97.9324	yes	15	13	19	15.6667	47	C4
BRCA_8	BRCA1	gBRCA1	0.688	0.236	0.924	BRCA1_type	HR_deficient	0.999235	HR_deficient	STS	BRCA1-STS	3.89878	94.5148	yes	29	14	29	24	72	C2
BRCA_9	BRCA2	gBRCA2	0	0	0	none	HR_proficient	0.034495	HR_proficient	STS	BRCA2-STS	2.77786	82.7252	yes	5	6	16	9	27	C5
MAOC00037	BRCA1	sBRCA1	0.866	0.068	0.934	BRCA1_type	HR_deficient	0.991339	HR_deficient	LTS	BRCA1-LTS	1.72839	15.9059	no	22	15	27	21.3333	64	C1
MAOC00287	BRCA1	gBRCA1	0.208	0.006	0.214	none	HR_proficient	0.971263	HR_deficient	LTS	BRCA1-LTS	3.53281	95.8712	yes	39	17	35	30.3333	91	C2
MAOC00357	BRCA2	sBRCA2	0.116	0.744	0.86	BRCA2_type	HR_deficient	0.993878	HR_deficient	LTS	BRCA2-LTS	2.75703	78.6077	yes	31	28	35	31.3333	94	C1
MAOC00562	BRCA-P	wildtype	0.012	0.002	0.014	none	HR_proficient	0.00600973	HR_proficient	LTS	BRCA-P-LTS	3.27631	86.0824	yes	17	10	25	17.3333	52	C2
MAOC00602	BRCA-P	wildtype	0	0	0	none	HR_proficient	0.0306696	HR_proficient	LTS	BRCA-P-LTS	3.29777	94.7972	yes	15	4	30	16.3333	49	C4
MAOC00623	BRCA-P	wildtype	0.042	0.04	0.082	none	HR_proficient	0.856817	HR_deficient	LTS	BRCA-P-LTS	3.61851	92.0346	yes	30	5	24	19.6667	59	C5
MAOC00665	BRCA1	methBRCA1	0.938	0.044	0.982	BRCA1_type	HR_deficient	0.998171	HR_deficient	LTS	BRCA1-LTS	3.38235	92.5462	yes	36	18	28	27.3333	82	C1
MAOC00673	BRCA2	gBRCA2	0.284	0.644	0.928	BRCA2_type	HR_deficient	0.999643	HR_deficient	LTS	BRCA2-LTS	2.66398	89.1905	yes	31	30	37	32.6667	98	C5
MAOC00682	BRCA-P	wildtype	0.004	0.004	0.008	none	HR_proficient	0.149609	HR_proficient	LTS	BRCA-P-LTS	4.71024	97.987	yes	9	7	23	13	39	C1
MAOC00944	BRCA1	gBRCA1	0.768	0.118	0.886	BRCA1_type	HR_deficient	0.993914	HR_deficient	LTS	BRCA1-LTS	1.85181	22.8974	no	29	24	28	27	81	C2
MAOC01064	BRCA1	gBRCA1	0.922	0.052	0.974	BRCA1_type	HR_deficient	0.996482	HR_deficient	LTS	BRCA1-LTS	3.41245	92.4042	yes	35	19	31	28.3333	85	C1
MAOC01138	BRCA1	sBRCA1	0.546	0.026	0.572	BRCA1_type	HR_deficient	0.985656	HR_deficient	LTS	BRCA1-LTS	1.78351	20.0528	no	31	27	30	29.3333	88	C4
MAOC01262	BRCA1	gBRCA1	0.408	0.05	0.458	none	HR_proficient	0.993841	HR_deficient	LTS	BRCA1-LTS	1.85609	14.0132	no	20	12	20	17.3333	52	C4
MAOC01315	BRCA1	methBRCA1	0.686	0.24	0.926	BRCA1_type	HR_deficient	0.999484	HR_deficient	LTS	BRCA1-LTS	3.40069	98.2164	yes	33	19	26	26	78	C2
MAOC01370	BRCA2	gBRCA2	0.096	0.816	0.912	BRCA2_type	HR_deficient	0.965346	HR_deficient	LTS	BRCA2-LTS	1.96217	20.2032	no	26	14	24	21.3333	64	C2
MAOC01475	BRCA1	gBRCA1	0.594	0.028	0.622	BRCA1_type	HR_deficient	0.985881	HR_deficient	LTS	BRCA1-LTS	3.61814	98.777	yes	24	13	27	21.3333	64	C1
MAOC01491	BRCA2	gBRCA2	0.012	0.976	0.988	BRCA2_type	HR_deficient	0.998462	HR_deficient	LTS	BRCA2-LTS	2.9999	80.9784	yes	30	11	25	22	66	C2
MAOC01783	BRCA1	gBRCA1	0.502	0.44	0.942	BRCA1_type	HR_deficient	0.999808	HR_deficient	LTS	BRCA1-LTS	3.4147	91.7321	yes	36	19	33	29.3333	88	C2
MAOC01847	BRCA-P	wildtype	0.002	0	0.002	none	HR_proficient	0.25074	HR_proficient	LTS	BRCA-P-LTS	4.31576	99.6978	yes	6	9	24	13	39	C1
MAOC01893	BRCA1	sBRCA1	0.85	0.122	0.972	BRCA1_type	HR_deficient	0.999747	HR_deficient	LTS	BRCA1-LTS	3.75545	99.9635	yes	29	13	27	23	69	C2
MAOC02145	BRCA-P	wildtype	0	0	0	none	HR_proficient	0.11333	HR_proficient	LTS	BRCA-P-LTS	3.08636	77.5516	yes	17	5	24	15.3333	46	C2
MAOC02193	BRCA2	wildtype	0.26	0.488	0.748	BRCA2_type	HR_deficient	0.946778	HR_deficient	LTS	BRCA2-LTS	3.10979	97.7808	yes	11	10	18	13	39	C4
MAOC02278	BRCA-P	wildtype	0	0	0	none	HR_proficient	0.0111603	HR_proficient	LTS	BRCA-P-LTS	3.08864	80.2994	yes	12	5	26	14.3333	43	C5
MAOC02394	BRCA-P	wildtype	0	0	0	none	HR_proficient	0.0865617	HR_proficient	LTS	BRCA-P-LTS	3.63189	89.2428	yes	11	6	23	13.3333	40	C2
MAOC02410	BRCA1	gBRCA1	0.208	0.03	0.238	none	HR_proficient	0.986082	HR_deficient	LTS	BRCA1-LTS	1.80623	16.5453	no	30	27	31	29.3333	88	C4
MAOC02417	BRCA-P	wildtype	0	0.002	0.002	none	HR_proficient	0.526737	HR_proficient	LTS	BRCA-P-LTS	3.2662	86.1752	yes	13	13	18	14.6667	44	C4
MAOC02427	BRCA-P	wildtype	0	0.002	0.002	none	HR_proficient	0.00740377	HR_proficient	LTS	BRCA-P-LTS	3.85334	99.8479	yes	7	3	17	9	27	C4
MAOC02444	BRCA1	methBRCA1	0.84	0.122	0.962	BRCA1_type	HR_deficient	0.999603	HR_deficient	LTS	BRCA1-LTS	3.452	87.3933	yes	47	18	27	30.6667	92	C2
MAOC02541	BRCA1	gBRCA1	0.56	0.16	0.72	BRCA1_type	HR_deficient	0.996649	HR_deficient	LTS	BRCA1-LTS	2.61761	64.8521	yes	38	13	27	26	78	C2
MMAC00102	BRCA2	gBRCA2	0.024	0.958	0.982	BRCA2_type	HR_deficient	0.99967	HR_deficient	LTS	BRCA2-LTS	2.19545	25.9252	no	24	23	29	25.3333	76	C4
MMAY00010	BRCA-P	wildtype	0	0	0	none	HR_proficient	0.166934	HR_proficient	LTS	BRCA-P-LTS	3.58501	94.1639	yes	9	12	26	15.6667	47	C2
MMAY00149	BRCA-P	wildtype	0	0	0	none	HR_proficient	0.289772	HR_proficient	LTS	BRCA-P-LTS	3.35625	88.9522	yes	18	7	19	14.6667	44	C2
MMAY00176	BRCA2	wildtype	0.1	0.878	0.978	BRCA2_type	HR_deficient	0.998013	HR_deficient	LTS	BRCA2-LTS	1.71033	14.923	no	35	29	28	30.6667	92	C4
MMAY00363	BRCA2	gBRCA2	0.06	0.712	0.772	BRCA2_type	HR_deficient	0.988735	HR_deficient	LTS	BRCA2-LTS	3.80782	94.497	yes	32	9	24	21.6667	65	C5
MMAY00507	BRCA2	gBRCA2	0.052	0.892	0.944	BRCA2_type	HR_deficient	0.999102	HR_deficient	LTS	BRCA2-LTS	3.19008	86.3497	yes	33	19	29	27	81	C1
MMAY00566	BRCA1	wildtype	0.84	0.106	0.946	BRCA1_type	HR_deficient	0.99887	HR_deficient	LTS	BRCA1-LTS	1.89857	25.7275	no	26	21	23	23.3333	70	C4
MMAY00594	BRCA2	wildtype	0.046	0.884	0.93	BRCA2_type	HR_deficient	0.996895	HR_deficient	LTS	BRCA2-LTS	3.03774	80.9495	yes	39	17	25	27	81	C2
MMAY00621	BRCA1	sBRCA1	0.662	0.106	0.768	BRCA1_type	HR_deficient	0.982466	HR_deficient	LTS	BRCA1-LTS	3.4517	91.587	yes	30	21	27	26	78	C2
MMAY00627	BRCA2	sBRCA2	0.088	0.838	0.926	BRCA2_type	HR_deficient	0.992932	HR_deficient	LTS	BRCA2-LTS	1.89824	13.3029	no	17	11	18	15.3333	46	C4
MMAY00631	BRCA1	gBRCA1	0.028	0.008	0.036	none	HR_proficient	0.96882	HR_deficient	LTS	BRCA1-LTS	2.99763	75.9924	yes	21	11	29	20.3333	61	C1
MMAY00711	BRCA2	gBRCA2	0.01	0.988	0.998	BRCA2_type	HR_deficient	0.996043	HR_deficient	LTS	BRCA2-LTS	1.75917	12.9978	no	26	21	22	23	69	C4
MMAY00738	BRCA2	wildtype	0.09	0.748	0.838	BRCA2_type	HR_deficient	0.996398	HR_deficient	LTS	BRCA2-LTS	1.86497	11.4596	no	30	15	20	21.6667	65	C1
MMAY00753	BRCA2	gBRCA2	0.13	0.856	0.986	BRCA2_type	HR_deficient	0.999805	HR_deficient	LTS	BRCA2-LTS	1.75699	19.3108	no	22	18	24	21.3333	64	C5
MMAY00758	BRCA1	sBRCA1	0.268	0.68	0.948	BRCA2_type	HR_deficient	0.999972	HR_deficient	LTS	BRCA1-LTS	2.91676	71.9704	yes	36	18	30	28	84	C5
MMAY00761	BRCA-P	wildtype	0	0.002	0.002	none	HR_proficient	0.00305456	HR_proficient	LTS	BRCA-P-LTS	2.67755	54.6123	yes	15	12	23	16.6667	50	C1
MMAY00981	BRCA1	sBRCA1	0.162	0.002	0.164	none	HR_proficient	0.876638	HR_deficient	LTS	BRCA1-LTS	3.61957	95.4	yes	27	17	29	24.3333	73	C2
MWMH00083	BRCA2	gBRCA2	0.226	0.728	0.954	BRCA2_type	HR_deficient	0.999693	HR_deficient	LTS	BRCA2-LTS	1.90061	18.0586	no	21	14	19	18	54	C1
MWMH00351	BRCA1	gBRCA1	0.852	0.078	0.93	BRCA1_type	HR_deficient	0.99949	HR_deficient	LTS	BRCA1-LTS	1.9355	23.5321	no	31	21	28	26.6667	80	C1
MWMH00475	BRCA1	methBRCA1	0.92	0.038	0.958	BRCA1_type	HR_deficient	0.990593	HR_deficient	LTS	BRCA1-LTS	2.05565	21.1099	no	24	17	27	22.6667	68	C2
MWMH00507	BRCA1	gBRCA1	0.886	0.064	0.95	BRCA1_type	HR_deficient	0.998621	HR_deficient	LTS	BRCA1-LTS	1.82448	19.947	no	25	20	26	23.6667	71	C1
MWMH00552	BRCA1	sBRCA1	0.914	0.038	0.952	BRCA1_type	HR_deficient	0.998608	HR_deficient	LTS	BRCA1-LTS	1.87175	17.0209	no	26	22	26	24.6667	74	C2
MWMH00758	BRCA2	wildtype	0.114	0.288	0.402	none	HR_proficient	0.895954	HR_deficient	LTS	BRCA2-LTS	3.21519	85.1695	yes	25	13	27	21.6667	65	C2
MWMH00851	BRCA1	gBRCA1	0.68	0.212	0.892	BRCA1_type	HR_deficient	0.999277	HR_deficient	LTS	BRCA1-LTS	1.75715	22.689	no	36	29	29	31.3333	94	C5
HRD=Homologous recombination deficiency, CHORD=Classifier of Homologous Recombination Deficiency, LOH=Loss of heterozygosity, TAI=Telomeric allelic imbalance, LST=Large-scale state transitions, WGD=Whole Genome Duplication, BRCAwt=BRCA wildtype gBRCA=pathogenic germline BRCA variation, sBRCA= pathogenic somatic BRCA variation, methBRCA1=hypermethylated BRCA1, STS=Short term survivor, LTS=Long ter…

## Sheet: Supplementary Data 7
Supplementary Data 7 Germline alterations in genes of interest with loss of wildtype allele and clonality in the multi-omics cohort.
Study ID	Sample ID normal	Sample ID tumor	Sample type	Gene	Genomic Variant	Reference Allele	Variant Allele	Exon	Intron	cDNA Change	Protein Effect	Mutation Type	Germline Variant Allele Read Count	Germline Reference Allele Read Count	Germline Variant Allele Ratio	Primary Tumor Variant Allele Read Count	Primary Tumor Reference Allele Read Count	Primary Tumor Variant Allele Ratio	TCN	LCN	LOH	Clonality	ClinVar Variation ID	Global MAF (gnomAD)	Mutation Classification	Primary Tumor RNA Variant Counts	Primary Tumor RNA Reference Read Counts	Primary Tumor RNA Variant Allele Ratio
AOCS-034	AOCS-034-5-5	AOCS-034-1-0	Primary tumor	BRCA1	chr17:g.41258497A>T	A	T	4/23		NM_007294.4:c.188T>A	p.Leu63*	nonsense	23	16	0.589744	36	4	0.9	1	0	Loss of WT	clonal	54381	0	C5	5	1	0.833333
AOCS-058	AOCS-058-5-X	AOCS-058-1-5	Primary tumor	BRCA1	chr17:g.41244585G>T	G	T	10/23		NM_007294.4:c.2963C>A	p.Ser988*	nonsense	27	22	0.55102	23	7	0.766667	1	0	Loss of WT	clonal	54732	-	C5	0	0	-
AOCS-065	AOCS-065-5-3	AOCS-065-1-9	Primary tumor	BRCA1	chr17:g.41256201del	T	-	6/23		NM_007294.4:c.379del	p.(Ser127Valfs*36)	frameshift deletion	14	16	0.466667	34	11	0.755556	1	0	Loss of WT	clonal	496371	-	C5	6	3	0.666667
AOCS-088	AOCS-088-5-5	AOCS-088-1-0	Primary tumor	BRCA1	chr17:g.41209080dup	-	GC	20/23		NM_007294.3:c.5266dup	p.(Gln1756Profs*74)	frameshift insertion	20	21	0.487805	31	12	0.72093	2	0	Loss of WT	clonal	17677	0.002335	C5	95	7	0.931373
AOCS-095	AOCS-095-5-9	AOCS-095-1-4	Primary tumor	BRCA1	chr17:g.41243480_41243483del	TTGA	-	10/23		NM_007294.4:c.4065_4068del	p.(Asn1355Lysfs*10	frameshift deletion	17	21	0.447368	23	2	0.92	1	0	Loss of WT	clonal	17674	3.265e-05	C5	6	2	0.75
AOCS-105	AOCS-105-5-3	AOCS-105-1-9	Primary tumor	BRCA1	chr17:g.41246038del	G	-	10/23		NM_007294.4:c.1510del	p.(Arg504Valfs*28)	frameshift deletion	20	13	0.606061	34	7	0.829268	2	0	Loss of WT	clonal	37418	-	C5	5	1	0.833333
AOCS-108	AOCS-108-5-1	AOCS-108-1-7	Primary tumor	BRCA1	chr17:g.41243513del	T	-	10/23		NM_007294.4:c.4035del	p.(Glu1346Lysfs*20)	frameshift deletion	26	24	0.52	39	3	0.928571	3	0	Loss of WT	clonal	37560	3.6e-05	C5	11	0	1
AOCS-114	AOCS-114-5-2	AOCS-114-1-8	Primary tumor	BRCA1	chr17:g.41262912_41272498del	-	exon 3 deletion	3/23	2-3/22	NM_007294.3:c.80+3536_135-4362del	p.?	Deletion	23	17	0.575	29	4	0.878788	1	0	Loss of WT	clonal	-	-	C5	25	1	0.961538
AOCS-131	AOCS-131-5-8	AOCS-131-1-3	Primary tumor	BRCA1	chr17:g.41222949_41222967del	TCTTCTGGGGTCAGGCCAG	-	16/23		NM_007294.4:c.4964_4982del	p.(Ser1655Tyrfs*16)	frameshift deletion	22	28	0.44	97	5	0.95098	7	0	Loss of WT	clonal	37616	-	C5	77	1	0.987179
AOCS-139	AOCS-139-5-X	AOCS-139-1-5	Primary tumor	BRCA1	chr17:g.41256153C>A	C	A	6/23		NM_007294.4:c.427G>T	p.Glu143*	nonsense	46	47	0.494624	25	7	0.78125	2	0	Loss of WT	clonal	37581	-	C5	12	0	1
AOCS-143	AOCS-143-5-5	AOCS-143-1-0	Primary tumor	BRCA1	chr17:g.41244832T>A	T	A	10/23		NM_007294.4:c.2716A>T	p.Lys906*	nonsense	16	22	0.421053	70	13	0.843373	2	0	Loss of WT	clonal	-	-	C5	14	10	0.583333
AOCS-145	AOCS-145-5-0	AOCS-145-1-6	Primary tumor	BRCA1	chr17:g.41243789_41243792del	AGAC	-	10/23		NM_007294.4:c.3756_3759del	p.(Ser1253Argfs*10)	frameshift deletion	25	27	0.480769	19	1	0.95	1	0	Loss of WT	clonal	17673	0.02193	C5	1	0	1
AOCS-146	AOCS-146-5-3	AOCS-146-1-9	Primary tumor	BRCA1	chr17:g.41244319_41244320del	CT	-	10/23		NM_007294.4:c.3228_3229del	p.(Gly1077Alafs*8)	frameshift deletion	26	21	0.553191	27	4	0.870968	1	0	Loss of WT	clonal	37516	2.979e-05	C5	10	0	1
BRCA_10	BRCA_10_5_7	BRCA_10_3_9	Primary tumor	BRCA1	chr17:g.41243480_41243483del	TTGA	-	10/23		NM_007294.4:c.4065_4068del	p.(Asn1355Lysfs*10)	frameshift deletion	21	25	0.456522	32	10	0.761905	1	0	Loss of WT	clonal	17674	3.265e-05	C5	18	0	1
BRCA_11	BRCA_11_5_6	BRCA_11_3_8	Primary tumor	BRCA1	chr17:g.41256884C>T	C	T		5/22	NM_007294.4:c.301+1G>A	p.?	splice_donor_variant	25	20	0.555556	39	13	0.75	3	0	Loss of WT	clonal	142004	8.968e-06	C4	2	0	1
BRCA_12	BRCA_12_5_5	BRCA_12_3_7	Primary tumor	BRCA1	chr17:g.41243480_41243483del	TTGA	-	10/23		NM_007294.4:c.4065_4068del	p.(Asn1355Lysfs*10)	frameshift deletion	19	16	0.542857	56	3	0.949153	2	0	Loss of WT	clonal	17674	3.265e-05	C5	18	0	1
BRCA_14	BRCA_14_5_3	BRCA_14_3_5	Primary tumor	BRCA1	chr17:g.41245279del	C	-	10/23		NM_007294.4:c.2269del	p.(Val757Phefs*8)	frameshift deletion	20	13	0.606061	51	4	0.927273	3	0	Loss of WT	clonal	37459	9e-06	C5	13	0	1
BRCA_16	BRCA_16_5_1	BRCA_16_3_3	Primary tumor	BRCA1	chr17:g.41206890_41214977del	-	exon 19 deletion	19/23	18-19/22	NM_007294.3:c.5193+373_5277+2179del	p.?	Deletion	17	16	0.515152	75	6	0.925926	4	0	Loss of WT	clonal	-	-	C5	54	2	0.964286
BRCA_17	BRCA_17_5_0	BRCA_17_3_2	Primary tumor	BRCA1	chr17:g.41245587dup	-	T	10/23		NM_007294.4:c.1961dup	p.(Tyr655Valfs*18)	frameshift insertion	14	17	0.451613	29	9	0.763158	1	0	Loss of WT	clonal	54417	9.75e-05	C5	0	0	-
BRCA_18	BRCA_18_5_X	BRCA_18_3_1	Primary tumor	BRCA1	chr17:g.41245861G>A	G	A	10/23		NM_007294.4:c.1687C>T	p.Gln563Ter	nonsense	14	9	0.608696	27	8	0.771429	1	0	Loss of WT	clonal	37426	5.396e-05	C5	14	0	1
BRCA_19	BRCA_19_5_9	BRCA_19_3_0	Primary tumor	BRCA1	chr17:g.41197784G>A	G	A	24/23		NM_007294.4:c.5503C>T	p.(Arg1835*)	nonsense	17	14	0.548387	31	10	0.756098	1	0	Loss of WT	clonal	55601	6.497e-05	C5	45	4	0.918367
BRCA_2	BRCA_2_5_4	BRCA_2_3_6	Primary tumor	BRCA1	chr17:g.41243921dup	-	T	10/23		NM_007294.4:c.3627dup	p.(Glu1210Argfs*9)	frameshift insertion	15	17	0.46875	32	7	0.820513	1	0	Loss of WT	clonal	37534	0.0001161	C5	20	3	0.869565
BRCA_20	BRCA_20_5_8	BRCA_20_3_X	Primary tumor	BRCA1	chr17:g.41215920G>T	G	T	18/23		NM_007294.4:c.5123C>A	p.(Ala1708Glu)	missense	22	15	0.594595	37	16	0.698113	1	0	Loss of WT	clonal	55407	5.957e-05	C5	28	5	0.848485
BRCA_21	BRCA_21_5_7	BRCA_21_3_9	Primary tumor	BRCA1	chr17:g.41197784G>A	G	A	24/23		NM_007294.4:c.5503C>T	p.(Arg1835*)	nonsense	20	18	0.526316	40	6	0.869565	2	0	Loss of WT	clonal	55601	6.497e-05	C5	58	5	0.920635
BRCA_22	BRCA_22_5_6	BRCA_22_3_8	Primary tumor	BRCA1	chr17:g.41244549del	T	-	10/23		NM_007294.4:c.2999del	p.(Glu1000Glyfs*24)	frameshift deletion	14	10	0.583333	76	14	0.844444	3	0	Loss of WT	clonal	54744	-	C5	30	3	0.909091
BRCA_24	BRCA_24_5_4	BRCA_24_3_6	Primary tumor	BRCA1	chr17:g.41228505C>T	C	T	14/23		NM_007294.4:c.4484G>A	p.(Arg1495Lys)	splice variant	12	14	0.461538	52	6	0.896552	2	0	Loss of WT	clonal	37597	-	C5	41	23	0.640625
BRCA_4	BRCA_4_5_2	BRCA_4_3_4	Primary tumor	BRCA1	chr17:g.41245587del	T	-	10/23		NM_007294.4:c.1961del	p.(Lys654Serfs*47)	frameshift deletion	17	17	0.5	36	17	0.679245	2	0	Loss of WT	clonal	37438	0.000183	C5	20	12	0.625
BRCA_6	BRCA_6_5_0	BRCA_6_3_2	Primary tumor	BRCA1	chr17:g.41245587del	T	-	10/23		NM_007294.4:c.1961del	p.(Lys654Serfs*47)	frameshift deletion	18	15	0.545455	41	21	0.66129	3	0	Loss of WT	clonal	37438	0.000183	C5	46	4	0.92
BRCA_8	BRCA_8_5_9	BRCA_8_3_0	Primary tumor	BRCA1	chr17:g.41276034_41276044del	CAGATGGGACA	-	2/23		NM_007294.4:c.70_80del	p.(Cys24Serfs*13)	frameshift deletion	26	20	0.565217	55	7	0.887097	4	0	Loss of WT	clonal	55676	-	C5	11	0	1
MAOC00287	MAOC00287-5-4	MAOC00287-3-5	Primary tumor	BRCA1	chr17:g.41244712_41244714delinsG	TAC	G	10/23		NM_007294.3:c.2834_2836delinsC	p.(Ser945Thrfs*6)	frameshift indel	17	10	0.62963	41	2	0.953488	2	0	Loss of WT	clonal	54694	-	C5	40	6	0.869565
MAOC00944	MAOC00944-5-5	MAOC00944-3-6	Primary tumor	BRCA1	chr17:g.41276045_41276046del	CT	-	2/23		NM_007294.3:c.68_69del	p.(Glu23Valfs*17)	frameshift deletion	32	15	0.680851	41	6	0.87234	1	0	Loss of WT	clonal	17662	0.003757	C5	49	4	0.924528
MAOC01064	MAOC01064-5-5	MAOC01064-3-6	Primary tumor	BRCA1	chr17:g.41245210G>A	G	A	10/23		NM_007294.4:c.2338C>T	p.Gln780Ter	nonsense	15	20	0.428571	39	11	0.78	2	0	Loss of WT	clonal	54540	8.996e-06	C5	10	5	0.666667
MAOC01262	MAOC01262-5-1	MAOC01262-3-2	Primary tumor	BRCA1	chr17:g.41243789dup	-	A	10/23		NM_007294.4:c.3759dup	p.(Lys1254*)	frameshift insertion	22	23	0.488889	34	5	0.871795	1	0	Loss of WT	clonal	54992	-	C5	12	0	1
MAOC01475	MAOC01475-5-9	MAOC01475-3-X	Primary tumor	BRCA1	chr17:g.41244866_41244867del	TT	-	10/23		NM_007294.4:c.2681_2682del	p.(Lys894Thrfs*8)	frameshift deletion	20	15	0.571429	69	4	0.945205	3	0	Loss of WT	clonal	17667	-	C5	6	4	0.6
MAOC01783	MAOC01783-5-X	MAOC01783-3-0	Primary tumor	BRCA1	chr17:g.41209080dup	-	G	20/23		NM_007294.3:c.5266dup	p.(Gln1756Profs*74)	frameshift insertion	17	17	0.5	64	8	0.888889	3	0	Loss of WT	clonal	17677	0.002335	C5	6	2	0.75
MAOC02410	MAOC02410-5-5	MAOC02410-3-6	Primary tumor	BRCA1	chr17:g.41243575del	T	-	10/23		NM_007294.4:c.3973del	p.(Arg1325Glyfs*11)	frameshift deletion	17	20	0.459459	58	8	0.878788	2	0	Loss of WT	clonal	55066	-	C5	14	0	1
MAOC02541	MAOC02541-5-9	MAOC02541-3-X	Primary tumor	BRCA1	chr17:g.41244987_41244988dup	-	GC	10/23		NM_007294.4:c.2560_2561dup	p.(Gln855Leufs*39)	frameshift insertion	19	20	0.487179	65	15	0.8125	4	0	Loss of WT	clonal	54600	-	C5	8	2	0.8
MMAY00631	MMAY00631-5-6	MMAY00631-3-7	Primary tumor	BRCA1	chr17:g.41215947C>T	C	T	18/23		NM_007294.4:c.5096G>A	p.Arg1699Gln	missense	14	19	0.424242	41	16	0.719298	2	0	Loss of WT	clonal	37636	5.376e-05	C5	78	4	0.95122
MWMH00351	MWMH00351-5-6	MWMH00351-3-7	Primary tumor	BRCA1	chr17:g.41244826C>A	C	A	10/23		NM_007294.4:c.2722G>T	p.Glu908Ter	nonsense	13	19	0.40625	48	4	0.923077	1	0	Loss of WT	clonal	54657	0.0001163	C5	24	0	1
MWMH00507	MWMH00507-5-8	MWMH00507-3-9	Primary tumor	BRCA1	chr17:g.41258504C>A	A	C	4/23		NM_007294.4:c.181T>G	p.Cys61Gly	missense	19	10	0.655172	33	17	0.66	1	0	Loss of WT	clonal	17661	6.277e-05	C5	26	3	0.896552
MWMH00851	MWMH00851-5-5	MWMH00851-3-6	Primary tumor	BRCA1	chr17:g.41255966_41260897dup	-	exon 4-6 duplication	4-6/23	3-6/22	NM_007294.3:c.135-2347_441+173dup		Duplication	24	36	0.4	54	24	0.692308	1	0	Loss of WT	clonal	-	-	C5	8	17	0.32
AOCS-104	AOCS-104-5-0	AOCS-104-1-6	Primary tumor	BRCA2	chr13:g32937355dup	-	A	18/27		NM_000059.4:c.8016dup	p.(Ile2675Aspfs*6)	frameshift insertion	5	30	0.142857	15	29	0.340909	1	0	Loss of WT	clonal	267050	-	C5	4	7	0.363636
AOCS-153	AOCS-153-5-7	AOCS-153-1-2	Primary tumor	BRCA2	chr13:g.32968854C>A	C	A	25/27		NM_000059.4:c.9285C>A	p.Asp3095Glu	missense	24	27	0.470588	28	7	0.8	2	0	Loss of WT	clonal	252859	-	C5	13	0	1
BRCA_1	BRCA_1_5_5	BRCA_1_3_7	Primary tumor	BRCA2	chr13:g.32911628G>T	G	T	11/27		NM_000059.3:c.3136G>T	p.(Glu1046*)	nonsense	11	13	0.458333	31	11	0.738095	1	0	Loss of WT	clonal	-	-	C5	0	0	-
BRCA_13	BRCA_13_5_4	BRCA_13_3_6	Primary tumor	BRCA2	chr13:g.32932018G>A	G	A	16/27		NM_000059.4:c.7757G>A	p.Trp2586Ter	nonsense	24	19	0.55814	73	5	0.935897	4	0	Loss of WT	clonal	52401	1.791e-05	C5	17	0	1
BRCA_15	BRCA_15_5_2	BRCA_15_3_4	Primary tumor	BRCA2	chr13:g.32910822dup	-	A	11/27		NM_000059.4:c.2330dup	p.(Asp777Glufs*11)	frameshift insertion	15	16	0.483871	27	16	0.627907	2	0	Loss of WT	clonal	91775	-	C5	0	0	-
BRCA_23	BRCA_23_5_5	BRCA_23_3_7	Primary tumor	BRCA2	chr13:g.32932018G>A	G	A	16/27		NM_000059.4:c.7757G>A	p.Trp2586Ter	nonsense	12	19	0.387097	61	27	0.693182	4	0	Loss of WT	clonal	52401	1.791e-05	C5	13	8	0.619048
BRCA_3	BRCA_3_5_3	BRCA_3_3_5	Primary tumor	BRCA2	chr13:g.32911628C>T	C	T	25/27		NM_000059.4:c.9382C>T	p.Arg3128Ter	nonsense	17	17	0.5	50	9	0.847458	2	0	Loss of WT	clonal	52826	0.000131	C5	22	9	0.709677
BRCA_5	BRCA_5_5_1	BRCA_5_3_3	Primary tumor	BRCA2	chr13:g.32929058_32929059del	TC	-	14/27		NM_000059.3:c.7069_7070del	p.(Leu2357Valfs*2)	frameshift deletion	24	19	0.55814	56	6	0.903226	2	0	Loss of WT	clonal	38082	0.000121	C5	-	-	-
BRCA_7	BRCA_7_5_X	BRCA_7_3_1	Primary tumor	BRCA2	chr13:g.32912603C>T	C	T	11/27		NM_000059.4:c.4111C>T	p.Gln1371Ter	nonsense	20	16	0.555556	41	11	0.788462	2	0	Loss of WT	clonal	51599	-	C5	8	0	1
BRCA_9	BRCA_9_5_8	BRCA_9_3_X	Primary tumor	BRCA2	chr13:g.32911250del	C	-	11/27		NM_000059.3:c.2760del	p.(Ile921Phefs*39)	frameshift deletion	13	16	0.448276	27	15	0.642857	3	1	No loss of WT	clonal	51337	-	C5	12	7	0.631579
MAOC00673	MAOC00673-5-4	MAOC00673-3-5	Primary tumor	BRCA2	chr13:g.32912655_32912656delinsA	CT	A	11/27		NM_000059.3:c.4163_4164delinsA	p.(Thr1388Asnfs*22)	frameshift indel	15	19	0.441176	41	15	0.732143	2	0	Loss of WT	clonal	37885	-	C5	2	0	1
MAOC01370	MAOC01370-5-9	MAOC01370-3-X	Primary tumor	BRCA2	chr13:g.32924646_32934432del	-	exon 14-16 deletion	14-16/27	13-27/26	NM_000059.3:c.7007+3613_7806-2228del	p.?	Deletion	10	12	0.454545	19	4	0.826087	1	0	Loss of WT	clonal	-	-	C5	8	0	1
MAOC01491	MAOC01491-5-X	MAOC01491-3-0	Primary tumor	BRCA2	chr13:g.32968836dup	-	T	25/27		NM_000059.3:c.9269dup	p.(Val3091Argfs*20)	frameshift insertion	27	25	0.519231	51	21	0.708333	2	0	Loss of WT	clonal	52797	-	C5	6	18	0.25
MMAC00102	MMAC00102-5-2	MMAC00102-3-3	Primary tumor	BRCA2	chr13:g.32930609C>T	C	T	15/27		NM_000059.4::c.7480C>T	p.Arg2494Ter	nonsense	19	10	0.655172	43	2	0.955556	1	0	Loss of WT	clonal	38099	0.0001794	C5	16	0	1
MMAY00363	MMAY00363-5-6	MMAY00363-3-7	Primary tumor	BRCA2	chr13:g.32912338_32912339del	TG	-	11/27		NM_000059.3:c.3847_3848del	p.(Val1283Lysfs*2)	frameshift deletion	20	21	0.487805	52	17	0.753623	3	0	Loss of WT	clonal	37859	0.0004737	C5	11	1	0.916667
MMAY00507	MMAY00507-5-8	MMAY00507-3-9	Primary tumor	BRCA2	chr13:g.32911298_32911301del	AAAC	-	11/27		NM_000059.3:c.2808_2811del	p.(Ala938Profs*21)	frameshift deletion	15	17	0.46875	56	10	0.848485	2	0	Loss of WT	clonal	9322	0.000485	C5	6	0	1
MMAY00711	MMAY00711-5-2	MMAY00711-3-3	Primary tumor	BRCA2	chr13:g.32913709_32913715del	TTTAAGT	-	11/27		NM_000059.4:c.5217_5223del	p.(Tyr1739*)	frameshift deletion	15	20	0.428571	46	5	0.901961	1	0	Loss of WT	clonal	51822	9e-06	C5	2	0	1
MMAY00753	MMAY00753-5-0	MMAY00753-3-1	Primary tumor	BRCA2	chr13:g.32906640del	A	-	10/27		NM_000059.3:c.1029del	p.(Lys343Asnfs*6)	frameshift deletion	18	22	0.45	50	7	0.877193	1	0	Loss of WT	clonal	37724	-	C5	4	0	1
MWMH00083	MWMH00083-5-6	MWMH00083-3-7	Primary tumor	BRCA2	chr13:g.32912771dup	-	T	11/27		NM_000059.3:c.4284dup	p.(Gln1429Serfs*9)	frameshift insertion	15	19	0.441176	32	19	0.627451	1	0	Loss of WT	clonal	37892	0.0001218	C5	4	10	0.285714
AOCS-132	AOCS-132-5-0	AOCS-132-1-6	Primary tumor	BRIP1	chr17:g.59857669dup	-	T	13/20	-	NM_032043.2:c.1888dup	p.Thr630Asnfs*9	Frameshift insertion	21	20	0.512195	59	5	0.921875	3	0	Loss of WT	clonal	491418	3.977e-06	C5	1	0	1
AOCS-133	AOCS-133-5-3	AOCS-133-1-9	Primary tumor	BRIP1	chr17:g.59793404G>C	G	C	17/20	-	NM_032043.2:c.2400C>G	p.Tyr800*	Nonsense	23	22	0.511111	37	12	0.755102	2	0	Loss of WT	clonal	142343	2.411e-05	C5	17	0	1
MMAY00738	MMAY00738-5-3	MMAY00738-3-4	Primary tumor	PALB2	chr16:g.23614792G>T	G	T	13/13	-	NM_024675.3:c.3549C>A	p.Tyr1183*	Nonsense	12	13	0.48	76	12	0.863636	2	0	Loss of WT	clonal	128144	3.977e-06	C5	111	9	0.925
AOCS-126	AOCS-126-5-X	AOCS-126-1-5	Primary tumor	RAD51C	chr17:g.[56786207_56787678del;56786751_56787646inv]	-	Exon 5 inv	5/9	4/8-5/8	NM_058216.2:c.[706-1013_837+327del;706-469_837+295inv]	p.?	Inversion	24	19	0.55814	52	10	0.83871	5	0	Loss of WT	clonal	-	-	C5	110	27	0.80292
MMAY00758	MMAY00758-5-9	MMAY00758-3-X	Primary tumor	RAD51C	chr17:g.56772543C>A	C	A	2/9	-	NM_002876.3:c.397C>A	p.Gln133Lys	Missense	18	16	0.529412	100	4	0.961538	4	0	Loss of WT	clonal	233936	-	C4	420	26	0.941704
LOH=Loss of heterozygosity, LCN= Lower copy number, TCN= Total copy number

## Sheet: Supplementary Data 8
Supplementary Data 8 Somatic alterations in genes of interest in the multi-omics cohort
Study ID	Sample ID tumor	Sample Type	Gene	Genomic Variant	Reference Allele	Variant Allele	Exon	Intron	cDNA Change	Protein Effect	Mutation Type	Variant Allele Counts	Reference Allele Counts	Variant Allele Ratio	RNA Variant Counts	RNA Reference Counts	RNA Variant Allele Ratio	Additional observations
AOCS-001	AOCS-001-1-7	Primary tumor	NF1	chr17:g.29479607_29510522dup	-	Exons 2 to 8 dup	2-8/58	1-8/57	NM_000267.3:c.61-3394_888+839dup	p.?	Duplication	6	38	0.136364	10	60	0.142857	-
AOCS-001	AOCS-001-1-7	Primary tumor	TP53	chr17:g.7578427T>C	T	C	5/11	-	NM_000546.4:c.503A>G	p.His168Arg	Missense	10	19	0.344828	345	81	0.809859	-
AOCS-004	AOCS-004-1-5	Primary tumor	CCNE1	chr19:g.28411901_31688780dup	-	whole gene amplification	0-12/12	0-11/11	?	p.?	Amplification	-	-	-	-	-	-	-
AOCS-004	AOCS-004-1-5	Primary tumor	TP53	chr17:g.7577124C>T	C	T	8/11	-	NM_000546.4:c.814G>A	p.Val272Met	Missense	19	13	0.59375	458	85	0.843462	-
AOCS-005	AOCS-005-1-8	Primary tumor	CCNE1	chr19:g.30255719_30979900dup	-	whole gene amplification	0-12/12	0-11/11	?	p.?	Amplification	-	-	-	-	-	-	-
AOCS-005	AOCS-005-1-8	Primary tumor	TP53	chr17:g.7578394T>C	T	C	5/11	-	NM_000546.4:c.536A>G	p.His179Arg	Missense	15	14	0.517241	466	49	0.904854	-
AOCS-034	AOCS-034-1-0	Primary tumor	PTEN	chr10:g.89688337_89702233dup	-	exons 4-5 duplication	4-5/9	3-5/8	NM_000314.4:c.210-2466_492+9225dup	p.?	Duplication	20	45	0.307692	22	152	0.126437	-
AOCS-034	AOCS-034-1-0	Primary tumor	TP53	chr17:g.7578518C>G	C	G	5/11	-	NM_000546.5:c.412G>C	p.(Ala138Pro)	Missense	33	11	0.75	450	66	0.872093	-
AOCS-055	AOCS-055-1-7	Primary tumor	AKT2	chr19:g.38894899_41768400dup	-	whole gene amplification	0-14/14	0-13/13	?	p.?	Amplification	-	-	-	-	-	-	-
AOCS-055	AOCS-055-1-7	Primary tumor	ATR	chr3:g.141808999_142170008dup	-	Gene breakage intron 46	-	46/46	NM_001184.3:c.7762-1564_*359272dup	p.?	Duplication	10	62	0.138889	37	258	0.125424	-
AOCS-055	AOCS-055-1-7	Primary tumor	CCNE1	chr19:g.29108034_30716904dup	-	whole gene amplification	0-12/12	0-11/11	?	p.?	Amplification	-	-	-	-	-	-	-
AOCS-055	AOCS-055-1-7	Primary tumor	RAD51B	chr14:g.68750718::chr8:g.64184110	-	Gene breakage intron 7	-	7/10	-	p.?	Interchromosomal translocation	14	71	0.164706	0	9	0	-
AOCS-055	AOCS-055-1-7	Primary tumor	TP53	chr17:g.7577120C>T	C	T	8/11	-	NM_000546.4:c.818G>A	p.Arg273His	Missense	24	20	0.545455	227	8	0.965957	-
AOCS-056	AOCS-056-1-X	Primary tumor	TP53	chr17:g.7577094G>A	G	A	8/11	-	NM_000546.4:c.844C>T	p.Arg282Trp	Missense	28	6	0.823529	11	0	1	-
AOCS-057	AOCS-057-1-2	Primary tumor	TP53	chr17:g.7578190T>C	T	C	6/11	-	NM_000546.4:c.659A>G	p.Tyr220Cys	Missense	7	13	0.35	248	130	0.656085	-
AOCS-058	AOCS-058-1-5	Primary tumor	NF1	chr17:g.29655993_29665446dup	-	Exon 38-44 duplication	38-44/57	37-44/56	NM_000267.3:c.5546+1136_6757-276dup	p.?	Duplication	8	17	0.32	0	0	-	-
AOCS-058	AOCS-058-1-5	Primary tumor	RB1	chr13:g.49036594_49188968del	-	Exon 20-27 deletion	20-27/27	20-26/26	NM_000321.2:c.2107-1273_*134761del	p.?	Deletion	43	10	0.811321	0	1	0	-
AOCS-058	AOCS-058-1-5	Primary tumor	TP53	chr17:g.7578449C>T	C	T	5/11	-	NM_000546.5:c.481G>A	p.(Ala161Thr)	Missense	14	6	0.7	1	0	1	-
AOCS-059	AOCS-059-1-8	Primary tumor	TP53	chr17:g.7577120C>T	C	T	8/11	-	NM_000546.4:c.818G>A	p.Arg273His	Missense	16	14	0.533333	468	29	0.94165	-
AOCS-060	AOCS-060-1-5	Primary tumor	AKT2	chr19:g.37226153_41220529dup	-	whole gene amplification	0-14/14	0-13/13	?	p.?	Amplification	-	-	-	-	-	-	-
AOCS-060	AOCS-060-1-5	Primary tumor	ATM	chr11:g.108189845_108326779del	-	Exons 44 to 63 del	44-63/63	43-62/62	NM_000051.3:c.6348-836_*90544del	p.?	Deletion	37	260	0.124579	0	227	0	-
AOCS-060	AOCS-060-1-5	Primary tumor	CCNE1	chr19:g.27916859_30339140dup	-	whole gene amplification	0-12/12	0-11/11	?	p.?	Amplification	-	-	-	-	-	-	-
AOCS-060	AOCS-060-1-5	Primary tumor	KMT2C	chr7:g.152116148::chr12:g.26425229	-	Gene breakage intron 1	-	1/58	-	p.?	Interchromosomal translocation	5	12	0.294118	1	42	0.0232558	-
AOCS-060	AOCS-060-1-5	Primary tumor	TP53	chr17:g.7578517G>A	G	A	5/11	-	NM_000546.4:c.413C>T	p.Ala138Val	Missense	37	5	0.880952	773	31	0.961443	-
AOCS-061	AOCS-061-1-8	Primary tumor	CCNE1	chr19:g.29755720_30401900dup	-	whole gene amplification	0-12/12	0-11/11	?	p.?	Amplification	-	-	-	-	-	-	-
AOCS-061	AOCS-061-1-8	Primary tumor	TP53	chr17:g.7577120C>T	C	T	8/11	-	NM_000546.4:c.818G>A	p.Arg273His	Missense	30	2	0.9375	170	22	0.885417	-
AOCS-063	AOCS-063-1-3	Primary tumor	BRCA2	chr13:g.32912849A>T	A	T	11/27	-	NM_000059.3:c.4357A>T	p.Lys1453*	Nonsense	17	26	0.395349	0	0	-	-
AOCS-063	AOCS-063-1-3	Primary tumor	KMT2C	chr7:g.151782404_151900509del	-	Exons 26 to 59 del	26-59/59	25-58/58	NM_170606.2:c.3962-360_*51513del	p.?	Deletion	22	108	0.169231	159	39	0.80303	-
AOCS-063	AOCS-063-1-3	Primary tumor	NF1	chr17:g.29296801_29475514del	-	Exon 1 del	1/58	1/57	NM_000267.3:c.-125527_61-7487del	p.?	Deletion	12	34	0.26087	0	18	0	-
AOCS-063	AOCS-063-1-3	Primary tumor	TP53	chr17:g.7574035T>G	T	G	-	9/10	NM_000546.4:c.994-2A>C	p.?	Splice acceptor variant	12	13	0.48	75	55	0.576923	-
AOCS-064	AOCS-064-1-6	Primary tumor	ATM	chr11:g.105447765_108165759dup	-	Gene breakage exon 32	1-32/63	1-31/62	NM_000051.3:c.-2646025_4882dup	p.?	Duplication	14	76	0.155556	0	1	0	-
AOCS-064	AOCS-064-1-6	Primary tumor	PALB2	chr16:g.23651620::chr5:g.45472515	-	Gene breakage intron 1	-	1/12	-	p.?	Interchromosomal translocation	6	34	0.15	0	0	-	-
AOCS-064	AOCS-064-1-6	Primary tumor	RAD21	chr8:g.115648036_120311799dup	-	whole gene amplification	0-14/14	0-13/13	?	p.?	Amplification	-	-	-	-	-	-	-
AOCS-064	AOCS-064-1-6	Primary tumor	TP53	chr17:g.7577022_7577028del	GCTTAGT	-	8/11	-	NM_000546.4:c.910_916del	p.Thr304Glufs*39	Frameshift deletion	10	4	0.714286	7	5	0.583333	-
AOCS-065	AOCS-065-1-9	Primary tumor	NF1	chr17:g.29480264_29498610dup	-	Exon 2-5 duplication	2-5/57	1-5/56	NM_000267.3:c.61-2737_586+1595dup	p.?	Duplication	20	54	0.27027	17	48	0.261538	-
AOCS-065	AOCS-065-1-9	Primary tumor	PTEN	chr10:g.89653550_89680895dup	-	Exon 2 duplication	2/9	1-2/8	NM_000314.4:c.80-232_165-4375dup	p.?	Duplication	15	57	0.208333	18	748	0.0234987	-
AOCS-065	AOCS-065-1-9	Primary tumor	TP53	chr17:g.7579414C>T	C	T	4/11	-	NM_000546.5:c.273G>A	p.(Trp91*)	Nonsense	16	15	0.516129	79	85	0.481707	-
AOCS-075	AOCS-075-1-0	Primary tumor	RAD51B	chr14:g.68511022_77551235dup	-	Gene breakage intron 7	-	7/10	NM_002877.5:c.756+157101_*8587378dup	p.?	Duplication	9	68	0.116883	0	36	0	-
AOCS-075	AOCS-075-1-0	Primary tumor	RB1	chr13:g.48947603C>A	C	A	12/27	-	NM_000321.2:c.1190C>A	p.Ser397*	Nonsense	5	38	0.116279	4	110	0.0350877	-
AOCS-075	AOCS-075-1-0	Primary tumor	TP53	chr17:g.7577536T>C	T	C	7/11	-	NM_000546.4:c.745A>G	p.Arg249Gly	Missense	33	14	0.702128	435	60	0.878788	-
AOCS-077	AOCS-077-1-6	Primary tumor	AKT2	chr19:g.35864201_41242100dup	-	whole gene amplification	0-14/14	0-13/13	?	p.?	Amplification	-	-	-	-	-	-	-
AOCS-077	AOCS-077-1-6	Primary tumor	CCNE1	chr19:g.30224560_30435930dup	-	whole gene amplification	0-12/12	0-11/11	?	p.?	Amplification	-	-	-	-	-	-	-
AOCS-077	AOCS-077-1-6	Primary tumor	TP53	chr17:g.7579316dup	-	C	4/11	-	NM_000546.4:c.371dup	p.Cys124Trpfs*25	Frameshift insertion	16	32	0.333333	7	12	0.368421	-
AOCS-078	AOCS-078-1-9	Primary tumor	CCNE1	chr19:g.30031601_32623000dup	-	whole gene amplification	0-12/12	0-11/11	?	p.?	Amplification	-	-	-	-	-	-	-
AOCS-078	AOCS-078-1-9	Primary tumor	PIK3CA	chr3:g.178538441_189068680dup	-	whole gene amplification	0-21/21	0-20/20	?	p.?	Amplification	-	-	-	-	-	-	-
AOCS-078	AOCS-078-1-9	Primary tumor	PIK3CB	chr3:g.125748859_166849185dup	-	whole gene amplification	0-24/24	0-23/23	?	p.?	Amplification	-	-	-	-	-	-	-
AOCS-079	AOCS-079-1-1	Primary tumor	BRCA1	chr17:g.41243758_41243774del	TCAATGATAATAAATTC	-	10/23	-	NM_007294.3:c.3774_3790del	p.Asn1259Glufs*2	Frameshift deletion	22	20	0.52381	12	7	0.631579	-
AOCS-079	AOCS-079-1-1	Primary tumor	NF1	chr17:g.29560043C>T	C	T	27/58	-	NM_000267.3:c.3520C>T	p.Gln1174*	Nonsense	29	29	0.5	18	14	0.5625	-
AOCS-079	AOCS-079-1-1	Primary tumor	TP53	chr17:g.7577538C>T	C	T	7/11	-	NM_000546.4:c.743G>A	p.Arg248Gln	Missense	26	30	0.464286	225	54	0.806452	-
AOCS-080	AOCS-080-1-9	Primary tumor	ATM	chr11:g.108217049_108290324inv	-	Exon 59 to 63 inv	59-63/63	58-62/62	NM_000051.3:c.8584+414_*54089inv	p.?	Inversion	61	25	0.709302	55	0	1	Reduced coverage exons 59 to 63 (RNA)
AOCS-080	AOCS-080-1-9	Primary tumor	TP53	chr17:g.7578265A>G	A	G	6/11	-	NM_000546.4:c.584T>C	p.Ile195Thr	Missense	32	4	0.888889	3	0	1	-
AOCS-081	AOCS-081-1-1	Primary tumor	AKT2	chr19:g.37518439_41657300dup	-	whole gene amplification	0-14/14	0-13/13	?	p.?	Amplification	-	-	-	-	-	-	-
AOCS-081	AOCS-081-1-1	Primary tumor	CCNE1	chr19:g.28285520_37517900dup	-	whole gene amplification	0-12/12	0-11/11	?	p.?	Amplification	-	-	-	-	-	-	-
AOCS-081	AOCS-081-1-1	Primary tumor	PIK3R1	chr5:g.64606461_67594526del	-	Exon 1-10 deletion	1-10/10	1-9/9	NM_181504.4:c.-2980096_*1097	p.?	Deletion	7	35	0.166667	7	360	0.0190736	-
AOCS-081	AOCS-081-1-1	Primary tumor	TP53	chr17:g.7577120C>A	C	A	8/11	-	NM_000546.4:c.818G>T	p.Arg273Leu	Missense	22	17	0.564103	388	46	0.894009	-
AOCS-083	AOCS-083-1-7	Primary tumor	AKT2	chr19:g.30028530_40753851dup	-	Exon 5-14 duplication	5-14/14	4-13/13	NM_001626.6:c.288-5257_*10711249dup	p.?	Duplication	18	41	0.305085	14	877	0.0157127	-
AOCS-083	AOCS-083-1-7	Primary tumor	CCNE1	chr19:g.30028942_31322045dup	-	whole gene amplification	0-12/12	0-11/11	?	p.?	Amplification	-	-	-	-	-	-	-
AOCS-083	AOCS-083-1-7	Primary tumor	NF1	chr17:g.29434824::chr13:g.25606725	-	Gene breakage intron 1	-	1/57	-	p.?	Interchromosomal translocation	5	36	0.121951	73	12	0.858824	-
AOCS-083	AOCS-083-1-7	Primary tumor	RAD21	chr8:g.46876001_146301113dup	-	whole gene amplification	0-14/14	0-13/13	?	p.?	Amplification	-	-	-	-	-	-	-
AOCS-083	AOCS-083-1-7	Primary tumor	TP53	chr17:g.7577152_7577161del	ACCACTACTC	-	8/11	7/10	NM_000546.4:c.783-6_786del	p.Gly262_Ser269del	Inframe deletion	15	19	0.441176	300	23	0.928793	-
AOCS-084	AOCS-084-1-X	Primary tumor	AKT2	chr19:g.37794501_41295177dup	-	whole gene amplification	0-14/14	0-13/13	?	p.?	Amplification	-	-	-	-	-	-	-
AOCS-084	AOCS-084-1-X	Primary tumor	RICTOR	chr5:g.30439115_39075394dup	-	whole gene amplification	0-38/38	0-37/37	?	p.?	Amplification	-	-	-	-	-	-	-
AOCS-084	AOCS-084-1-X	Primary tumor	TP53	chr17:g.7578442T>C	T	C	5/11	-	NM_000546.4:c.488A>G	p.Tyr163Cys	Missense	30	20	0.6	654	29	0.95754	-
AOCS-085	AOCS-085-1-2	Primary tumor	TP53	chr17:g.7590693_7590745del	ACCCAATCCAGGGAAGCGTGTCACCGTCGTGGAAAGCACGCTCCCAGCCCGAA	-	1/11	1/10	NM_000546.4:c.-79_-29+2del	p.?	Splice donor variant	13	18	0.419355	2	75	0.025974	-
AOCS-086	AOCS-086-1-5	Primary tumor	BRCA1	chr17:g.41244022del	C	-	10/23	-	NM_007294.3:c.3526del	p.(Val1176Phefs*34)	Frameshift deletion	21	31	0.403846	0	0	-	-
AOCS-086	AOCS-086-1-5	Primary tumor	PIK3CA	chr3:g.148557066_190984400dup	-	whole gene amplification	0-21/21	0-20/20	?	p.?	Amplification	-	-	-	-	-	-	-
AOCS-086	AOCS-086-1-5	Primary tumor	RAD21	chr8:g.102947954_146303273dup	-	whole gene amplification	0-14/14	0-13/13	?	p.?	Amplification	-	-	-	-	-	-	-
AOCS-086	AOCS-086-1-5	Primary tumor	TP53	chr17:g.7577082C>T	C	T	8/11	-	NM_000546.4:c.856G>A	p.Glu286Lys	Missense	10	30	0.25	10	5	0.666667	-
AOCS-088	AOCS-088-1-0	Primary tumor	FANCM	chr14:g.45653028_45653041del	CAATTAGAAGACTT	-	17/23	-	NM_020937.2:c.4441_4454del	p.(Leu1481Glyfs*3)	Frameshift deletion	12	35	0.255319	4	5	0.444444	-
AOCS-088	AOCS-088-1-0	Primary tumor	RB1	chr13:g.49029355_49033686dup	-	Exon 19 duplication	19/27	18-19/26	NM_000321.2:c.1815-985_1961-138dup	p.?	Duplication	32	53	0.376471	3	19	0.136364	-
AOCS-088	AOCS-088-1-0	Primary tumor	TP53	chr17:g.7579433_7579434dup	-	GG	4/11	-	NM_000546.5:c.253_254dup	p.(Ala86Leufs*38)	Frameshift insertion	12	16	0.428571	12	37	0.244898	-
AOCS-090	AOCS-090-1-0	Primary tumor	AKT2	chr19:g.39922165_40781054inv	-	Exon 2-14 inversion	2-14/14	1-13/13	NM_001626.6:c.-84-9796_*817614inv	p.?	Inversion	23	79	0.22549	-	-	-	-
AOCS-090	AOCS-090-1-0	Primary tumor	TP53	chr17:g.7578541A>T	A	T	5/11	-	NM_000546.4:c.389T>A	p.Leu130His	Missense	32	6	0.842105	170	24	0.876289	-
AOCS-091	AOCS-091-3-0	Primary tumor	NF1	chr17:g.29556099_29556126del	GAGGAGGATCCATAGATTTGTCTGACACA	G	21/58	-	NM_000267.3:c.2466_2493del	p.(Gly823Thrfs*9)	Frameshift deletion	11	23	0.323529	8	31	0.205128	-
AOCS-091	AOCS-091-1-3	Primary tumor	PIK3CA	chr3:g.175327940_179935300dup	-	whole gene amplification	0-21/21	0-20/20	?	p.?	Amplification	-	-	-	-	-	-	-
AOCS-091	AOCS-091-1-3	Primary tumor	RAD21	chr8:g.111319701_122598000dup	-	whole gene amplification	0-14/14	0-13/13	?	p.?	Amplification	-	-	-	-	-	-	-
AOCS-091	AOCS-091-1-3	Primary tumor	TP53	chr17:g.7578493C>T	C	T	5/11	-	NM_000546.4:c.437G>A	p.Trp146*	Nonsense	24	3	0.888889	30	41	0.422535	-
AOCS-092	AOCS-092-1-6	Primary tumor	PIK3CA	chr3:g.162050330_197932700dup	-	whole gene amplification	0-21/21	0-20/20	?	p.?	Amplification	-	-	-	-	-	-	-
AOCS-092	AOCS-092-1-6	Primary tumor	PIK3CB	chr3:g.116643694_162071771dup	-	whole gene amplification	0-24/24	0-23/23	?	p.?	Amplification	-	-	-	-	-	-	-
AOCS-092	AOCS-092-1-6	Primary tumor	TP53	chr17:g.7578416C>A	C	A	5/11	-	NM_000546.4:c.514G>T	p.Val172Phe	Missense	16	9	0.64	284	58	0.830409	-
AOCS-093	AOCS-093-1-9	Primary tumor	BRCA2	chr13:g.32916803_44444641dup	-	Exons 12 to 28 dup	12-28/27	11-27/26	NM_000059.3:c.6841+1470_*11471734dup	p.?	Duplication	16	42	0.275862	-	-	-	-
AOCS-093	AOCS-093-1-9	Primary tumor	TP53	chr17:g.7578190T>C	T	C	6/11	-	NM_000546.4:c.659A>G	p.Tyr220Cys	Missense	12	28	0.3	133	30	0.815951	-
AOCS-094	AOCS-094-1-1	Primary tumor	AKT3	chr1:g.242228801_249239637dup	-	whole gene amplification	0-14/14	0-13/13	?	p.?	Amplification	-	-	-	-	-	-	-
AOCS-094	AOCS-094-1-1	Primary tumor	CCNE1	chr19:g.27947369_36913900dup	-	whole gene amplification	0-12/12	0-11/11	?	p.?	Amplification	-	-	-	-	-	-	-
AOCS-095	AOCS-095-1-4	Primary tumor	NF1	chr17:g.29665738T>A	T	A	45/58	-	NM_000267.3:c.6773T>A	p.(Leu2258*)	Nonsense	12	5	0.705882	4	0	1	-
AOCS-095	AOCS-095-1-4	Primary tumor	RAD21	chr8:g.107494359_125936664dup	-	whole gene amplification	0-14/14	0-13/13	?	p.?	Amplification	-	-	-	-	-	-	-
AOCS-095	AOCS-095-1-4	Primary tumor	TP53	chr17:g.7577559G>A	G	A	7/11	-	NM_000546.5:c.722C>T	p.(Ser241Phe)	Missense	11	5	0.6875	172	5	0.971751	-
AOCS-096	AOCS-096-1-7	Primary tumor	RICTOR	chr5:g.12821001_46405067dup	-	whole gene amplification	0-38/38	0-37/37	?	p.?	Amplification	-	-	-	-	-	-	-
AOCS-096	AOCS-096-1-7	Primary tumor	TP53	chr17:g.7579315G>T	G	T	4/11	-	NM_000546.4:c.372C>A	p.Cys124*	Nonsense	31	13	0.704545	33	76	0.302752	-
AOCS-097	AOCS-097-1-X	Primary tumor	TP53	chr17:g.7578195_7578197del	CAC	-	6/11	-	NM_000546.4:c.652_654del	p.Val218del	Inframe deletion	18	1	0.947368	223	3	0.986726	-
AOCS-104	AOCS-104-1-6	Primary tumor	NF1	chr17:g.29534149_29546752dup	-	Exon 13-14 duplication	13-14/57	12-14/56	NM_000267.3:c.1392+760_1641+616dup	p.?	Duplication	13	37	0.26	11	3	0.785714	-
AOCS-104	AOCS-104-1-6	Primary tumor	TP53	chr17:g.7578232_7578236del	AAAT	-	6/11	-	NM_000546.5:c.613_617del	p.(Tyr205Glyfs*2)	Frameshift deletion	7	36	0.162791	28	71	0.282828	-
AOCS-105	AOCS-105-1-9	Primary tumor	ATR	chr3:g.142270312::chr13:48918319	-	Gene breakage intron 13	-	13/46	-	p.?	Interchromosomal translocation	39	87	0.309524	0	71	0	-
AOCS-105	AOCS-105-1-9	Primary tumor	NF1	chr17:g.29678776_29680722dup	-	Exon 50 duplication	50/57	49-50/56	NM_000267.3:c.7395-499_7552+1290dup	p.?	Duplication	15	33	0.3125	8	95	0.0776699	-
AOCS-105	AOCS-105-1-9	Primary tumor	RB1	chr13:g.48889655_48918439dup	-	Exon 3 duplication	3/27	2/26	NM_000321.2:c.264+8113_381-777dup	p.?	Duplication	38	68	0.358491	9	91	0.09	-
AOCS-105	AOCS-105-1-9	Primary tumor	TP53	chr17:g.7573999del	T	-	10/11	-	NM_000546.5:c.1028del	p.(Glu343Glyfs*2)	Frameshift deletion	27	14	0.658537	93	92	0.502703	-
AOCS-106	AOCS-106-1-1	Primary tumor	BRCA1	chr17:g.41276093_41276094delinsAA	GC	AA	2/23	-	NM_007294.4:c.20_21delinsTT	p.(Arg7Leu)	protein altering variant	33	15	0.6875	0	2	0	-
AOCS-106	AOCS-106-1-1	Primary tumor	TP53	chr17:g.7577120C>T	C	T	8/11	-	NM_000546.4:c.818G>A	p.Arg273His	Missense	27	1	0.964286	75	5	0.9375	-
AOCS-107	AOCS-107-1-4	Primary tumor	AKT3	chr1:g.242830601_249239716dup	-	whole gene amplification	0-14/14	0-13/13	?	p.?	Amplification	-	-	-	-	-	-	-
AOCS-107	AOCS-107-1-4	Primary tumor	PTEN	chr10:g.89656355::chr8:g.137548354	-	Gene breakage intron 2	-	2/8	-	p.?	Interchromosomal translocation	20	2	0.909091	41	92	0.308271	-
AOCS-107	AOCS-107-1-4	Primary tumor	RAD21	chr8:g.105641701_131522545dup	-	whole gene amplification	0-14/14	0-13/13	?	p.?	Amplification	-	-	-	-	-	-	-
AOCS-107	AOCS-107-1-4	Primary tumor	TP53	chr17:g.7577067T>A	T	A	8/11	-	NM_000546.4:c.871A>T	p.Lys291*	Nonsense	18	2	0.9	53	55	0.490741	-
AOCS-108	AOCS-108-1-7	Primary tumor	BRCA2	chr13:g.32936586_32944475dup	-	Exons 17 to 18 dup	17-18/27	16-18/26	NM_000059.3:c.7806-74_8332-64dup	p.?	Duplication	8	46	0.148148	1	2	0.333333	-
AOCS-108	AOCS-108-1-7	Primary tumor	RB1	chr13:g.48955515_48955719del	-	Exon 17 deletion	17/27	17/26	NM_000321.2:c.1631_1695+140del	p.?	Deletion	6	10	0.375	0	3	0	-
AOCS-108	AOCS-108-1-7	Primary tumor	TP53	chr17:g.7578485_7578493dup	-	AGGGGGTGT	5/11	-	NM_000546.5:c.437_445dup	p.(Arg248Gln)	Frameshift insertion	19	7	0.730769	176	21	0.893401	-
AOCS-109	AOCS-109-1-X	Primary tumor	AKT2	chr19:g.40329801_41252900dup	-	whole gene amplification	0-14/14	0-13/13	?	p.?	Amplification	-	-	-	-	-	-	-
AOCS-109	AOCS-109-1-X	Primary tumor	CCNE1	chr19:g.29014190_31594184dup	-	whole gene amplification	0-12/12	0-11/11	?	p.?	Amplification	-	-	-	-	-	-	-
AOCS-109	AOCS-109-1-X	Primary tumor	NF1	chr17:g.29660878_29885568dup	-	Exons 39 to 58 dup	39-58/58	38-57/57	NM_000267.3:c.5750-978_*184395dup	p.?	Duplication	5	32	0.135135	0	26	0	-
AOCS-109	AOCS-109-1-X	Primary tumor	PIK3CA	chr3:g.160972101_194203800dup	-	whole gene amplification	0-21/21	0-20/20	?	p.?	Amplification	-	-	-	-	-	-	-
AOCS-109	AOCS-109-1-X	Primary tumor	TP53	chr17:g.7577547C>T	C	T	7/11	-	NM_000546.4:c.734G>A	p.Gly245Asp	Missense	31	7	0.815789	676	5	0.992658	-
AOCS-111	AOCS-111-1-X	Primary tumor	AKT2	chr19:g.40105093_41549400dup	-	whole gene amplification	0-14/14	0-13/13	?	p.?	Amplification	-	-	-	-	-	-	-
AOCS-111	AOCS-111-1-X	Primary tumor	CCNE1	chr19:g.28465601_30514652dup	-	whole gene amplification	0-12/12	0-11/11	?	p.?	Amplification	-	-	-	-	-	-	-
AOCS-111	AOCS-111-1-X	Primary tumor	TP53	chr17:g.7577570C>T	C	T	7/11	-	NM_000546.4:c.711G>A	p.Met237Ile	Missense	22	16	0.578947	279	26	0.914754	-
AOCS-112	AOCS-112-1-2	Primary tumor	AKT3	chr1:g.222478095_249239900dup	-	whole gene amplification	0-14/14	0-13/13	?	p.?	Amplification	-	-	-	-	-	-	-
AOCS-112	AOCS-112-1-2	Primary tumor	CCNE1	chr19:g.28125468_32646866dup	-	whole gene amplification	0-12/12	0-11/11	?	p.?	Amplification	-	-	-	-	-	-	-
AOCS-112	AOCS-112-1-2	Primary tumor	PIK3CA	chr3:g.178391338_178923769dup	-	Gene breakage intron 6	-	6/20	NM_006218.2:c.-475130_1145+1393dup	p.?	Duplication	4	86	0.0444444	2	122	0.016129	-
AOCS-112	AOCS-112-1-2	Primary tumor	PIK3CA	chr3:g.105361706_194986346dup	-	whole gene amplification	0-21/21	0-20/20	?	p.?	Amplification	-	-	-	-	-	-	-
AOCS-112	AOCS-112-1-2	Primary tumor	PIK3CB	chr3:g.105361706_194986346dup	-	whole gene amplification	0-24/24	0-23/23	?	p.?	Amplification	-	-	-	-	-	-	-
AOCS-112	AOCS-112-1-2	Primary tumor	TP53	chr17:g.7579401del	A	-	4/11	-	NM_000546.4:c.286del	p.Ser96Leufs*27	Frameshift deletion	26	9	0.742857	27	15	0.642857	-
AOCS-113	AOCS-113-1-5	Primary tumor	AKT3	chr1:g.208040457_243775017del	-	Exon 9-14 deletion	9-14/14	8-13/13	NM_005465.7:c.696+1956_*35628094del	p.(Met1_Glu232dup)	Deletion	4	92	0.0416667	4	110	0.0350877	-
AOCS-113	AOCS-113-1-5	Primary tumor	AKT3	chr1:g.218485936_244007212inv	-	Exon 2-14 inversion	2-14/14	1-13/13	NM_005465.7:c.-112-627_*25182614inv	p.?	Inversion	4	80	0.047619	5	64	0.0724638	-
AOCS-113	AOCS-113-1-5	Primary tumor	AKT3	chr1:g.220025210_243774717dup	-	Exon 9-14 duplication	9-14/14	8-13/13	NM_005465.7:c.696+2256_*23643341dup	p.?	Duplication	10	98	0.0925926	2	80	0.0243902	-
AOCS-113	AOCS-113-1-5	Primary tumor	AKT3	chr1:g.217096501_248248400dup	-	whole gene amplification	0-14/14	0-13/13	?	p.?	Amplification	-	-	-	-	-	-	-
AOCS-113	AOCS-113-1-5	Primary tumor	TP53	chr17:g.7578535T>C	T	C	5/11	-	NM_000546.4:c.395A>G	p.Lys132Arg	Missense	21	6	0.777778	367	36	0.91067	-
AOCS-114	AOCS-114-1-8	Primary tumor	ABCB1	chr7:g.87133175_87134703del	-	Exon 29 deletion	29/29	28/28	NM_000927.4:c.3636+507_*384del	p.?	Deletion	23	15	0.605263	0	2	0	-
AOCS-114	AOCS-114-1-8	Primary tumor	BRIP1	chr17:g.59937421_59943215dup	-	Exon 1-2 duplication	1-2/20	1-2/19	NM_032043.2:c.-2601_94-153dup	p.?	Duplication	24	33	0.421053	4	22	0.153846
AOCS-114	AOCS-114-1-8	Primary tumor	NF1	chr17:g.29567339_29576150dup	-	Exon 30 duplication	30/57	29-30/56	NM_000267.3:c.3974+4300_4110+13dup	p.?	Duplication	16	34	0.32	15	85	0.15	-
AOCS-114	AOCS-114-1-8	Primary tumor	RB1	chr13:g.48934922_48938016dup	-	Exon 8 duplication	8/28	7-8/27	NM_000321.2:c.718+659_861+923dup	p.?	Duplication	4	34	0.105263	1	253	0.00393701	-
AOCS-114	AOCS-114-1-8	Primary tumor	TP53	chr17:g.7577105G>C	G	C	8/11	-	NM_000546.5:c.833C>G	p.(Pro278Arg)	Missense	20	9	0.689655	541	17	0.969534	-
AOCS-115	AOCS-115-1-0	Primary tumor	CCNE1	chr19:g.29164051_31518800dup	-	whole gene amplification	0-12/12	0-11/11	?	p.?	Amplification	-	-	-	-	-	-	-
AOCS-115	AOCS-115-1-0	Primary tumor	NF1	chr17:g.29437568_29925434del	-	Exons 2 to 58 del	2-58/58	1-57/57	NM_000267.3:c.60+15181_*224261del	p.?	Deletion	54	8	0.870968	101	4	0.961905	-
AOCS-115	AOCS-115-1-0	Primary tumor	PTEN	chr10:g.89628907_90086389del	-	Exons 2 to 9 del	2-9/9	1-8/8	NM_000314.4:c.79+4602_*361160del	p.?	Deletion	32	6	0.842105	179	31	0.852381	-
AOCS-115	AOCS-115-1-0	Primary tumor	TP53	chr17:g.7578406C>T	C	T	5/11	-	NM_000546.4:c.524G>A	p.Arg175His	Missense	22	2	0.916667	195	14	0.933014	-
AOCS-116	AOCS-116-1-3	Primary tumor	CCNE1	chr19:g.29675442_36144902dup	-	whole gene amplification	0-12/12	0-11/11	?	p.?	Amplification	-	-	-	-	-	-	-
AOCS-116	AOCS-116-1-3	Primary tumor	NF1	chr17:g.[29483571_29491193inv;29491194_29613154del]	-	Exons 3 to 4 inv; Exons 5 to 35 del	3-35/58	2-35/57	NM_000267.3:c.[204+427_479+799inv;479+800_4772+20797del]	p.?	Inversion; Deletion	27	16	0.627907	0	2	0	-
AOCS-116	AOCS-116-1-3	Primary tumor	RAD51B	chr14:g.68062166_69131561del	-	Exons 1 to 10 del	1-10/11	1-10/10	NM_002877.5:c.-224407_*167704del	p.?	Deletion	21	28	0.428571	0	26	0	-
AOCS-116	AOCS-116-1-3	Primary tumor	RB1	chr13:g.48916620_49014084del	-	Exons 3 to 17 del	3-17/27	2-17/26	NM_000321.2:c.265-115_1696-13045del	p.?	Deletion	7	32	0.179487	0	22	0	-
AOCS-116	AOCS-116-1-3	Primary tumor	TP53	chr17:g.7578190T>C	T	C	6/11	-	NM_000546.4:c.659A>G	p.Tyr220Cys	Missense	66	5	0.929577	310	23	0.930931	-
AOCS-122	AOCS-122-1-4	Primary tumor	AKT3	chr1:g.55851948_243692349inv	-	Exon 13-14 inversion	13-14/14	12-13/13	?	?	Inversion	7	86	0.0752688	0	1	0	mutalyzer not able to convert into cDNA change
AOCS-122	AOCS-122-1-4	Primary tumor	BRCA2	chr13:g.32914838_32914850del	CACTGTGTAAACT	-	11/27	-	NM_000059.3:c.6348_6360del	p.His2116Glnfs*17	Frameshift deletion	21	23	0.477273	1	0	1	-
AOCS-122	AOCS-122-1-4	Primary tumor	NF1	chr17:g.29592304C>G	C	G	36/58	-	NM_000267.3:c.4719C>G	p.Tyr1573*	Nonsense	18	21	0.461538	8	0	1	-
AOCS-122	AOCS-122-1-4	Primary tumor	RB1	chr13:g.48941688_48941824del	-	137 bp del	10/27	10/26	NM_000321.2:c.998_1049+85del	p.?	Deletion	10	74	0.119048	0	0	-	-
AOCS-122	AOCS-122-1-4	Primary tumor	RB1	chr13:g.48932100::chr4:g.72778519	-	Gene breakage intron 6	-	6/26	NM_000321.2:c.?	p.?	Interchromosomal translocation	36	29	0.553846	6	3	0.666667	-
AOCS-122	AOCS-122-1-4	Primary tumor	TP53	chr17:g.7578529A>C	A	C	5/11	-	NM_000546.4:c.401T>G	p.Phe134Cys	Missense	21	12	0.636364	13	1	0.928571	-
AOCS-123	AOCS-123-1-7	Primary tumor	TP53	chr17:g.7579360_7579370del	GAAACCGTAGC	-	4/11	-	NM_000546.4:c.317_327del	p.Ser106Thrfs*39	Frameshift deletion	15	16	0.483871	28	70	0.285714	-
AOCS-124	AOCS-124-1-X	Primary tumor	CCNE1	chr19:g.30150001_31211330dup	-	whole gene amplification	0-12/12	0-11/11	?	p.?	Amplification	-	-	-	-	-	-	-
AOCS-124	AOCS-124-1-X	Primary tumor	RAD51B	chr14:g.44465567_68400994dup	-	Exons 1 to 7 dup	1-7/11	1-7/10	NM_002877.5:c.-23821006_756+47073dup	p.?	Duplication	9	62	0.126761	8	76	0.0952381	-
AOCS-124	AOCS-124-1-X	Primary tumor	TP53	chr17:g.7577535C>A	C	A	7/11	-	NM_000546.4:c.746G>T	p.Arg249Met	Missense	20	7	0.740741	604	40	0.937888	-
AOCS-125	AOCS-125-1-2	Primary tumor	RAD21	chr8:g.116259545_126210700dup	-	whole gene amplification	0-14/14	0-13/13	?	p.?	Amplification	-	-	-	-	-	-	-
AOCS-125	AOCS-125-1-2	Primary tumor	RB1	chr13:g.48918665_49026122dup	-	Exons 4 to 17 dup	4-17/27	3-17/26	NM_000321.2:c.381-551_1696-1007dup	p.?	Duplication	22	42	0.34375	6	6	0.5	-
AOCS-125	AOCS-125-1-2	Primary tumor	TP53	chr17:g.7577511A>T	A	T	7/11	-	NM_000546.4:c.770T>A	p.Leu257Gln	Missense	60	6	0.909091	560	11	0.980736	-
AOCS-126	AOCS-126-1-5	Primary tumor	TP53	chr17:g.7576928T>C	T	C	-	8/10	NM_000546.4:c.920-2A>G	p.?	Splice acceptor variant	11	28	0.282051	29	50	0.367089	-
AOCS-128	AOCS-128-1-0	Primary tumor	FANCD2	chr3:g.10065817_10071617dup	-	Gene breakage intron 2	-	2/42	NM_033084.3:c.-2374_64+1212dup	p.?	Duplication	5	59	0.078125	1	52	0.0188679	-
AOCS-128	AOCS-128-1-0	Primary tumor	MSH6	chr2:g.48016943_48121920del	-	Gene breakage intron 1	-	1/9	NM_000179.2:c.261-1123_*87921del	p.?	Deletion	7	49	0.125	0	102	0	-
AOCS-128	AOCS-128-1-0	Primary tumor	PTEN	chr10:g.89182616_92395600del	-	Whole gene deletion	1-9/9	1-8/8	NM_000314.4:c.-441611_*2670371del	p.?	Deletion	15	25	0.375	0	161	0	-
AOCS-128	AOCS-128-1-0	Primary tumor	RAD51B	chr14:g.68749958_68889549dup	-	Exons 8 to 9 dup	8-9/11	7-9/10	NM_002877.5:c.757-8643_957+11305dup	p.?	Duplication	6	48	0.111111	3	32	0.0857143	-
AOCS-128	AOCS-128-1-0	Primary tumor	TP53	chr17:g.7578275G>A	G	A	6/11	-	NM_000546.4:c.574C>T	p.Gln192*	Nonsense	17	16	0.515152	11	40	0.215686	-
AOCS-130	AOCS-130-1-0	Primary tumor	BARD1	chr2:g.215590291_215595984dup	-	Exons 10 to 11 dup	10-11/11	9-10/10	NM_000465.2:c.1904-752_*3109dup	p.?	Duplication	11	42	0.207547	0	3	0	-
AOCS-130	AOCS-130-1-0	Primary tumor	BRCA1	chr17:g.41251894C>A	C	A	7/23	-	NM_007294.3:c.445G>T	p.(Glu149*)	Nonsense	9	9	0.5	0	0	-	-
AOCS-130	AOCS-130-1-0	Primary tumor	RB1	chr13:g.48945112_48954535dup	-	Exons 12 to 16 dup	12-16/27	11-16/26	NM_000321.2:c.1127+2372_1498+158dup	p.?	Duplication	11	33	0.25	0	4	0	-
AOCS-130	AOCS-130-1-0	Primary tumor	TP53	chr17:g.7576928T>C	T	C	-	8/10	NM_000546.4:c.920-2A>G	p.?	Splice acceptor variant	13	8	0.619048	8	31	0.205128	-
AOCS-131	AOCS-131-1-3	Primary tumor	RB1	chr13:g.48966331::chr14:g.52147196	-	Gene breakage intron 17	-	17/26	NM_000321.2:c.?	p.?	Interchromosomal translocation	13	44	0.22807	7	19	0.269231	-
AOCS-131	AOCS-131-1-3	Primary tumor	RB1	chr13:g.48966331::chr14:g.52147197	-	Gene breakage intron 17	-	17/26	-	p.?	Interchromosomal translocation	13	44	0.22807	6	16	0.272727	-
AOCS-131	AOCS-131-1-3	Primary tumor	TP53	chr17:g.7577120C>T	C	T	8/11	-	NM_000546.4:c.818G>A	p.(Arg273His)	Missense	15	14	0.517241	462	36	0.927711	-
AOCS-132	AOCS-132-1-6	Primary tumor	TP53	chr17:g.7578452_7578457dup	-	TGGCGC	5/11	-	NM_000546.4:c.473_478dup	p.Ala159_Met160insSerAla	Inframe insertion	24	6	0.8	195	5	0.975	-
AOCS-133	AOCS-133-1-9	Primary tumor	CCNE1	chr19:g.27740711_34657466dup	-	whole gene amplification	0-12/12	0-11/11	?	p.?	Amplification	-	-	-	-	-	-	-
AOCS-133	AOCS-133-1-9	Primary tumor	TP53	chr17:g.7578479G>T	G	T	5/11	-	NM_000546.4:c.451C>A	p.Pro151Thr	Missense	15	9	0.625	555	30	0.948718	-
AOCS-139	AOCS-139-1-5	Primary tumor	ABCB1	chr7:g.86350001_88034300dup	-	whole gene amplification	0-29/29	0-28/28	?	p.?	Amplification	-	-	-	-	-	-	-
AOCS-139	AOCS-139-1-5	Primary tumor	RAD21	chr8:g.106357101_126761800dup	-	whole gene amplification	0-14/14	0-13/13	?	p.?	Amplification	-	-	-	-	-	-	-
AOCS-139	AOCS-139-1-5	Primary tumor	TP53	chr17:g.7577538C>T	C	T	7/11	-	NM_000546.5:c.743G>A	p.(Arg248Gln)	Missense	20	22	0.47619	962	64	0.937622	-
AOCS-143	AOCS-143-1-0	Primary tumor	RAD21	chr8:g.111659270_118203434dup	-	whole gene amplification	0-14/14	0-13/13	?	p.?	Amplification	-	-	-	-	-	-	-
AOCS-143	AOCS-143-1-0	Primary tumor	TP53	chr17:g.7577606dup	-	A	7/11	-	NM_000546.5:c.675dup	p.(Gly226Trpfs*3)	Frameshift insertion	33	27	0.55	27	71	0.27551	-
AOCS-144	AOCS-144-1-3	Primary tumor	FANCI	chr15:g.89700511_89843914dup	-	Gene breakage intron 25	-	25/36	NM_018193.2:c.-86773_2709+298dup	p.?	Duplication	12	58	0.171429	14	447	0.0303688	-
AOCS-144	AOCS-144-1-3	Primary tumor	NF1	chr17:g.29502714_29512300dup	-	Exons 6 to 8 dup	6-8/58	5-8/57	NM_000267.3:c.586+5699_888+2617dup	p.?	Duplication	24	84	0.222222	11	68	0.139241	-
AOCS-144	AOCS-144-1-3	Primary tumor	TP53	chr17:g.7577127C>T	C	T	8/11	-	NM_000546.4:c.811G>A	p.Glu271Lys	Missense	19	14	0.575758	963	18	0.981651	-
AOCS-145	AOCS-145-1-6	Primary tumor	RAD21	chr8:g.105931875_120668000dup	-	whole gene amplification	0-14/14	0-13/13	?	p.?	Amplification	-	-	-	-	-	-	-
AOCS-145	AOCS-145-1-6	Primary tumor	TP53	chr17:g.7577569A>C	A	C	7/11	-	NM_000546.5:c.712T>G	p.(Cys238Gly)	Missense	33	1	0.970588	459	9	0.980769	-
AOCS-146	AOCS-146-1-9	Primary tumor	ATR	chr3:g.142272101_142272113del	AACTTTGCAGTTT	-	13/47	-	NM_001184.3:c.2761_2773del	p.(Lys921Phefs*14)	Frameshift deletion	29	39	0.426471	4	18	0.181818	-
AOCS-146	AOCS-146-1-9	Primary tumor	BLM	chr15:g.91327754_91336735dup	-	Exon 14-15 duplication	14-15/22	13-15/21	NM_000057.2:c.2663-397_3020-662dup	p.?	Duplication	13	45	0.224138	16	36	0.307692	-
AOCS-146	AOCS-146-1-9	Primary tumor	RB1	chr13:g.49010762_49109210del	-	Exon 18-27 deletion	18-27/27	17-26/26	NM_000321.2:c.1696-16367_*55003del	p.?	Deletion	11	14	0.44	244	6	0.976	-
AOCS-146	AOCS-146-1-9	Primary tumor	TP53	chr17:g.7578239_7578240delinsAA	CC	AA	6/11	-	NM_000546.5:c.609_610delinsTT	p.(Glu204*)	Nonsense	49	11	0.816667	73	9	0.890244	-
AOCS-147	AOCS-147-1-1	Primary tumor	PTEN	chr10:g.89614693_90973597del	-	Whole gene deletion	1-9/9	1-8/8	NM_000314.4:c.-9534_*1248368del	p.?	Deletion	72	36	0.666667	0	78	0	-
AOCS-147	AOCS-147-1-1	Primary tumor	TP53	chr17:g.7578478G>C	G	C	5/11	-	NM_000546.4:c.452C>G	p.Pro151Arg	Missense	25	19	0.568182	408	49	0.892779	-
AOCS-148	AOCS-148-1-4	Primary tumor	KLLN	chr10:g.89617270_89624949del	-	Exon 1 deletion	1/1	-	NM_000314.8:c.-6956_79+645del	p.?	Deletion	19	6	0.76	0	2	0
AOCS-148	AOCS-148-1-4	Primary tumor	NF1	chr17:g.29320446_29792578del	-	Whole gene deletion	1-58/58	1-57/57	NM_000267.3:c.-101882_*91405del	p.?	Deletion	39	9	0.8125	0	1	0	-
AOCS-148	AOCS-148-1-4	Primary tumor	PTEN	chr10:g.89617271_89624949del	-	Exon 1 del	1/9	1/8	NM_000314.4:c.-6956_79+644del	p.?	Deletion	19	6	0.76	0	75	0	-
AOCS-148	AOCS-148-1-4	Primary tumor	RB1	chr13:g.49050971_49051011del	-	41 bp del	25/27	25/26	NM_000321.2:c.2655_2663+32del	p.?	Frameshift deletion	14	10	0.583333	5	35	0.125	Skipping of Exon 25 (RNA)
AOCS-148	AOCS-148-1-4	Primary tumor	RB1	chr13:g.49050971_49051011del	-	41 bp del	25/27	25/26	NM_000321.2:c.2655_2663+32del	p.?	Frameshift deletion	14	10	0.583333	5	35	0.125	Skipping of Exon 25 (RNA)
AOCS-148	AOCS-148-1-4	Primary tumor	TP53	chr17:g.7578437G>A	G	A	5/11	-	NM_000546.4:c.493C>T	p.Gln165*	Nonsense	24	6	0.8	48	24	0.666667	-
AOCS-149	AOCS-149-1-7	Primary tumor	BRCA2	chr13:g.32911862C>T	C	T	11/27	-	NM_000059.3:c.3370C>T	p.(Gln1124*)	Nonsense	55	2	0.964912	0	0	-	-
AOCS-149	AOCS-149-1-7	Primary tumor	RB1	chr13:g.48954744_48956159del	-	Exon 17 del	17/27	16-17/26	NM_000321.2:c.1498+367_1695+580del	p.?	Deletion	35	2	0.945946	0	2	0	Reduced coverage Exon 17 to Exon 27 (RNA)
AOCS-149	AOCS-149-1-7	Primary tumor	TP53	chr17:g.7577541T>A	T	A	7/11	-	NM_000546.4:c.740A>T	p.Asn247Ile	Missense	29	4	0.878788	116	2	0.983051	-
AOCS-152	AOCS-152-1-X	Primary tumor	BRCA1	chr17:g.41201164C>A	C	A	22/23	-	NM_007294.3:c.5380G>T	p.Glu1794*	Nonsense	47	12	0.79661	14	0	1	-
AOCS-152	AOCS-152-1-X	Primary tumor	RAD21	chr8:g.117274601_123358387dup	-	whole gene amplification	0-14/14	0-13/13	?	p.?	Amplification	-	-	-	-	-	-	-
AOCS-152	AOCS-152-1-X	Primary tumor	TP53	chr17:g.7578537del	G	-	5/11	-	NM_000546.4:c.393del	p.Asn131Lysfs*39	Frameshift deletion	10	8	0.555556	28	1	0.965517	-
AOCS-153	AOCS-153-1-2	Primary tumor	AKT1	chr14:g.105239272_105239274delinsA	GC	A	11/14	-	NM_005163.2:c.1112_1114delinsT	p.(Thr371Ilefs*63)	protein altering variant	19	30	0.387755	77	378	0.169231	-
AOCS-153	AOCS-153-1-2	Primary tumor	PIK3CA	chr3:g.139332948_186891800dup	-	whole gene amplification	0-21/21	0-20/20	NM_006218.2:c.-39533520_*7939648dup	p.?	Amplification	-	-	-	-	-	-	-
AOCS-153	AOCS-153-1-2	Primary tumor	RAD21	chr8:g.117274601_123358387dup	-	whole gene amplification	0-14/14	0-13/13	?	p.?	Amplification	-	-	-	-	-	-	-
AOCS-153	AOCS-153-1-2	Primary tumor	RAD51B	chr14:g.68292273_68792625del	-	Exon 3-8 deletion	3-8/11	3-9/10	NM_002877.5:c.177_853+33928del	p.?	Deletion	8	33	0.195122	22	17	0.564103	-
AOCS-153	AOCS-153-1-2	Primary tumor	RB1	chr13:g.48934151A>T	A	T	-	6/26	NM_000321.2:c.608-2A>T	p.?	Splice acceptor	25	11	0.694444	10	3	0.769231	-
AOCS-153	AOCS-153-1-2	Primary tumor	TP53	chr17:g.7578393A>T	A	T	5/11	-	NM_000546.5:c.537T>A	p.(His179Gln)	Missense	13	12	0.52	131	14	0.903448	-
AOCS-157	AOCS-157-1-3	Primary tumor	NF1	chr17:g.29501560_29631934dup	-	Exons 6 to 35 dup	6-35/58	5-35/57	NM_000267.3:c.586+4545_4773-20904dup	p.?	Duplication	21	27	0.4375	9	35	0.204545	-
AOCS-157	AOCS-157-1-3	Primary tumor	TP53	chr17:g.7577534del	C	-	7/11	-	NM_000546.4:c.747del	p.Arg249Serfs*96	Frameshift deletion	27	7	0.794118	257	79	0.764881	-
AOCS-158	AOCS-158-1-6	Primary tumor	TP53	chr17:g.7578190T>C	T	C	6/11	-	NM_000546.4:c.659A>G	p.Tyr220Cys	Missense	18	0	1	290	9	0.9699	-
AOCS-159	AOCS-159-1-9	Primary tumor	TP53	chr17:g.7579349_7579350delinsCC	AA	CC	4/11	-	NM_000546.5:c.337_338delinsGG	p.Phe113Gly	Missense	22	9	0.709677	350	9	0.97493	-
AOCS-160	AOCS-160-1-6	Primary tumor	MUTYH	chr1:g.45799124C>G	C	G	3/16	-	NM_012222.3:c.300G>C	p.(Trp100Cys)	Nonsense	18	36	0.333333	48	109	0.305732	-
AOCS-160	AOCS-160-1-6	Primary tumor	NF1	chr17:g.29325332_29506019del	-	Exons 1 to 5 del	1-5/58	1-5/57	NM_000267.3:c.-96996_587-2421del	p.?	Deletion	25	54	0.316456	11	13	0.458333	-
AOCS-160	AOCS-160-1-6	Primary tumor	TP53	chr17:g.7578526C>A	C	A	5/11	-	NM_000546.4:c.404G>T	p.Cys135Phe	Missense	24	7	0.774194	317	19	0.943452	-
AOCS-161	AOCS-161-1-9	Primary tumor	PIK3CA	chr3:g.170095915_197961200dup	-	whole gene amplification	0-21/21	0-20/20	?	p.?	Amplification	-	-	-	-	-	-	-
AOCS-161	AOCS-161-1-9	Primary tumor	PIK3CB	chr3:g.130965001_168501800dup	-	whole gene amplification	0-24/24	0-23/23	?	p.?	Amplification	-	-	-	-	-	-	-
AOCS-161	AOCS-161-1-9	Primary tumor	RAD21	chr8:g116139304_119187572dup	-	whole gene amplification	0-14/14	0-13/13	?	p.?	Amplification	-	-	-	-	-	-	-
AOCS-161	AOCS-161-1-9	Primary tumor	RICTOR	chr5:g.11983_46137634dup	-	whole gene amplification	0-38/38	0-37/37	?	p.?	Amplification	-	-	-	-	-	-	-
AOCS-161	AOCS-161-1-9	Primary tumor	TP53	chr17:g.7577120C>T	C	T	8/11	-	NM_000546.4:c.818G>A	p.Arg273His	Missense	18	6	0.75	518	77	0.870588	-
AOCS-163	AOCS-163-1-4	Primary tumor	CCNE1	chr19:g.29179701_30458100dup	-	whole gene amplification	0-12/12	0-11/11	?	p.?	Amplification	-	-	-	-	-	-	-
AOCS-163	AOCS-163-1-4	Primary tumor	TP53	chr17:g.7577547C>T	C	T	7/11	-	NM_000546.4:c.734G>A	p.Gly245Asp	Missense	23	4	0.851852	196	1	0.994924	-
AOCS-164	AOCS-164-1-7	Primary tumor	KMT2C	chr7:g.152131118::chr22:g.17084817	-	Gene breakage intron 1	-	1/58	-	p.?	Interchromosomal translocation	11	50	0.180328	2	1	0.666667	-
AOCS-164	AOCS-164-1-7	Primary tumor	RB1	chr13:g.48916847_49289351del	-	Exons 3 to 27 del	3-27/27	3-26/26	NM_000321.2:c.377_*235144del	p.?	Deletion	26	5	0.83871	0	0	-	Reduced coverage Exon 3 to Exon 27 (RNA)
AOCS-164	AOCS-164-1-7	Primary tumor	TP53	chr17:g.7578275G>A	G	A	6/11	-	NM_000546.4:c.574C>T	p.Gln192*	Nonsense	17	1	0.944444	11	13	0.458333	-
AOCS-165	AOCS-165-1-X	Primary tumor	NF1	chr17:g.29484592_30338746dup	-	Exons 3 to 58 dup	3-58/58	2-57/57	NM_000267.3:c.205-1436_*637573dup	p.?	Duplication	5	56	0.0819672	12	92	0.115385	-
AOCS-165	AOCS-165-1-X	Primary tumor	PIK3CA	chr3:g.176806995_179077400dup	-	whole gene amplification	0-21/21	0-20/20	?	p.?	Amplification	-	-	-	-	-	-	-
AOCS-165	AOCS-165-1-X	Primary tumor	RAD51C	chr17:g.56751226_56790163inv	-	Gene breakage intron 5	-	5/8	NM_002876.3:c.-18779_*17609inv	p.?	Inversion	8	38	0.173913	0	304	0	-
AOCS-165	AOCS-165-1-X	Primary tumor	TP53	chr17:g.7574012del	C	-	10/11	-	NM_000546.4:c.1015del	p.Glu339Argfs*6	Frameshift deletion	33	5	0.868421	169	22	0.884817	-
AOCS-168	AOCS-168-1-8	Primary tumor	PIK3CA	chr3:g.176956201_182411854dup	-	whole gene amplification	0-21/21	0-20/20	?	p.?	Amplification	-	-	-	-	-	-	-
AOCS-168	AOCS-168-1-8	Primary tumor	RB1	chr13:g.48923156_48923160delinsT	AAAGG	T	6/27	6/26	NM_000321.2:c.604_607+1delinsT	p.?	Frameshift deletion	30	15	0.666667	7	21	0.25	-
AOCS-168	AOCS-168-1-8	Primary tumor	TP53	chr17:g.7578265A>G	A	G	6/11	-	NM_000546.4:c.584T>C	p.Ile195Thr	Missense	15	8	0.652174	283	35	0.889937	-
AOCS-169	AOCS-169-1-0	Primary tumor	CDK12	chr17:g.37619038_37619039delinsTT	GG	TT	1/14	-	NM_016507.2:c.714_715delinsTT	p.Gly239*	Nonsense	28	10	0.736842	5	6	0.454545	-
AOCS-169	AOCS-169-1-0	Primary tumor	KMT2C	chr7:g.151769405_152070707dup	-	Exons 2 to 59 dup	2-59/59	1-58/58	NM_170606.2:c.162-14947_*64512dup	p.?	Duplication	123	233	0.345506	94	28	0.770492	-
AOCS-169	AOCS-169-1-0	Primary tumor	RB1	chr13:g.48958341::chr9:g.81282904itx	-	Gene breakage intron 17	-	17/26	NM_000321.2:c.?	p.?	Interchromosomal translocation	16	23	0.410256	13	12	0.52	-
AOCS-169	AOCS-169-1-0	Primary tumor	TP53	chr17:g.7577518T>A	T	A	7/11	-	NM_000546.4:c.763A>T	p.Ile255Phe	Missense	42	15	0.736842	1330	35	0.974359	-
AOCS-170	AOCS-170-1-8	Primary tumor	AKT1	chr14:g.104930756_106481398dup	-	whole gene amplification	0-14/14	0-13/13	?	p.?	Amplification	-	-	-	-	-	-	-
AOCS-170	AOCS-170-1-8	Primary tumor	AKT3	chr1:g.243545829_243799135dup	-	Exon 7-14 duplication	7-14/14	6-13/13	NM_005465.7:c.561+1778_*122722dup	p.?	Duplication	20	80	0.2	2	66	0.0294118	-
AOCS-170	AOCS-170-1-8	Primary tumor	CDK12	chr17:g.37665988_37665991del	TTGC	-	7/14	-	NM_016507.4:c.2640_2643del	p.(Ala881Glyfs*27)	Frameshift deletion	63	11	0.851351	323	17	-	-
AOCS-170	AOCS-170-1-8	Primary tumor	FANCI	chr15:g.89518657_89849389dup	-	Exon 1-31 duplication	1-31/37	1-31/36	NM_018193.3:c.-268627_3321dup	p.(Lys1108Tyrfs*5)	Duplication	25	62	0.287356	19	55	0.256757
AOCS-170	AOCS-170-1-8	Primary tumor	PIK3CA	chr3:g.176259406_179300117dup	-	whole gene amplification	0-21/21	0-20/20	?	p.?	Amplification	-	-	-	-	-	-	-
AOCS-170	AOCS-170-1-8	Primary tumor	PIK3CB	chr3:g.136932601_141924676dup	-	whole gene amplification	0-24/24	0-23/23	?	p.?	Amplification	-	-	-	-	-	-	-
AOCS-171	AOCS-171-1-0	Primary tumor	BRCA1	chr17:g.41228590G>A	G	A	14/23	-	NM_007294.3:c.4399C>T	p.(Gln1467*)	Nonsense	31	15	0.673913	0	0	-	-
AOCS-171	AOCS-171-1-0	Primary tumor	KMT2C	chr7:g.151953343_152449931dup	-	Exons 1 to 9 dup	1-9/59	1-9/58	NM_170606.2:c.-317060_1300-3543dup	p.?	Duplication	29	264	0.0989761	58	28	0.674419	-
AOCS-171	AOCS-171-1-0	Primary tumor	NF1	chr17:g.29548791_29554967dup	-	Exons 15 to 20 dup	15-20/58	14-20/57	NM_000267.3:c.1642-77_2409+343dup	p.?	Duplication	21	37	0.362069	1	1	0.5	-
AOCS-171	AOCS-171-1-0	Primary tumor	PALB2	chr16:g.23646314G>C	G	C	4/13	-	NM_024675.3:c.1553C>G	p.(Ser518*)	Nonsense	25	36	0.409836	0	0	-	-
AOCS-171	AOCS-171-1-0	Primary tumor	TP53	chr17:g.7577570C>T	C	T	7/11	-	NM_000546.4:c.711G>A	p.Met237Ile	Missense	24	8	0.75	1	1	0.5	-
BRCA_1	BRCA_1_3_7	Primary tumor	RB1	chr13:g.49027168C>T	C	T	18/27	-	NM_000321.2:c.1735C>T	p.(Arg579*)	Nonsense	17	37	0.314815	15	56	0.211268	-
BRCA_1	BRCA_1_3_7	Primary tumor	TP53	no pathogenic TP53 mutation	-	-	-	-	-	-	-	-	-	-	-	-	-	-
BRCA_10	BRCA_10_3_9	Primary tumor	KMT2C	chr7:g.151938573::chr9:g.90153375	-	Gene breakage intron 15	-	15/58	-	p.?	Interchromosomal translocation	17	140	0.10828	92	368	0.2	-
BRCA_10	BRCA_10_3_9	Primary tumor	TP53	chr17:g.7578271T>A	T	A	6/11	-	NM_000546.5:c.578A>T	p.(His193Leu)	Missense	23	37	0.383333	460	24	0.950413	-
BRCA_11	BRCA_11_3_8	Primary tumor	TP53	chr17:g.7577536T>A	T	A	7/11	-	NM_000546.5:c.745A>T	p.(Arg249Trp)	Missense	30	45	0.4	265	42	0.863192	-
BRCA_12	BRCA_12_3_7	Primary tumor	FANCI	chr15:g.89806320::chr1:g.11077966	-	Gene breakage intron 6	-	6/36	-	p.?	Interchromosomal translocation	34	65	0.343434	159	24	0.868852	-
BRCA_12	BRCA_12_3_7	Primary tumor	TP53	chr17:g.7579311C>A	C	A	-	4/10	NM_000546.6(TP53):c.375+1G>T	p.?	splice donor	21	11	0.65625	16	0	1	-
BRCA_13	BRCA_13_3_6	Primary tumor	AKT2	chr19:g.38714001_43704052dup	-	whole gene amplification	0-14/14	0-13/13	?	p.?	Amplification	-	-	-	-	-	-	-
BRCA_13	BRCA_13_3_6	Primary tumor	KMT2C	chr7:g.151962134G>T	G	T	8/59	-	NM_170606.3:c.1173C>A	p.(Cys391*)	Nonsense	9	71	0.1125	0	74	0	-
BRCA_13	BRCA_13_3_6	Primary tumor	PIK3CA	chr3:g.164676401_184134500dup	-	whole gene amplification	0-21/21	0-20/20	NM_006218.2:c.-14190067_*5182348dup	p.?	Amplification	-	-	-	-	-	-	-
BRCA_13	BRCA_13_3_6	Primary tumor	PTEN	chr10:g.89680149::chr3:g.189869907	-	Gene breakage intron 3	-	3/8	-	p.?	Interchromosomal translocation	16	109	0.128	0	746	0	-
BRCA_13	BRCA_13_3_6	Primary tumor	TP53	chr17:g.7574003G>A	G	A	10/11	-	NM_000546.5:c.1024C>T	p.(Arg342*)	Nonsense	50	0	1	97	23	0.808333	-
BRCA_14	BRCA_14_3_5	Primary tumor	CDK12	chr17:g.37673640_37975151dup	-	Exon 10-14 duplication	10-14/14	9-13/13	NM_015083.1:c.2847-53_*287582dup	p.?	Duplication	40	63	0.38835	3	286	0.0103806	-
BRCA_14	BRCA_14_3_5	Primary tumor	CHEK2	chr22:g.29018753_29090908dup	-	Exon 12-14 duplication	12-14/14	11-13/13	NM_007194.3:c.1375+207_*65132dup	p.?	Duplication	30	121	0.198675	52	737	0.0659062	-
BRCA_14	BRCA_14_3_5	Primary tumor	NBN	chr8:g.90846624_91002105del	-	whole gene deletion	1-16/16	1-15/15	NM_002485.4:c.-5316_*101186del	p.?	Deletion	10	86	0.104167	0	0	-	-
BRCA_14	BRCA_14_3_5	Primary tumor	PIK3CA	chr3:g.176846701_190492620dup	-	whole gene amplification	0-21/21	0-20/20	NM_006218.2:c.-2019767_*11540468dup	p.?	Amplification	-	-	-	-	-	-	-
BRCA_14	BRCA_14_3_5	Primary tumor	RAD21	chr8:g.117725574_117869152del	-	Exon 7-14 deletion	7-14/14	6-13/13	NM_006265.3:c.689-140_*134167del	p.(Asp231Valfs*9)	Deletion	15	69	0.178571	28	2031	0.0135988	-
BRCA_14	BRCA_14_3_5	Primary tumor	RAD51B	chr14:g.68753281::chr4:g.153307114	-	Gene breakage intron 7	-	7/10	-	p.?	Interchromosomal translocation	11	42	0.207547	17	69	0.197674	-
BRCA_14	BRCA_14_3_5	Primary tumor	TP53	chr17:g.7576875del	T	-	9/11	-	NM_000546.5:c.971del	p.(Asp324Valfs*21)	Frameshift deletion	36	8	0.818182	184	63	0.744939	-
BRCA_15	BRCA_15_3_4	Primary tumor	PIK3CA	chr3:g.165459801_180607193dup	-	whole gene amplification	0-21/21	0-20/20	NM_006218.2:c.-13406667_*1655041dup	p.?	Amplification	-	-	-	-	-	-	-
BRCA_15	BRCA_15_3_4	Primary tumor	RAD21	chr8:g.112235201_124798700dup	-	whole gene amplification	0-14/14	0-13/13	?	p.?	Amplification	-	-	-	-	-	-	-
BRCA_15	BRCA_15_3_4	Primary tumor	TP53	chr17:g.7577121G>A	G	A	8/11	-	NM_000546.5:c.817C>T	p.(Arg273Cys)	Missense	19	27	0.413043	13	17	0.433333	-
BRCA_16	BRCA_16_3_3	Primary tumor	ATR	chr3:g.142279436_142285770dup	-	Exon 3-5 duplication	3-5/47	2-5/46	NM_001184.3:c.152-667_1350-140dup	p.?	Duplication	16	149	0.0969697	1	9	0.1	-
BRCA_16	BRCA_16_3_3	Primary tumor	BLM	chr15:g.91321827_91392754dup	-	Exon 13-22 duplication	13-23/23	12-22/22	NM_000057.2:c.2556-4225_*34245dup	p.?	Duplication	22	124	0.150685	3	119	0.0245902	-
BRCA_16	BRCA_16_3_3	Primary tumor	KMT2C	chr7:g.152124551::chr7:g.20859490	-	Gene breakage intron 1	-	1/58	-	p.?	Interchromosomal translocation	22	72	0.234043	0	5	0	-
BRCA_16	BRCA_16_3_3	Primary tumor	PIK3CB	chr3:g.135907457_149203910dup	-	whole gene amplification	0-24/24	0-23/23	?	p.?	Amplification	-	-	-	-	-	-	-
BRCA_16	BRCA_16_3_3	Primary tumor	RAD21	chr8:g.112193153_127872800dup	-	whole gene amplification	0-14/14	0-13/13	?	p.?	Amplification	-	-	-	-	-	-	-
BRCA_16	BRCA_16_3_3	Primary tumor	RB1	chr13:g.49029652_49039560dup	-	Exon 19-23 duplication	19-23/27	18-23/26	NM_000321.2:c.1815-688_2489+56dup	p.?	Duplication	22	44	0.333333	4	6	0.4	-
BRCA_16	BRCA_16_3_3	Primary tumor	TP53	chr17:g.7577120C>T	C	T	8/11	-	NM_000546.4:c.818G>A	p.(Arg273His)	Missense	26	8	0.764706	86	6	0.934783	-
BRCA_17	BRCA_17_3_2	Primary tumor	KMT2C	chr7:g.128903429_151867379del	-	Exon 41-59 deletion	41-59/59	40-58/58	NM_170606.2:c.9453+970_*22930488del	p.?	Deletion	19	127	0.130137	69	9	0.884615	-
BRCA_17	BRCA_17_3_2	Primary tumor	RAD51B	chr14:g.68853516_69939198dup	-	Exon 9-11 duplication	9-11/11	8-10/10	NM_002877.5:c.854-24625_*975341dup	p.?	Duplication	25	55	0.3125	1	26	0.037037	-
BRCA_17	BRCA_17_3_2	Primary tumor	TP53	chr17:g.7578291T>C	T	C	-	5/10	NM_000546.5:c.560-2A>G	p.?	Splice acceptor	17	12	0.586207	5	8	0.384615	likely pathogenic, evidence of exon skipping at the RNA level
BRCA_18	BRCA_18_3_1	Primary tumor	NF1	chr17:g.29652221_29660587dup	-	Exon 36-38 duplication	36-38/57	35-38/56	NM_000267.3:c.4773-617_5750-1269dup	p.?	Duplication	17	47	0.265625	21	156	0.118644	-
BRCA_18	BRCA_18_3_1	Primary tumor	TP53	chr17:g.7578212G>A	G	A	6/11	-	NM_000546.5:c.637C>T	p.(Arg213*)	Nonsense	23	14	0.621622	79	99	0.44382	-
BRCA_19	BRCA_19_3_0	Primary tumor	TP53	chr17:g.7579372_7579373delinsAA	GC	AA	4/11	-	NM_000546.5:c.314_315delinsTT	p.?	frameshift indel	59	14	0.808219	534	97	0.846276	evidence of alternative splicing
BRCA_2	BRCA_2_3_6	Primary tumor	BLM	chr15:g.91357668::chr16:g.71961719	-	Gene breakage intron 22	-	22/22	-	p.?	Interchromosomal translocation	24	51	0.32	91	594	0.132847	last exon
BRCA_2	BRCA_2_3_6	Primary tumor	NF1	chr17:g.29496774_29509681dup	-	Exon 5-8 duplication	5-8/57	5-9/56	NM_000267.3:c.480-135_886dup	p.?	Duplication	30	35	0.461538	18	110	0.140625	-
BRCA_2	BRCA_2_3_6	Primary tumor	TP53	chr17:g.7579592T>C	T	C	-	3/10	NM_000546.6(TP53):c.97-2A>G	p.?	Splice acceptor	15	10	0.6	266	106	0.715054	-
BRCA_20	BRCA_20_3_X	Primary tumor	KMT2C	chr7:g.151925976_151968959dup	-	Exon 8-18 duplication	8-18/59	7-18/58	NM_170606.2:c.1012+1831_2976+1032dup	p.?	Duplication	9	111	0.075	5	124	0.0387597	-
BRCA_20	BRCA_20_3_X	Primary tumor	NF1	chr17:g.29582904_29773915del	-	Exon 31-57 deletion	31-57/57	30-56/56	NM_000267.3:c.4111-2458_*72742del	p.?	Deletion	22	21	0.511628	539	10	0.981785	-
BRCA_20	BRCA_20_3_X	Primary tumor	TP53	chr17:g.7573982C>A	C	A	10/11	-	NM_000546.5:c.1045G>T	p.(Glu349*)	Nonsense	28	25	0.528302	128	67	0.65641	-
BRCA_21	BRCA_21_3_9	Primary tumor	FANCD2	chr3:g.9653837_10079014dup	-	Exon 1-7 duplication	1-7/43	1-7/42	NM_033084.3:c.-414354_491+991dup	p.?	Duplication	6	94	0.06	2	180	0.010989	-
BRCA_21	BRCA_21_3_9	Primary tumor	MLH1	chr3:g.37053348A>T	A	T	7/19	-	NM_000249.3:c.583A>T	p.(Lys195*)	Nonsense	17	40	0.298246	32	166	0.161616	-
BRCA_21	BRCA_21_3_9	Primary tumor	NF1	chr17:g.29538822::chr5:G.79975915	-	Gene breakage intron 13	13-15/57	13-16/56	-	p.?	Interchromosomal translocation	16	61	0.207792	234	40	0.854015	-
BRCA_21	BRCA_21_3_9	Primary tumor	PTEN	chr10:g.89719915_89723927dup	-	Exon 8 duplication	8/9	7-8/8	NM_000314.4:c.802-736_1027-1117dup	p.?	Duplication	32	60	0.347826	95	796	0.106622	-
BRCA_21	BRCA_21_3_9	Primary tumor	TP53	chr17:g.7578403C>T	C	T	5/11	-	NM_000546.5:c.527G>A	p.(Cys176Tyr)	Missense	45	17	0.725806	327	41	0.888587	-
BRCA_22	BRCA_22_3_8	Primary tumor	ABCB1	chr7:g.87214913_87214917del	GAGAG	-	5/29	-	NM_000927.4:c.197_201del	p.(Pro66Hisfs*27)	Frameshift deletion	20	67	0.229885	0	17	0	-
BRCA_22	BRCA_22_3_8	Primary tumor	KMT2C	chr7:g.151986556_152123598dup	-	Exon 2-6 duplication	2-6/59	1-6/58	NM_170606.2:c.161+9113_850-15604dup	p.?	Duplication	12	72	0.142857	2	111	0.0176991	-
BRCA_22	BRCA_22_3_8	Primary tumor	TP53	chr17:g.7577538C>T	C	T	7/11	-	NM_000546.5:c.743G>A	p.(Arg248Gln)	Missense	32	18	0.64	870	189	0.82153	-
BRCA_23	BRCA_23_3_7	Primary tumor	FANCA	chr16:g.89871775_89883282del	-	Exon 1-7 deletion	1-7/43	1-7/42	NM_000135.2:c.-259_622del	p.?	Deletion	23	32	0.418182	10	12	0.454545	several SV including the annotated deletion of exon 1-7, inversion of exon 1, inversion of exon 2, inversion of exon 7, duplication exon 2-6 and 3 translocation to chromosome 5
BRCA_23	BRCA_23_3_7	Primary tumor	NF1	chr17:g.29546098C>T	C	T	14/58	-	NM_000267.3:c.1603C>T	p.(Gln535*)	Nonsense	30	24	0.555556	53	38	0.582418	-
BRCA_23	BRCA_23_3_7	Primary tumor	NF1	chr17:g.29552141_29552168del	TCCTTTTTTACGGGGTAGGATGTGATAT	-	17/58	-	NM_000267.3:c.1879_1906del	p.(Phe627Leufs*52)	Frameshift deletion	47	21	0.691176	33	47	0.4125	-
BRCA_23	BRCA_23_3_7	Primary tumor	PIK3CA	chr3:g.143439566_187840162dup	-	whole gene amplification	0-21/21	0-20/20	NM_006218.2:c.-35426902_*8888010dup	p.?	Amplification	-	-	-	-	-	-	-
BRCA_23	BRCA_23_3_7	Primary tumor	RAD21	chr8:g.116794701_117928800dup	-	whole gene amplification	0-14/14	0-13/13	?	p.?	Amplification	-	-	-	-	-	-	-
BRCA_23	BRCA_23_3_7	Primary tumor	TP53	chr17:g.7578205C>A	C	A	6/11	-	NM_000546.5:c.644G>T	p.(Ser215Ile)	Missense	27	27	0.5	621	99	0.8625	-
BRCA_24	BRCA_24_3_6	Primary tumor	NF1	chr17:g.29499821_29667930del	-	Exon 6-46 deletion	6-46/57	5-46/56	NM_000267.3:c.586+2806_6999+267del	p.?	Deletion	9	18	0.333333	5	179	0.0271739	-
BRCA_24	BRCA_24_3_6	Primary tumor	NF1	chr17:g.29564795_40105253inv	-	Gene breakage intron 29	-	29/56	NM_000267.3:c.3974+1756_*10404080inv	p.?	Inversion	10	35	0.222222	147	36	0.803279	-
BRCA_24	BRCA_24_3_6	Primary tumor	TP53	chr17:g.7578553T>C	T	C	5/11	-	NM_000546.5:c.377A>G	p.(Tyr126Cys)	Missense	19	20	0.487179	244	115	0.679666	-
BRCA_3	BRCA_3_3_5	Primary tumor	RAD21	chr8:g.117882157::chr15:g.25130591	-	Gene breakage intron 1	-	1/13	-	p.?	Interchromosomal translocation	19	158	0.107345	0	1	0	-
BRCA_3	BRCA_3_3_5	Primary tumor	RAD21	chr8:g.96294401_128665500dup	-	whole gene amplification	0-14/14	0-13/13	?	p.?	Amplification	-	-	-	-	-	-	-
BRCA_3	BRCA_3_3_5	Primary tumor	TP53	chr17:g.7578445_7578450del	ATGGCC	G	5/11	-	NM_000546.5:c.480_485del	p.(Met160_Ala161del)	Frameshift deletion	27	11	0.710526	91	44	0.674074	-
BRCA_4	BRCA_4_3_4	Primary tumor	AKT3	chr1:g.243691062 _243906931dup	-	Exon 3-12 duplication	3-12/14	2-12/13	NM_005465.7:c.47-47913_1252-15334dup	p.?	Duplication	13	83	0.135417	3	60	0.047619	-
BRCA_4	BRCA_4_3_4	Primary tumor	CCNE1	chr19:g.30304487_30326712dup	-	Exon 5-12 duplication	5-12/12	4-11/11	NM_001238.2:c.180+543_*12028dup	p.?	Duplication	27	137	0.164634	31	1096	0.0275067	-
BRCA_4	BRCA_4_3_4	Primary tumor	RAD21	chr8:g.115948801_126986452dup	-	whole gene amplification	0-14/14	0-13/13	?	p.?	Amplification	-	-	-	-	-	-	-
BRCA_4	BRCA_4_3_4	Primary tumor	TP53	chr17:g.7577551C>T	C	T	7/11	-	NM_000546.5:c.730G>A	p.(Gly244Ser)	Missense	22	19	0.536585	610	189	0.763454	-
BRCA_5	BRCA_5_3_3	Primary tumor	PIK3CA	chr3:g.178739466_180066018dup	-	whole gene amplification	0-21/21	0-20/20	NM_006218.2:c.-127002_*1113866dup	p.?	Amplification	-	-	-	-	-	-	-
BRCA_5	BRCA_5_3_3	Primary tumor	TP53	chr17:g.7577558del	G	-	7/11	-	NM_000546.5:c.723del	p.(Cys242Alafs*5)	Frameshift deletion	38	14	0.730769				bulk RNAseq data not available
BRCA_6	BRCA_6_3_2	Primary tumor	CDK12	chr17:g.37668021_37909973dup	-	Exon 9-14 duplication	9-14/14	8-13/13	NM_015083.1:c.2768+138_*222404dup	p.?	Duplication	5	77	0.0609756	7	409	0.0168269	-
BRCA_6	BRCA_6_3_2	Primary tumor	NF1	chr17:g.29302950_29561219dup	-	Exon 1-27 duplication	1-27/57	1-28/56	NM_000267.3:c.-119378_3708+988dup	p.?	Duplication	4	83	0.045977	74	254	0.22561	-
BRCA_6	BRCA_6_3_2	Primary tumor	PTEN	chr10:g.89656196_89798714del	-	Exon 3-9 deletion	3-9/9	2-8/8	NM_000314.4:c.164+2330_*73485del	p.?	Deletion	26	49	0.346667	1245	456	0.731922	-
BRCA_6	BRCA_6_3_2	Primary tumor	TP53	chr17:g.7577121G>A	G	A	8/11	-	NM_000546.5:c.817C>T	p.(Arg273Cys)	Missense	5	42	0.106383	396	127	0.75717	low purity sample with 0.322
BRCA_7	BRCA_7_3_1	Primary tumor	NF1	chr17:g.29676168_29676187del	CAAGAACAGTCAGAATTTTA	-	49/58	-	NM_000267.3:c.7159_7178del	p.(Arg2387Tyrfs*7)	Frameshift deletion	53	24	0.688312	69	30	0.69697	-
BRCA_7	BRCA_7_3_1	Primary tumor	PTEN	chr10:g.89723578_101994179del	-	Exon 9 deletion	9/9	8/8	NM_000314.4:c.1027-1466_*12268950del	p.?	Deletion	43	23	0.651515	955	120	0.888372	-
BRCA_7	BRCA_7_3_1	Primary tumor	RAD21	chr8:g.112398432_146303273dup	-	whole gene amplification	0-14/14	0-13/13	?	p.?	Amplification	-	-	-	-	-	-	-
BRCA_7	BRCA_7_3_1	Primary tumor	TP53	chr17:g.7577570C>T	C	T	7/11	-	NM_000546.5:c.711G>A	p.(Met237Ile)	Missense	49	21	0.7	764	34	0.957393	-
BRCA_8	BRCA_8_3_0	Primary tumor	AKT3	chr1:g.240760365_249231500dup	-	whole gene amplification	0-14/14	0-13/13	?	p.?	Amplification	-	-	-	-	-	-	-
BRCA_8	BRCA_8_3_0	Primary tumor	NF1	chr17:g.29646898::chr8:g.146281400	-	Gene breakage intron 36	-	36/56	-	p.?	Interchromosomal translocation	28	37	0.430769	0	19	0	-
BRCA_8	BRCA_8_3_0	Primary tumor	NF1	chr17:g.29481848_29485842dup	-	Exon 2 duplication	2/57	1-2/56	NM_000267.3:c.61-1153_205-186dup	p.?	Duplication	24	43	0.358209	8	15	0.347826	-
BRCA_8	BRCA_8_3_0	Primary tumor	PIK3CA	chr3:g.157248901_195001752dup	-	whole gene amplification	0-21/21	0-20/20	NM_006218.2:c.-21617567_*16049600dup	p.?	Amplification	-	-	-	-	-		-
BRCA_8	BRCA_8_3_0	Primary tumor	RAD21	chr8:g.104341704_119794200dup	-	whole gene amplification	0-14/14	0-13/13	?	p.?	Amplification	-	-	-	-	-	-	-
BRCA_8	BRCA_8_3_0	Primary tumor	TP53	chr17:g.7578239C>A	C	A	6/11	-	NM_000546.4:c.610G>T	p.(Glu204*)	Nonsense	23	18	0.560976	12	31	0.27907	-
BRCA_9	BRCA_9_3_X	Primary tumor	TP53	chr17:g.7578394T>C	T	C	5/11	-	NM_000546.5:c.536A>G	p.(His179Arg)	Missense	35	6	0.853659	267	12	0.956989	-
MAOC00037	MAOC00037-3-8	Primary tumor	BLM	chr15:g.91314605::chr5:g.122228789	-	Intron 12 itx	-	12/21	-	p.?	Interchromosomal translocation	20	78	0.204082	0	43	0	-
MAOC00037	MAOC00037-3-8	Primary tumor	BRCA1	chr17:g.41234588_41234591del	CTCT	-	12/23	-	NM_007294.3:c.4187_4190del	p.Gln1396Argfs*8	Frameshift deletion	63	10	0.863014	27	12	0.692308	-
MAOC00037	MAOC00037-3-8	Primary tumor	NF1	chr17:g.29530515_29543648dup	-	Exons 12 to 13 dup	12-13/58	11-13/57	NM_000267.3:c.1260+2012_1527+2045dup	p.?	Duplication	26	38	0.40625	4	34	0.105263	-
MAOC00037	MAOC00037-3-8	Primary tumor	TP53	chr17:g.7578259del	A	-	6/11	-	NM_000546.4:c.590del	p.Val197Glyfs*50	Frameshift deletion	79	9	0.897727	60	66	0.47619	-
MAOC00287	MAOC00287-3-5	Primary tumor	AKT3	chr1:g.221328518_249239800dup	-	whole gene amplification	0-14/14	0-13/13	?	p.?	Amplification	-	-	-	-	-	-	-
MAOC00287	MAOC00287-3-5	Primary tumor	NF1	chr17:g.29517708_29529420dup	-	Exon 9-11 duplication	9-11/57	8-11/56	NM_000267.3:c.888+8025_1260+917dup	p.?	Duplication	44	43	0.505747	67	96	0.411043	-
MAOC00287	MAOC00287-3-5	Primary tumor	PIK3CB	chr3:g.131308814_150275795dup	-	whole gene amplification	0-24/24	0-23/23	?	p.?	Amplification	-	-	-	-	-	-	-
MAOC00287	MAOC00287-3-5	Primary tumor	RAD21	chr8:g.111416776_123429463dup	-	whole gene amplification	0-14/14	0-13/13	?	p.?	Amplification	-	-	-	-	-	-	-
MAOC00287	MAOC00287-3-5	Primary tumor	TP53	chr17:g.7578507G>C	G	C	5/11	-	NM_000546.5:c.423C>G	p.(Cys141Trp)	Missense	44	6	0.88	630	46	0.931953	-
MAOC00357	MAOC00357-3-9	Primary tumor	BRCA2	chr13:g.32913370_32913401del	TCTCAAAACATCAAAAAGTATCTTTTTGAAAG	-	11/27	-	NM_000059.3:c.4879_4910del	p.Leu1627*	Frameshift deletion	28	14	0.666667	2	2	0.5	-
MAOC00357	MAOC00357-3-9	Primary tumor	RAD21	chr8:g.107589348_127323050dup	-	whole gene amplification	0-14/14	0-13/13	?	p.?	Amplification	-	-	-	-	-	-	-
MAOC00357	MAOC00357-3-9	Primary tumor	TP53	chr17:g.7577594_7577595del	AC	-	7/11	-	NM_000546.4:c.686_687del	p.Cys229Tyrfs*10	Frameshift deletion	40	18	0.689655	31	66	0.319588	-
MAOC00562	MAOC00562-3-7	Primary tumor	CDK12	chr17:g.37618726_37618727del	AG	-	1/14	-	NM_016507.2:c.403_404del	p.Glu135Serfs*21	Frameshift deletion	29	3	0.90625	45	45	0.5	-
MAOC00562	MAOC00562-3-7	Primary tumor	NF1	chr17:g.29535759::chr3:g.22132344	-	Gene breakage intron 12	-	12/57	-	p.?	Interchromosomal translocation	15	59	0.202703	13	172	0.0702703	-
MAOC00562	MAOC00562-3-7	Primary tumor	TP53	chr17:g.7578212G>A	G	A	6/11	-	NM_000546.4:c.637C>T	p.Arg213*	Nonsense	23	4	0.851852	36	61	0.371134	-
MAOC00602	MAOC00602-3-2	Primary tumor	CDK12	chr17:g.37681090_37836000del	-	Exon 12 to 14 del	12-14/14	12-13/13	NM_016507.2:c.3259_*148431del	p.?	Deletion	19	46	0.292308	54	74	0.421875	-
MAOC00602	MAOC00602-3-2	Primary tumor	FANCI	chr15:g.89843600_91258939dup	-	Gene breakage exon 25	25/37	-	NM_018193.2:c.2693_*1399249dup	p.?	Duplication	12	89	0.118812	0	106	0	-
MAOC00602	MAOC00602-3-2	Primary tumor	KMT2C	chr7:g.149018708_151990078dup	-	Exons 7 to 59 dup	7-59/59	6-58/58	NM_170606.2:c.849+16973_*2815209dup	p.?	Duplication	17	237	0.0669291	0	84	0	-
MAOC00602	MAOC00602-3-2	Primary tumor	TP53	chr17:g.7578490A>C	A	C	5/11	-	NM_000546.4:c.440T>G	p.Val147Gly	Missense	46	43	0.516854	681	118	0.852315	-
MAOC00623	MAOC00623-3-1	Primary tumor	TP53	chr17:g.7577106G>A	G	A	8/11	-	NM_000546.4:c.832C>T	p.Pro278Ser	Missense	128	5	0.962406	2516	19	0.992505	-
MAOC00665	MAOC00665-3-X	Primary tumor	NF1	chr17:g.29464392_29503410dup	-	Exons 2 to 5 dup	2-5/58	1-5/57	NM_000267.3:c.61-18609_587-5030dup	p.?	Duplication	20	46	0.30303	5	5	0.5	-
MAOC00665	MAOC00665-3-X	Primary tumor	RAD21	chr8:g.93388201_120682700dup	-	whole gene amplification	0-14/14	0-13/13	?	p.?	Amplification	-	-	-	-	-	-	-
MAOC00665	MAOC00665-3-X	Primary tumor	TP53	chr17:g.7577505T>A	T	A	7/11	-	NM_000546.4:c.776A>T	p.Asp259Val	Missense	34	21	0.618182	44	27	0.619718	-
MAOC00673	MAOC00673-3-5	Primary tumor	BRCA1	chr17:g.41267531::chr9:g.126023894	-	Gene breakage intron 3	-	3/22	NM_007294.3:c.?	p.?	Interchromosomal translocation	17	72	0.191011	0	46	0
MAOC00673	MAOC00673-3-5	Primary tumor	PIK3CA	chr3:g.168671657_195653400dup	-	whole gene amplification	0-21/21	0-20/20	NM_006218.2:c.-10194811_*16701248dup	p.?	Amplification	-	-	-	-	-	-	-
MAOC00673	MAOC00673-3-5	Primary tumor	RAD51B	chr14:g.68845399_69240870dup	-	Exon 9-11 duplication	9-11/11	8-10/10	NM_002877.5:c.854-32742_*277013dup	p.?	Duplication	41	41	0.5	4	42	0.0869565	-
MAOC00673	MAOC00673-3-5	Primary tumor	TP53	chr17:g.7577094G>A	G	A	8/11	-	NM_000546.4:c.844C>T	p.(Arg282Trp)	Missense	44	10	0.814815	555	137	0.802023	-
MAOC00682	MAOC00682-3-4	Primary tumor	PIK3CA	chr3:g.93527154_197901144dup	-	whole gene amplification	0-21/21	0-20/20	?	p.?	Amplification	-	-	-	-	-	-	-
MAOC00682	MAOC00682-3-4	Primary tumor	PIK3CB	chr3:g.93527154_197901144dup	-	whole gene amplification	0-24/24	0-23/23	?	p.?	Amplification	-	-	-	-	-	-	-
MAOC00682	MAOC00682-3-4	Primary tumor	RAD21	chr8:g.46908360_146303470dup	-	whole gene amplification	0-14/14	0-13/13	?	p.?	Amplification	-	-	-	-	-	-	-
MAOC00682	MAOC00682-3-4	Primary tumor	TP53	chr17:g.7578190T>C	T	C	6/11	-	NM_000546.4:c.659A>G	p.Tyr220Cys	Missense	41	14	0.745455	278	192	0.591489	-
MAOC00944	MAOC00944-3-6	Primary tumor	PTEN	chr10:g.89711675_89720909dup	-	Exon 6-8 duplication	6-8/9	5-8/8	NM_000314.4:c.493-200_1026+34dup	p.?	Duplication	64	69	0.481203	259	1246	0.172093	-
MAOC00944	MAOC00944-3-6	Primary tumor	RAD51B	chr14:g.68335391_99806980del	-	Exon 6-11 deletion	6-11/11	5-10/10	NM_002877.5:c.452+3535_*30843123del	p.?	Deletion	16	60	0.210526	52	40	0.565217	-
MAOC00944	MAOC00944-3-6	Primary tumor	RB1	chr13:g.48887944_48923051del	-	Exon 3-5 deletion	3-5/27	2-5/26	NM_000321.2:c.264+6402_540-41del	p.?	Deletion	20	21	0.487805	12	84	0.125	-
MAOC00944	MAOC00944-3-6	Primary tumor	TP53	chr17:g.7578370C>T	C	T	-	5/10	NM_000546.5:c.559+1G>A	p.?	splice donor	83	20	0.805825	83	54	0.605839	-
MAOC01064	MAOC01064-3-6	Primary tumor	ABCB1	chr7:g.83853063_97492104dup	-	whole gene amplification	0-29/29	0-28/28	NM_000927.4:c.-10149958_*3280496dup	p.?	Amplification	-	-	-	-	-	-	-
MAOC01064	MAOC01064-3-6	Primary tumor	KMT2C	chr7:g.152092311::chr9:g.33139749	-	Gene breakage intron 1	-	1/58	-	p.?	Interchromosomal translocation	10	118	0.078125	15	51	0.227273	-
MAOC01064	MAOC01064-3-6	Primary tumor	PIK3CB	chr3:g.107281004_162525050dup	-	whole gene amplification	0-24/24	0-23/23	?	p.?	Amplification	-	-	-	-	-	-	-
MAOC01064	MAOC01064-3-6	Primary tumor	TP53	chr17:g.7578234A>T	A	T	6/11	-	NM_000546.5:c.615T>A	p.(Tyr205*)	Nonsense	12	32	0.272727	26	78	0.25	-
MAOC01138	MAOC01138-3-4	Primary tumor	AKT3	chr1:g.212575073_243749238inv	-	Gene breakage intron 8	-	8/13	NM_005465.7:c.697-12886_*31093476inv	p.?	Inversion	67	45	0.598214	0	0	-	additional Deletion but limited to intron 8
MAOC01138	MAOC01138-3-4	Primary tumor	BARD1	chr2:g.139634012_215633673del	-	Exons 6 to 11 del	6-11/11	5-10/10	NM_000465.2:c.1395+283_*75959388del	p.?	Deletion	46	56	0.45098	42	50	0.456522	-
MAOC01138	MAOC01138-3-4	Primary tumor	BRCA1	chr17:g.41263321_41298126dup	-	Exons 1 to 3 dup	1-3/23	1-3/22	NM_007294.3:c.-20858_134+4422dup	p.?	Duplication	21	40	0.344262	-	-	-	-
MAOC01138	MAOC01138-3-4	Primary tumor	NF1	chr17:g.29447876::chr15:g.56990862	-	Gene breakage intron 1	-	1/57	-	p.?	Interchromosomal translocation	24	40	0.375	407	44	0.902439	-
MAOC01138	MAOC01138-3-4	Primary tumor	PTEN	chr10:g.89388853_89709269del	-	Exons 1 to 5 del	1-5/9	1-5/8	NM_000314.4:c.-235374_493-2606del	p.?	Deletion	59	8	0.880597	0	123	0	-
MAOC01138	MAOC01138-3-4	Primary tumor	TP53	chr17:g.7577548C>T	C	T	7/11	-	NM_000546.4:c.733G>A	p.Gly245Ser	Missense	35	3	0.921053	612	81	0.883117	-
MAOC01262	MAOC01262-3-2	Primary tumor	NF1	chr17:g.29613595:chr19:g.6855269	-	Gene breakage intron 35	-	35/57	-	p.?	Interchromosomal translocation	31	44	0.413333	68	1	0.985507	-
MAOC01262	MAOC01262-3-2	Primary tumor	PIK3R1	chr5:g.67589021delinsCACTA	C	CACTA	3/10	-	NM_181504.4:c.304_307dup	p.(Arg103Thrfs*7)	Frameshift deletion	35	14	0.714286	7	80	0.0804598	-
MAOC01262	MAOC01262-3-2	Primary tumor	TP53	chr17:g.7578205C>A	C	A	6/11	-	NM_000546.5:c.644G>T	p.(Ser215Ile)	Missense	28	14	0.666667	9	2	0.818182	-
MAOC01315	MAOC01315-3-1	Primary tumor	ATR	chr3:g.142215348_142221402dup	-	Exons 31 to 34 dup	31-34/47	30-33/46	NM_001184.3:c.5288+802_5753dup	p.?	Duplication	27	86	0.238938	60	247	0.19544	-
MAOC01315	MAOC01315-3-1	Primary tumor	NF1	chr17:g.29664129_29665385dup	-	Exons 42 to 44 dup	42-44/58	41-44/57	NM_000267.3:c.6364+197_6756+228dup	p.?	Duplication	27	60	0.310345	42	112	0.272727	-
MAOC01315	MAOC01315-3-1	Primary tumor	PIK3CA	chr3:g.165548949_185927688dup	-	whole gene amplification	0-21/21	0-20/20	?	p.?	Amplification	-	-	-	-	-	-	-
MAOC01315	MAOC01315-3-1	Primary tumor	RICTOR	chr5:g.28419399_39061940dup	-	Exon 3 to 38 deletion	3-38	2-37	NM_152756.5:c.97+12273_*10523007dup	p.?	Duplication	29	96	0.232	5	92	0.0515464	-
MAOC01315	MAOC01315-3-1	Primary tumor	TP53	chr17:g.7578395_7578400del	GGTGGG	-	5/11	-	NM_000546.4:c.530_535del	p.Pro177_His178del	Inframe deletion	27	21	0.5625	355	54	0.867971	-
MAOC01370	MAOC01370-3-X	Primary tumor	BLM	chr15:g.91292604_91375322dup	-	Exon 4-22 duplication	4-22/22	3-21/21	NM_000057.2:c.106_*16813dup	p.?	Duplication	28	49	0.363636	1	7	0.125	-
MAOC01370	MAOC01370-3-X	Primary tumor	NF1	chr17:g.29535543_29641013del	-	Exon 13-35 deletion	13-35/57	12-35/56	NM_000267.3:c.1392+2154_4773-11825del	p.?	Deletion	21	17	0.552632	34	5	0.871795	-
MAOC01370	MAOC01370-3-X	Primary tumor	RB1	chr13:g.48937799_48986554del	-	Exon 9-17 deletion	9-17/27	8-17/26	NM_000321.2:c.861+706_1695+30975del	p.?	Deletion	24	15	0.615385	65	7	0.902778	-
MAOC01370	MAOC01370-3-X	Primary tumor	TP53	chr17:g.7577022G>A	G	A	8/11	-	NM_000546.5:c.916C>T	p.(Arg306*)	Nonsense	21	13	0.617647	37	103	0.264286	-
MAOC01475	MAOC01475-3-X	Primary tumor	CCNE1	chr19:g.30246736_30309115dup	-	Exon 1-6 duplication	1-6/12	1-6/11	NM_001238.2:c.-56348_462+667dup	p.?	Deletion	8	77	0.0941176	15	497	0.0292969	-
MAOC01475	MAOC01475-3-X	Primary tumor	PIK3CA	chr3:g.111865973_185328423dup	-	whole gene amplification	0-21/21	0-20/20	NM_006218.2:c.-67000495_*6376271dup	p.?	Amplification	-	-	-	-	-	-	-
MAOC01475	MAOC01475-3-X	Primary tumor	PIK3CB	chr3:g.131510473_165522505dup	-	whole gene amplification	0-24/24	0-23/23	?	p.?	Amplification	-	-	-	-	-	-	-
MAOC01475	MAOC01475-3-X	Primary tumor	RAD21	chr8:g.104709016_119354200dup	-	whole gene amplification	0-14/14	0-13/13	?	p.?	Amplification	-	-	-	-	-	-	-
MAOC01475	MAOC01475-3-X	Primary tumor	TP53	chr17:g.7577538C>T	C	T	7/11	-	NM_000546.5:c.743G>A	p.(Arg248Gln)	Missense	25	5	0.833333	568	146	0.795518	-
MAOC01491	MAOC01491-3-0	Primary tumor	PMS1	chr2:g.190708774G>T	G	T	6/13	-	NM_000534.4:c.667G>T	p.(Glu223*)	Nonsense	19	68	0.218391	11	151	0.0679012	-
MAOC01491	MAOC01491-3-0	Primary tumor	RAD21	chr8:g.114703296_121820300dup	-	whole gene amplification	0-14/14	0-13/13	?	p.?	Amplification	-	-	-	-	-	-	-
MAOC01491	MAOC01491-3-0	Primary tumor	TP53	chr17:g.7578280G>A	G	A	6/11	-	NM_000546.5:c.569C>T	p.(Pro190Leu)	Missense	24	26	0.48	302	56	0.843575	-
MAOC01783	MAOC01783-3-0	Primary tumor	ATM	chr11:g.108149919::chr5:g.179613425	-	Gene breakage intron 22	-	22/62	-	p.?	Interchromosomal translocation	7	83	0.0777778	0	3	0	-
MAOC01783	MAOC01783-3-0	Primary tumor	FANCD2	chr3:g.10078582::chr20:g.30844504	-	Gene breakage intron 7	8-14/43	8-15/42	-	p.?	Interchromosomal translocation	23	82	0.219048	0	0	-	-
MAOC01783	MAOC01783-3-0	Primary tumor	RAD21	chr8:g.100455001_131564600dup	-	whole gene amplification	0-14/14	0-13/13	?	p.?	Amplification	-	-	-	-	-	-	-
MAOC01783	MAOC01783-3-0	Primary tumor	TP53	chr17:g.7577121G>A	G	A	8/11	-	NM_000546.5:c.817C>T	p.(Arg273Cys)	Missense	28	8	0.777778	4	2	0.666667	-
MAOC01847	MAOC01847-3-6	Primary tumor	PIK3CA	chr3:g.174397001_197891931dup	-	whole gene amplification	0-21/21	0-20/20	?	p.?	Amplification	-	-	-	-	-	-	-
MAOC01847	MAOC01847-3-6	Primary tumor	PIK3CB	chr3:g.116959530_162213130dup	-	whole gene amplification	0-24/24	0-23/23	?	p.?	Amplification	-	-	-	-	-	-	-
MAOC01847	MAOC01847-3-6	Primary tumor	RAD21	chr8:g.90279001_120767600dup	-	whole gene amplification	0-14/14	0-13/13	?	p.?	Amplification	-	-	-	-	-	-	-
MAOC01847	MAOC01847-3-6	Primary tumor	TP53	chr17:g.7574003G>A	G	A	10/11	-	NM_000546.4:c.1024C>T	p.Arg342*	Nonsense	40	5	0.888889	20	30	0.4	-
MAOC01893	MAOC01893-3-5	Primary tumor	BRCA1	chr17:g.41234461del	A	-	12/23	-	NM_007294.3:c.4317del	p.Glu1440Argfs*16	Frameshift deletion	28	16	0.636364	33	26	0.559322	-
MAOC01893	MAOC01893-3-5	Primary tumor	PIK3CB	chr3:g.106150301_138588078dup	-	whole gene amplification	0-24/24	0-23/23	?	p.?	Amplification	-	-	-	-	-	-	-
MAOC01893	MAOC01893-3-5	Primary tumor	PTEN	chr10:g.89663345::chr3:g.125790617	-	Gene breakage intron 2	-	2/8	-	p.?	Interchromosomal translocation	14	61	0.186667	34	665	0.0486409	-
MAOC01893	MAOC01893-3-5	Primary tumor	RB1	chr13:g.48930789_48934493dup	-	Exon 7 dup	7/27	6-7/26	NM_000321.2:c.608-3364_718+230dup	p.?	Duplication	29	59	0.329545	150	417	0.26455	-
MAOC01893	MAOC01893-3-5	Primary tumor	TP53	chr17:g.7577538C>T	C	T	7/11	-	NM_000546.4:c.743G>A	p.Arg248Gln	Missense	20	11	0.645161	773	164	0.824973	-
MAOC02145	MAOC02145-3-7	Primary tumor	CCNE1	chr19:g.29670873_30990922dup	-	whole gene amplification	0-12/12	0-11/11	?	p.?	Amplification	-	-	-	-	-	-	-
MAOC02145	MAOC02145-3-7	Primary tumor	RAD51B	chr14:g.68563941_69385738dup	-	Exons 8 to 11 dup	8-11/11	7-10/10	NM_002877.5:c.757-194660_*421881dup	p.?	Duplication	16	43	0.271186	0	47	0	-
MAOC02145	MAOC02145-3-7	Primary tumor	TP53	chr17:g.7578394T>C	T	C	5/11	-	NM_000546.4:c.536A>G	p.His179Arg	Missense	43	8	0.843137	407	33	0.925	-
MAOC02193	MAOC02193-3-3	Primary tumor	TP53	chr17:g.7576852C>G	C	G	-	9/10	NM_000546.4:c.993+1G>C	p.?	Splice donor variant	105	22	0.826772	46	38	0.547619	-
MAOC02278	MAOC02278-3-8	Primary tumor	BLM	chr15:g.91327800::chr20:g.32547798	-	Gene breakage intron 13	-	13/21	-	p.?	Interchromosomal translocation	10	65	0.133333	0	69	0	-
MAOC02278	MAOC02278-3-8	Primary tumor	CDK12	chr17:g.37619135A>T	A	T	1/14	-	NM_016507.2:c.811A>T	p.Arg271*	Nonsense	1624	13	0.992059	1062	3	0.997183	-
MAOC02278	MAOC02278-3-8	Primary tumor	FANCA	chr16:g.89805942::chrX:g.50327546	-	Gene breakage exon 40	40/43	-	-	p.?	Interchromosomal translocation	11	59	0.157143	0	237	0	-
MAOC02278	MAOC02278-3-8	Primary tumor	RAD51B	chr14:g.64561803_68527406del	-	Gene breakage intron 7	-	7/10	-	p.?	Deletion	19	91	0.172727	22	74	0.229167	-
MAOC02278	MAOC02278-3-8	Primary tumor	RICTOR	chr5:g.32554837_39040148dup	-	Exon 3 to 38 deletion	3-38	2-37	NM_152756.5:c.97+12273_*10523007dup	p.?	Duplication	55	90	0.37931	2	46	0.0416667	-
MAOC02278	MAOC02278-3-8	Primary tumor	TP53	chr17:g.7578547del	G	-	5/11	-	NM_000546.4:c.383del	p.Pro128Leufs*42	Frameshift deletion	58	8	0.878788	76	20	0.791667	-
MAOC02394	MAOC02394-3-0	Primary tumor	CDK12	chr17:g.37677883_39100573dup	-	Gene breakage intron 11	-	11/13	NM_016507.2:c.3095+1543_*1413004dup	p.?	Duplication	10	43	0.188679	0	14	0	-
MAOC02394	MAOC02394-3-0	Primary tumor	FANCE	chr6:g.35422096::chr1:g.78207383	-	Gene breakage intron 1	-	1/9	-	p.?	Interchromosomal translocation	15	84	0.151515	0	5	0	-
MAOC02394	MAOC02394-3-0	Primary tumor	NF1	chr17:g.25689545_29606833del	-	Exons 1 to 35 del	1-35/58	1-35/57	NM_000267.3:c.-3732783_4772+14476del	p.?	Deletion	22	83	0.209524	0	67	0	-
MAOC02394	MAOC02394-3-0	Primary tumor	RAD51B	chr14:g.68545559_69370743dup	-	Exons 8 to 11 dup	8-11/11	7-10/10	NM_002877.5:c.756+191638_*406886dup	p.?	Duplication	16	69	0.188235	0	18	0	-
MAOC02394	MAOC02394-3-0	Primary tumor	TP53	chr17:g.7578203C>T	C	T	6/11	-	NM_000546.4:c.646G>A	p.Val216Met	Missense	44	5	0.897959	28	10	0.736842	-
MAOC02410	MAOC02410-3-6	Primary tumor	KMT2C	chr7:g.151945256G>A	G	A	14/59	-	NM_170606.3:c.2263C>T	p.(Gln755*)	Nonsense	17	79	0.177083	0	2	0	-
MAOC02410	MAOC02410-3-6	Primary tumor	TP53	chr17:g.7578211C>A	C	A	6/11	-	NM_000546.5:c.638G>T	p.(Arg213Leu)	Missense	31	11	0.738095	30	2	0.9375	-
MAOC02417	MAOC02417-3-1	Primary tumor	AKT3	chr1:g.223727401_249239637dup	-	whole gene amplification	0-14/14	0-13/13	?	p.?	Amplification	-	-	-	-	-	-	-
MAOC02417	MAOC02417-3-1	Primary tumor	RAD21	chr8 :g.87270801_119467190dup	-	whole gene amplification	0-14/14	0-13/13	?	p.?	Amplification	-	-	-	-	-	-	-
MAOC02417	MAOC02417-3-1	Primary tumor	TP53	chr17:g.7578552G>T	G	T	5/11	-	NM_000546.4:c.378C>A	p.Tyr126*	Nonsense	20	10	0.666667	2	13	0.133333	-
MAOC02427	MAOC02427-3-4	Primary tumor	TP53	chr17:g.7577128A>T	A	T	8/11	-	NM_000546.4:c.810T>A	p.Phe270Leu	Missense	95	7	0.931373	563	10	0.982548	-
MAOC02444	MAOC02444-3-9	Primary tumor	CHEK2	chr22:g.29091149::chr12:g.68341657	-	Gene breakage exon 12	12/15	-	-	p.?	Interchromosomal translocation	8	66	0.108108	0	209	0	-
MAOC02444	MAOC02444-3-9	Primary tumor	NF1	chr17:g.29499515_29696887del	-	Exons 6 to 57 del	6-57/58	5-57/57	NM_000267.3:c.586+2500_8315-4144del	p.?	Deletion	8	31	0.205128	0	3	0	-
MAOC02444	MAOC02444-3-9	Primary tumor	TP53	chr17:g.7577120C>T	C	T	8/11	-	NM_000546.4:c.818G>A	p.Arg273His	Missense	27	32	0.457627	2	4	0.333333	-
MAOC02541	MAOC02541-3-X	Primary tumor	TP53	chr17:g.7578552G>T	G	T	5/11	-	NM_000546.5:c.378C>A	p.(Tyr126*)	Nonsense	21	36	0.368421	15	33	0.3125	-
MMAC00102	MMAC00102-3-3	Primary tumor	NF1	chr17:g.29656558_29665423del	-	Exon 38-44 deletion	38-44/57	37-44/56	NM_000267.3:c.5547-756_6756+266del	p.?	Deletion	32	8	0.8	72	14	0.837209	-
MMAC00102	MMAC00102-3-3	Primary tumor	PTEN	chr10:g.89717586_89717732del	-	Exon 8 deletion	8/9	7/8	NM_000314.4:c.635-24_757del	p.?	Deletion	32	7	0.820513	64	166	0.278261	-
MMAC00102	MMAC00102-3-3	Primary tumor	PTEN	chr10:g.89717584_89717729del	AATACTGGTATGTATTTAACCATGCAGATCCTCAGTTTGTGGTCTGCCAGCTAAAGGTGAAGATATATTCCTCCAATTCAGGACCCACACGACGGGAAGACAAGTTCATGTACTTTGAGTTCCCTCAGCCGTTACCTGTGTGTGGTG	-	7/9	5/8	NM_000314.8:c.635-23_757del	p.?	Frameshift deletion	31	6	0.837838	64	172	0.271186	-
MMAC00102	MMAC00102-3-3	Primary tumor	RAD21	chr8:g.113501446_118272769dup	-	whole gene amplification	0-14/14	0-13/13	?	p.?	Amplification	-	-	-	-	-	-	-
MMAC00102	MMAC00102-3-3	Primary tumor	RB1	chr13:g.49030426C>G	C	G	19/27	-	NM_000321.2:c.1901C>G	p.(Ser634*)	Nonsense	34	8	0.809524	12	47	0.20339	-
MMAC00102	MMAC00102-3-3	Primary tumor	TP53	chr17:g.7577121G>T	G	T	8/11	-	NM_000546.5:c.817C>A	p.(Arg273Ser)	Missense	70	8	0.897436	1534	12	0.992238	-
MMAY00010	MMAY00010-3-7	Primary tumor	AKT3	chr1:g.241103338_245841400dup	-	whole gene amplification	0-14/14	0-13/13	?	p.?	Amplification	-	-	-	-	-	-	-
MMAY00010	MMAY00010-3-7	Primary tumor	CCNE1	chr19:g.28055920_30848900dup	-	whole gene amplification	0-12/12	0-11/11	?	p.?	Amplification	-	-	-	-	-	-	-
MMAY00010	MMAY00010-3-7	Primary tumor	PIK3CA	chr3:g.168512758_184174948dup	-	whole gene amplification	0-21/21	0-20/20	?	p.?	Amplification	-	-	-	-	-	-	-
MMAY00010	MMAY00010-3-7	Primary tumor	RAD51B	chr14:g.68366027_69099804dup	-	Exons 8 to 11 dup	8-11/11	7-10/10	NM_002877.5:c.756+12106_*135947dup	p.?	Duplication	7	53	0.116667	5	37	0.119048	-
MMAY00010	MMAY00010-3-7	Primary tumor	TP53	chr17:g.7577539G>A	G	A	7/11	-	NM_000546.4:c.742C>T	p.Arg248Trp	Missense	35	25	0.583333	935	105	0.899038	-
MMAY00149	MMAY00149-3-X	Primary tumor	PIK3CA	chr3:g.178159453_187082809dup	-	whole gene amplification	0-21/21	0-20/20	?	p.?	Amplification	-	-	-	-	-	-	-
MMAY00149	MMAY00149-3-X	Primary tumor	RAD21	chr8:g.49693311_140722178dup	-	whole gene amplification	0-14/14	0-13/13	?	p.?	Amplification	-	-	-	-	-	-	-
MMAY00149	MMAY00149-3-X	Primary tumor	TP53	chr17:g.7578275G>A	G	A	6/11	-	NM_000546.4:c.574C>T	p.Gln192*	Nonsense	15	23	0.394737	25	46	0.352113	-
MMAY00176	MMAY00176-3-7	Primary tumor	CDK12	chr17:g.37655647_37798310dup	-	Gene breakage intron 5	-	5/13	NM_016507.2:c.2420-1856_*110741dup	p.?	Duplication	21	38	0.355932	0	116	0	-
MMAY00176	MMAY00176-3-7	Primary tumor	KMT2C	chr7:g.151845895_151845902del	GTTTAAAT	-	52/59	-	NM_170606.2:c.13110_13117del	p.Phe4371Thrfs*3	Frameshift deletion	4	92	0.0416667	4	238	0.0165289	-
MMAY00176	MMAY00176-3-7	Primary tumor	MSH2	chr2:g.47637475_69270990dup	-	Gene breakage exon 3	3/16	-	NM_000251.2:c.609_*21560902dup	p.?	Duplication	31	87	0.262712	7	540	0.0127971	-
MMAY00176	MMAY00176-3-7	Primary tumor	NF1	chr17:g.29403451_29713256del	-	Whole gene deletion	1-58/58	1-57/57	NM_000267.3:c.-18877_*12083del	p.?	Deletion	26	14	0.65	0	9	0	-
MMAY00176	MMAY00176-3-7	Primary tumor	RAD51B	chr14:g.68466528::chr5:g.132982900	-	Gene breakage intron 7	-	7/10	-	p.?	Interchromosomal translocation	31	45	0.407895	0	43	0	-
MMAY00176	MMAY00176-3-7	Primary tumor	RAD51D	chr17:g.33424081_33429299del	-	Exons 9 to 10 del	9-10/10	8-9/9	NM_002878.3:c.739-915_*3891del	p.?	Deletion	28	16	0.636364	19	7	0.730769	-
MMAY00176	MMAY00176-3-7	Primary tumor	TP53	chr17:g.7577515_7577517del	TGA	-	7/11	-	NM_000546.4:c.764_766del	p.Ile255del	Inframe deletion	23	16	0.589744	572	31	0.94859	-
MMAY00363	MMAY00363-3-7	Primary tumor	PIK3CA	chr3:g.171162314_179997800dup	-	whole gene amplification	0-21/21	0-20/20	NM_006218.2:c.-7704154_*1045648dup	p.?	Amplification	-	-	-	-	-	-	-
MMAY00363	MMAY00363-3-7	Primary tumor	RAD21	chr8:g.117878825_117881960del	-	Exon 9 deletion	2/14	1/13	NM_006265.3:c.-32-2958_144+2del	p.?	Deletion	9	63	0.125	14	1481	0.00936455	-
MMAY00363	MMAY00363-3-7	Primary tumor	TP53	chr17:g.7577102C>T	C	T	8/11	-	NM_000546.5:c.836G>A	p.(Gly279Glu)	Missense	23	23	0.5	496	78	0.864111	-
MMAY00507	MMAY00507-3-9	Primary tumor	RAD21	chr8:g.115776401_125618864dup	-	whole gene amplification	0-14/14	0-13/13	?	p.?	Amplification	-	-	-	-	-	-	-
MMAY00507	MMAY00507-3-9	Primary tumor	TP53	chr17:g.7577073del	G	-	8/11	-	NM_000546.5:c.865del	p.(Leu289Serfs*56)	Frameshift deletion	30	23	0.566038	201	103	0.661184	-
MMAY00566	MMAY00566-3-1	Primary tumor	NF1	chr17:g.29485408_29502123dup	-	Exons 3 to 5 dup	3-5/58	2-5/57	NM_000267.3:c.205-620_586+5108dup	p.?	Duplication	60	88	0.405405	5	11	0.3125	-
MMAY00566	MMAY00566-3-1	Primary tumor	TP53	chr17:g.7577105G>A	G	A	8/11	-	NM_000546.4:c.833C>T	p.Pro278Leu	Missense	59	7	0.893939	544	14	0.97491	-
MMAY00594	MMAY00594-3-2	Primary tumor	AKT2	chr19:g.37987201_41349598dup	-	whole gene amplification	0-14/14	0-13/13	?	p.?	Amplification	-	-	-	-	-	-	-
MMAY00594	MMAY00594-3-2	Primary tumor	BRIP1	chr17:g.59760963_59761057del	-	95 bp del	20/20	-	NM_032043.2:c.3351_3445del	p.Asn1118Serfs*2	Frameshift deletion	29	45	0.391892	15	27	0.357143	-
MMAY00594	MMAY00594-3-2	Primary tumor	PALB2	chr16:g.23646182C>A	C	A	-	4/12	NM_024675.3:c.1684+1G>T	p.?	Splice donor variant	5	110	0.0434783	21	190	0.0995261	-
MMAY00594	MMAY00594-3-2	Primary tumor	PIK3CA	chr3:g.159275415_179721134dup	-	whole gene amplification	0-21/21	0-20/20	?	p.?	Amplification	-	-	-	-	-	-	-
MMAY00594	MMAY00594-3-2	Primary tumor	PTEN	chr10:g.89646095_89668212del	-	Exon 2 del	2/9	1-2/8	NM_000314.4:c.80-7688_164+14346del	p.?	Deletion	16	74	0.177778	242	773	0.238424	-
MMAY00594	MMAY00594-3-2	Primary tumor	RAD51C	chr17:g.56809844del	G	-	-	7/8	NM_058216.2:c.966del	p.Arg322Serfs*42	Splice acceptor variant	61	34	0.642105	144	152	0.486486	-
MMAY00594	MMAY00594-3-2	Primary tumor	TP53	chr17:g.7577120C>T	C	T	8/11	-	NM_000546.4:c.818G>A	p.Arg273His	Missense	57	27	0.678571	1139	80	0.934372	-
MMAY00621	MMAY00621-3-4	Primary tumor	AKT3	chr1:g.65487988_243877183del	-	Exon 3-14 deletion	3-14/14	2-13/13	NM_005465.7:c.47-18165_*178180563del	p.(Tyr18Argfs*37)	Deletion	38	79	0.324786	69	13	0.841463
MMAY00621	MMAY00621-3-4	Primary tumor	BRCA1	chr17:g.41200012_41205120dup	-	Exons 20 to 21 dup	20-21/23	19-21/22	NM_007294.3:c.5278-1986_5407-292dup	p.?	Duplication	18	66	0.214286	72	66	0.521739	-
MMAY00621	MMAY00621-3-4	Primary tumor	CCNE1	chr19:g.29328301_30375799dup	-	whole gene amplification	0-12/12	0-11/11	?	p.?	Amplification	-	-	-	-	-	-	-
MMAY00621	MMAY00621-3-4	Primary tumor	KMT2C	chr7:g.152131602::chr6:g.29661652	-	Gene breakage intron 1	-	1/58	-	p.?	Interchromosomal translocation	17	78	0.178947	0	112	0	-
MMAY00621	MMAY00621-3-4	Primary tumor	PIK3CA	chr3:g.172953601_197894694dup	-	whole gene amplification	0-21/21	0-20/20	?	p.?	Amplification	-	-	-	-	-	-	-
MMAY00621	MMAY00621-3-4	Primary tumor	RAD21	chr8:g.117860860_117882659del	-	Exon 2-13 deletion	2-13/14	1-13/13	NM_006265.3:c.-32-3659_1704+325del	p.?	Deletion	7	188	0.0358974	34	1354	0.0244957	-
MMAY00621	MMAY00621-3-4	Primary tumor	RAD21	chr8:g.117548407_123405077dup	-	whole gene amplification	0-14/14	0-13/13	?	p.?	Amplification	-	-	-	-	-	-	-
MMAY00621	MMAY00621-3-4	Primary tumor	TP53	chr17:g.7578190T>C	T	C	6/11	-	NM_000546.4:c.659A>G	p.Tyr220Cys	Missense	73	12	0.858824	1365	27	0.980603	-
MMAY00627	MMAY00627-3-6	Primary tumor	BRCA2	chr13:g.32932342_32945694del	-	Exons 17 to 20 del	17-20/27	16-20/26	NM_000059.3:c.7805+276_8632+457del	p.?	Deletion	30	31	0.491803	-	-	-	-
MMAY00627	MMAY00627-3-6	Primary tumor	NF1	chr17:g.29411509_29522381del	-	Exons 1 to 8 del	1-8/58	1-8/57	NM_000267.3:c.-10819_889-5059del	p.?	Deletion	24	19	0.55814	0	15	0	-
MMAY00627	MMAY00627-3-6	Primary tumor	TP53	chr17:g.7577558del	G	-	7/11	-	NM_000546.4:c.723del	p.Cys242Alafs*5	Frameshift deletion	31	17	0.645833	34	76	0.309091	-
MMAY00631	MMAY00631-3-7	Primary tumor	AKT2	chr19:g.40401994_41193200dup	-	whole gene amplification	0-14/14	0-13/13	?	p.?	Amplification	-	-	-	-	-	-	-
MMAY00631	MMAY00631-3-7	Primary tumor	FANCD2	chr3:g.10000582_10114630dup	-	Exon 1-27 duplication	1-27/43	1-27/42	NM_033084.3:c.-67609_2570dup	p.?	Duplication	14	86	0.14	2	160	0.0123457	gene breakage
MMAY00631	MMAY00631-3-7	Primary tumor	RAD51B	chr14:g.68888448_69263165dup	-	Exon 10-11 duplication	10-11/11	9-10/10	NM_002877.4:c.957+10204_*299308dup	p.?	Duplication	5	74	0.0632911	1	80	0.0123457	-
MMAY00631	MMAY00631-3-7	Primary tumor	TP53	chr17:g.7577566T>C	T	C	7/11	-	NM_000546.5:c.715A>G	p.(Asn239Asp)	Missense	22	20	0.52381	967	221	0.813973	-
MMAY00711	MMAY00711-3-3	Primary tumor	NF1	chr17:g.29421977_29424205del	-	Exon 1 deletion	1/57	1/56	NM_000267.3:c.-351_60+1818del	p.?	Deletion	22	11	0.666667	0	2	0	-
MMAY00711	MMAY00711-3-3	Primary tumor	TP53	chr17:g.7578555C>T	C	T	-	4/10	NM_000546.5:c.376-1G>A	p.?	Splice acceptor	38	12	0.76	157	32	0.830688	-
MMAY00738	MMAY00738-3-4	Primary tumor	BRIP1	chr17:g.59792038_59811760del	-	Exon 17 del	17/20	16-17/19	NM_032043.2:c.2379+8614_2492+1274del	p.?	Deletion	63	30	0.677419	13	9	0.590909	Exon 17 skipping (RNA)
MMAY00738	MMAY00738-3-4	Primary tumor	PALB2	chr16:g.23635998_23641728del	-	Exons 5 to 7 del	5-7/13	5-7/12	NM_024675.3:c.1747_2749-583del	p.?	Deletion	24	58	0.292683	6	50	0.107143	-
MMAY00738	MMAY00738-3-4	Primary tumor	TP53	chr17:g.7578469C>A	C	A	5/11	-	NM_000546.4:c.461G>T	p.Gly154Val	Missense	28	30	0.482759	312	127	0.710706	-
MMAY00753	MMAY00753-3-1	Primary tumor	KMT2C	chr7:g.151920353_151921812del	-	Exon 19-20 deletion	19-20/59	18-20/58	NM_170606.2:c.2977-111_3324-586del	p.?	Deletion	31	69	0.31	18	17	0.514286	Skipping of Exons 19 and 20 (RNA)
MMAY00753	MMAY00753-3-1	Primary tumor	PIK3CA	chr3:g.178927890_178928608del	-	Exon 8-9 deletion	8-9/21	7-9/20	NM_006218.2:c.1252-84_1539+255del	p.?	Deletion	31	142	0.179191	45	184	0.196507	-
MMAY00753	MMAY00753-3-1	Primary tumor	PTEN	chr10:g.89717716_89717737delinsT	ACCTGTGTGTGGTGATATCAAA	T	7/9	-	NM_000314.4:c.741_762delinsT	p.(Leu247_Lys254delinsPhe)	protein altering variant	29	27	0.517857	563	169	0.769126	-
MMAY00753	MMAY00753-3-1	Primary tumor	RB1	chr13:g.48936981_48937063dup	-	Exon 8 duplication	8/27	-	NM_000321.2:c.749_831dup	p.(Cys278Leufs*14)	Duplication	23	63	0.267442	9	12	0.428571	-
MMAY00753	MMAY00753-3-1	Primary tumor	RB1	chr13:g.48936981_48937063dup	-	83 bp ins	8/27	-	NM_000321.2:c.749_831dup	p.Cys278Leufs*14	Frameshift insertion	23	63	0.267442	9	12	0.428571	-
MMAY00753	MMAY00753-3-1	Primary tumor	TP53	chr17:g.7578265A>G	A	G	6/11	-	NM_000546.5:c.584T>C	p.(Ile195Thr)	Missense	72	23	0.757895	480	14	0.97166	-
MMAY00758	MMAY00758-3-X	Primary tumor	BRCA1	chr17:g.41221407::chr12:g.7498673	-	Intron 15 itx	-	15/23	NM_007294.3:c.?	p.?	Interchromosomal translocation	29	71	0.29	-	-	-	-
MMAY00758	MMAY00758-3-X	Primary tumor	BRIP1	chr17:g.59853282_59853867inv	-	Exon 14 inv	14/20	14/19	NM_032043.2:c.1992_2097+480inv	p.?	Inversion	26	114	0.185714	-	-	-	-
MMAY00758	MMAY00758-3-X	Primary tumor	PIK3CA	chr3:g.178686082_183267442dup	-	whole gene amplification	0-21/21	0-20/20	?	p.?	Amplification	-	-	-	-	-	-	-
MMAY00758	MMAY00758-3-X	Primary tumor	TP53	chr17:g.7577081T>C	T	C	8/11	-	NM_000546.4:c.857A>G	p.Glu286Gly	Missense	58	29	0.666667	865	102	0.894519	-
MMAY00761	MMAY00761-3-7	Primary tumor	AKT3	chr1:g.243716221G>A	G	A	11/14	-	NM_005465.7:c.973C>T	p.(Arg325*)	Nonsense	17	65	0.207317	25	260	0.0877193	-
MMAY00761	MMAY00761-3-7	Primary tumor	CCNE1	chr19:g.30227697_30613592dup	-	whole gene amplification	0-12/12	0-11/11	?	p.?	Amplification	-	-	-	-	-	-	-
MMAY00761	MMAY00761-3-7	Primary tumor	PIK3R1	chr5:g.67592081_67592095del	CAAAGCTGAAAACCTG	-	9/10	-	NM_181504.4:c.1087_1101del	p.(Lys363_Leu367del)	Frameshift deletion	15	54	0.217391	154	460	0.250814	-
MMAY00761	MMAY00761-3-7	Primary tumor	RAD51B	chr14:g.68785133::chr11:g.67121506	-	Gene breakage intron 8	-	8/10	-	p.?	Interchromosomal translocation	25	72	0.257732	19	93	0.169643	-
MMAY00761	MMAY00761-3-7	Primary tumor	TP53	chr17:g.7577511A>T	A	T	7/11	-	NM_000546.4:c.770T>A	p.Leu257Gln	Missense	52	27	0.658228	3092	257	0.923261	-
MMAY00981	MMAY00981-3-6	Primary tumor	BRCA1	chr17:g.41245279del	C	-	10/23	-	NM_007294.3:c.2269del	p.Val757Phefs*8	Frameshift deletion	78	35	0.690265	8	2	0.8	-
MMAY00981	MMAY00981-3-6	Primary tumor	TP53	chr17:g.7578547del	G	-	5/11	-	NM_000546.4:c.383del	p.Pro128Leufs*42	Frameshift deletion	17	23	0.425	19	35	0.351852	-
MWMH00083	MWMH00083-3-7	Primary tumor	NF1	chr17:g.29524262_29705682del	-	Exon 9-57 deletion	9-57/57	8-56/56	NM_000267.3:c.889-3178_*4509del	p.?	Deletion	11	55	0.166667	395	87	0.819502	-
MWMH00083	MWMH00083-3-7	Primary tumor	RB1	chr13:g.48941694T>G	T	G	10/27	-	NM_000321.2:c.1004T>G	p.(Leu335*)	Nonsense	12	57	0.173913	13	234	0.0526316	-
MWMH00083	MWMH00083-3-7	Primary tumor	RB1	chr13:g.48941636_48941694delinsGATG	AATCTTTCTAAACGATACGAAGAAATTTATCTTAAAAATAAAGATCTAGATGCAAGATT	GATG	10/27	-	NM_000321.2:c.946_1004delinsGATG	p.Asn316Aspfs*15	Frameshift deletion	16	54	0.228571	13	221	0.0555556	Usage of de novo splice acceptor site in Exon 10, also leading to frameshift (RNA)
MWMH00083	MWMH00083-3-7	Primary tumor	TP53	chr17:g.7577550C>A	C	A	7/11	-	NM_000546.5:c.731G>T	p.(Gly244Val)	Missense	19	59	0.24359	269	303	0.47028	-
MWMH00351	MWMH00351-3-7	Primary tumor	NF1	chr17:g.29556993G>T	G	T	-	22/57	NM_000267.3:c.2990+1G>T	p.?	splice donor	32	12	0.727273	46	21	0.686567	-
MWMH00351	MWMH00351-3-7	Primary tumor	RB1	chr13:g.48954092_48956603del	-	Exon 15-17 deletion	15-17/27	15-18/26	NM_000321.2:c.1390-97_1695+1024del	p.?	Deletion	29	9	0.763158	192	73	0.724528	-
MWMH00351	MWMH00351-3-7	Primary tumor	TP53	chr17:g.7578404A>G	A	G	5/11	-	NM_000546.5:c.526T>C	p.(Cys176Arg)	Missense	30	18	0.625	439	62	0.876248	-
MWMH00475	MWMH00475-3-9	Primary tumor	FANCM	chr14:g.45667172_46015771dup	-	Gene breakage intron 21	-	21/22	NM_020937.2:c.5717-675_*346560dup	p.?	Duplication	16	84	0.16	0	80	0	-
MWMH00475	MWMH00475-3-9	Primary tumor	KMT2C	chr7:g.152000891_152036205dup	-	Exons 3 to 6 dup	3-6/59	2-6/58	NM_170606.2:c.251-8381_849+6160dup	p.?	Duplication	79	330	0.193154	33	160	0.170984	-
MWMH00475	MWMH00475-3-9	Primary tumor	RAD21	chr8:g.109974457_118156437dup	-	whole gene amplification	0-14/14	0-13/13	?	p.?	Amplification	-	-	-	-	-	-	-
MWMH00475	MWMH00475-3-9	Primary tumor	TP53	chr17:g.7577555_7577556del	CG	-	7/11	-	NM_000546.4:c.725_726del	p.Cys242Tyrfs*21	Frameshift deletion	33	27	0.55	52	153	0.253659	-
MWMH00507	MWMH00507-3-9	Primary tumor	KMT2C	chr7:g.151835330_151839939dup	-	Exon 56-58 duplication	56-58/59	55-58/58	NM_170606.2:c.14343+1859_14643+551dup	p.?	Duplication	29	86	0.252174	62	263	0.190769	-
MWMH00507	MWMH00507-3-9	Primary tumor	KMT2C	chr7:g.151946959A>G	A	G	-	13/58	NM_170606.2:c.1813+2T>C	p.?	Splice donor variant	12	89	0.118812	16	48	0.25	Skipping of Exon 13 (RNA)
MWMH00507	MWMH00507-3-9	Primary tumor	NF1	chr17:g.29657516_29657517delinsTT	AG	TT	-	39/57	NM_000267.3:c.5749_5749+1delinsTT	p.?	splice donor	15	45	0.25	23	38	0.377049	-
MWMH00507	MWMH00507-3-9	Primary tumor	RB1	chr13:g.49023927_49031230dup	-	Exon 18-19 duplication	18-19/27	17-19/26	NM_000321.2:c.1696-3202_1960+745dup	p.?	Duplication	11	64	0.146667	7	93	0.07	-
MWMH00507	MWMH00507-3-9	Primary tumor	TP53	chr17:g.7577565T>G	T	G	7/11	-	NM_000546.5:c.716A>C	p.(Asn239Thr)	Missense	10	50	0.166667	662	211	0.758305	-
MWMH00552	MWMH00552-3-4	Primary tumor	BRCA1	chr17:g.41256144del	A	-	6/23	-	NM_007294.3:c.436del	p.Ser146Profs*17	Frameshift deletion	50	30	0.625	26	34	0.433333	-
MWMH00552	MWMH00552-3-4	Primary tumor	RB1	chr13:g.48880637_49114639del	-	Exons 2 to 27 del	2-27/27	1-26/26	NM_000321.2:c.138-779_*60432del	p.?	Deletion	30	34	0.46875	638	83	0.884882	Reduced coverage Exon 2 to Exon 24 (RNA)
MWMH00552	MWMH00552-3-4	Primary tumor	TP53	chr17:g.7577547C>A	C	A	7/11	-	NM_000546.4:c.734G>T	p.Gly245Val	Missense	29	37	0.439394	899	176	0.836279	-
MWMH00758	MWMH00758-3-X	Primary tumor	AKT2	chr19:g.39606475_42225800dup	-	whole gene amplification	0-14/14	0-13/13	?	p.?	Amplification	-	-	-	-	-	-	-
MWMH00758	MWMH00758-3-X	Primary tumor	CCNE1	chr19:g.28993329_30582819dup	-	whole gene amplification	0-12/12	0-11/11	?	p.?	Amplification	-	-	-	-	-	-	-
MWMH00758	MWMH00758-3-X	Primary tumor	PIK3CA	chr3:g.168177101_181919300dup	-	whole gene amplification	0-21/21	0-20/20	?	p.?	Amplification	-	-	-	-	-	-	-
MWMH00758	MWMH00758-3-X	Primary tumor	TP53	chr17:g.7578370C>T	C	T	-	5/10	NM_000546.4:c.559+1G>A	p.?	Splice donor variant	74	9	0.891566	116	51	0.694611	-
MWMH00851	MWMH00851-3-6	Primary tumor	ATM	chr11:g.108190134::chr7:g.128225475	-	Gene breakage intron 43	-	43/62	-	p.?	Interchromosomal translocation	30	68	0.306122	3	84	0.0344828	-
MWMH00851	MWMH00851-3-6	Primary tumor	NF1	chr17:g.29574914_29596671dup	-	Exon 30-35 duplication	30-35/57	30-36/56	NM_000267.3:c.3975-1088_4772+4314dup	p.?	Duplication	26	44	0.371429	44	178	0.198198	-
MWMH00851	MWMH00851-3-6	Primary tumor	PTEN	chr10:g.89683833_89689273del	-	Exon 3 deletion	3/9	2-3/8	NM_000314.4:c.165-1437_210-1530del	p.?	Deletion	35	8	0.813953	531	220	0.707057	inversion and deletion, but deletion more deleterious for gene
MWMH00851	MWMH00851-3-6	Primary tumor	TP53	chr17:g.7577524dup	-	GT	7/11	-	NM_000546.5:c.757dup	p.(Thr253Asnfs*11)	Frameshift insertion	43	8	0.843137	100	72	0.581395	-

## Sheet: Supplementary Data 9
Supplementary Data 9 NF1 alteration type, segment copy number, clonality, loss of heterozygosityand, and RNA expression in the multi-omics cohort.
Study ID	RNA expression TMM	Total copy number	Lower copy number	Copy number log R ratio	Alteration type	Variant Allele Counts	Reference Allele Counts	Variant allele frequency	RNA Variant Counts	RNA Reference Counts	RNA Variant Allele Ratio	Cancer cell fraction	Clonal	LOH
AOCS_115	3.11468	1	0	-0.8153	somatic SV gene body deletion	54	8	0.870968	101	4	0.961905	1	TRUE	Yes
AOCS_148	4.14017	0	0	-2.4578	somatic SV gene body deletion	39	9	0.8125	0	1	0	1	TRUE	Yes
MMAC00102	5.38404	1	0	-0.7668	somatic SV gene body deletion	32	8	0.8	72	14	0.837209	1	TRUE	Yes
MWMH00351	5.33128	1	0	-0.7614	somatic splice site	32	12	0.727273	46	21	0.686567	1	TRUE	Yes
AOCS_095	5.21018	1	0	-0.806	somatic nonsense	12	5	0.705882	4	0	1	1	TRUE	Yes
BRCA_7	6.18642	2	0	0.1277	somatic frameshift indel	53	24	0.688312	69	30	0.69697	1	TRUE	Yes
MMAY00711	5.16138	1	0	-0.7654	somatic SV gene body deletion	22	11	0.666667	0	2	0	1	TRUE	Yes
MMAY00176	3.22215	0	0	-2.1109	somatic SV gene body deletion	26	14	0.65	0	9	0	1	TRUE	Yes
AOCS_116	6.08217	2	0	-0.0081	somatic SV gene body inversion	27	16	0.627907	0	2	0	1	TRUE	Yes
MMAY00627	3.94403	0	0	-1.8937	somatic SV gene body deletion	24	19	0.55814	0	15	0	1	TRUE	Yes
BRCA_23	5.78955	3	0	0.1053	somatic frameshift indel	30	24	0.555556	53	38	0.582418	1	TRUE	Yes
BRCA_20	6.65489	1	0	-0.6249	somatic SV gene body deletion	22	21	0.511628	539	10	0.981785	0.96	TRUE	Yes
MAOC00287	6.61772	2	0	0.0261	somatic SV gene body duplication	44	43	0.505747	67	96	0.411043	1	TRUE	Yes
AOCS_079	5.95907	1	0	-0.5601	somatic nonsense	29	29	0.5	18	14	0.5625	1	TRUE	Yes
AOCS_122	6.00603	2	0	0.0174	somatic nonsense	18	21	0.461538	8	0	1	1	TRUE	Yes
BRCA_2	6.24435	1	0	-0.8216	somatic SV gene body duplication	30	35	0.461538	18	110	0.140625	0.8	FALSE	no
AOCS_157	5.67013	1	0	-0.8179	somatic SV gene body duplication	21	27	0.4375	9	35	0.204545	0.59	FALSE	no
MAOC01262	3.93501	1	0	-0.874	somatic SV gene body translocation	31	44	0.413333	68	1	0.985507	0.57	FALSE	no
MAOC00037	5.76272	1	0	-0.8504	somatic SV gene body duplication	26	38	0.40625	4	34	0.105263	0.53	FALSE	no
MMAY00566	5.37529	1	0	-0.7734	somatic SV gene body duplication	60	88	0.405405	5	11	0.3125	0.6	FALSE	no
MAOC01138	5.50235	1	0	-0.9537	somatic SV gene body translocation	24	40	0.375	407	44	0.902439	0.44	FALSE	no
MWMH00851	6.45555	1	0	-0.7983	somatic SV gene body duplication	26	44	0.371429	44	178	0.198198	0.51	FALSE	no
AOCS_171	5.858	1	0	-0.6954	somatic SV gene body duplication	21	37	0.362069	1	1	0.5	0.61	FALSE	no
BRCA_8	5.49672	2	0	-0.0191	somatic SV gene body duplication	24	43	0.358209	8	15	0.347826	1	TRUE	Yes
AOCS_058	4.20111	1	0	-0.783	somatic SV gene body duplication	8	17	0.32	0	0		0.49	FALSE	no
AOCS_114	6.63088	1	0	-0.8254	somatic SV gene body duplication	16	34	0.32	15	85	0.15	0.48	FALSE	no
AOCS_160	5.95367	1	0	-0.9546	somatic SV gene body deletion	25	54	0.316456	11	13	0.458333	0.44	FALSE	no
AOCS_105	5.92273	1	0	-0.5444	somatic SV gene body duplication	15	33	0.3125	8	95	0.0776699	0.69	FALSE	no
MAOC01315	6.19551	2	0	-0.0135	somatic SV gene body duplication	27	60	0.310345	42	112	0.272727	1	TRUE	Yes
MAOC00665	5.80782	2	0	-0.0047	somatic SV gene body duplication	20	46	0.30303	5	5	0.5	1	TRUE	Yes
AOCS_065	6.24503	1	0	-0.5817	somatic SV gene body duplication	20	54	0.27027	17	48	0.261538	0.52	FALSE	no
BRCA_18	6.3971	1	0	-0.6126	somatic SV gene body duplication	17	47	0.265625	21	156	0.118644	0.84	TRUE	Yes
AOCS_063	5.52958	1	0	-0.6568	somatic SV gene body deletion	12	34	0.26087	0	18	0	0.67	FALSE	no
AOCS_104	5.86047	1	0	-0.4701	somatic SV gene body duplication	13	37	0.26	11	3	0.785714	1	TRUE	Yes
MWMH00507	5.55137	1	0	-0.3495	somatic splice site	15	45	0.25	23	38	0.377049	0.95	TRUE	Yes
AOCS_144	6.33632	1	0	-0.5933	somatic SV gene body duplication	24	84	0.222222	11	68	0.139241	0.42	FALSE	no
BRCA_24	6.14739	1	0	-0.6878	somatic SV gene body inversion	10	35	0.222222	147	36	0.803279	0.53	FALSE	no
MAOC02394	6.41496	4	0	0.8326	somatic SV gene body deletion	22	83	0.209524	0	67	0	1	TRUE	Yes
BRCA_21	5.8013	2	0	-0.0103	somatic SV gene body translocation	16	61	0.207792	234	40	0.854015	0.72	TRUE	Yes
MAOC02444	5.79983	1	0	-0.3663	somatic SV gene body deletion	8	31	0.205128	0	3	0	0.85	TRUE	Yes
MAOC00562	7.19331	3	0	0.5323	somatic SV gene body translocation	15	59	0.202703	13	172	0.0702703	0.66	FALSE	no
MWMH00083	6.3617	1	0	-0.2636	somatic SV gene body deletion	11	55	0.166667	395	87	0.819502	0.74	TRUE	Yes
AOCS_001	6.31647	1	0	-0.4853	somatic SV gene body duplication	6	38	0.136364	10	60	0.142857	0.38	FALSE	no
AOCS_109	5.82185	2	0	-0.0846	somatic SV gene body duplication	5	32	0.135135	0	26	0	0.39	FALSE	no
AOCS_083	5.90592	4	0	0.531	somatic SV gene body translocation	5	36	0.121951	73	12	0.858824	0.45	FALSE	no
MAOC01370	5.48564	1	0	-0.6477	somatic SV gene body deletion	21	17	0.117647	34	5	0.871795	0.99	TRUE	Yes
AOCS_165	7.17223	4	0	0.555	somatic SV gene body duplication	5	56	0.0819672	12	92	0.115385	0.39	FALSE	no
BRCA_6	7.11603	3	0	0.1292	somatic SV gene body duplication	4	83	0.045977	74	254	0.22561	0.36	FALSE	no
SV=Structural variant, TCN=Total copy number, LCN=Lower copy number, LOH=Loss of heterozygosity, TMM=Trimmed Mean of M-values

[truncated: 9 more sheets: Supplementary Data 10, Supplementary Data 11, Supplementary Data 12, Supplementary Data 13, Supplementary Data 14, Supplementary Data 15, Supplementary Data 16, Supplementary Data 17, Supplementary Data 18]
