# Supplementary material for: Clinicopathologic and molecular predictors of survival in BRCA-deficient tubo-ovarian high-grade serous carcinoma
Source: Nat Commun. 2026 Apr 1;17:4789. doi: 10.1038/s41467-026-71134-3 (PMC13219410; doi:10.1038/s41467-026-71134-3)
Supplement: Supplementary file 6 — Source data [file 41467_2026_71134_MOESM6_ESM.xlsx]

## Sheet: Figure 1a
Figure 1a
OS_censored_10years	status_censored_10	gBRCA_Residual_status
4.69036	1	Non carriers & R0
6.39719	1	Non carriers & R0
6.08486	1	Non carriers & R0
10	0	Non carriers & R
5.63555	1	Non carriers & R
7.78348	1	Non carriers & R0
5.69309	0	Non carriers & R0
0.939716	1	Non carriers & R
3.2027	1	Non carriers & R0
1.44382	1	Non carriers & R
3.30133	1	Non carriers & R
1.19177	1	Non carriers & R
4.97803	1	Non carriers & R0
5.48761	0	Non carriers & R0
4.75063	1	Non carriers & R
0.89862	1	Non carriers & R
5.53145	1	Non carriers & R0
9.56976	1	Non carriers & R
9.54784	1
5.915	1	Non carriers & R0
1.4767	1	Non carriers & R0
7.23006	1	gBRCA carriers & R0
3.95064	1	Non carriers & R
7.33417	1	Non carriers & R
3.84379	1	Non carriers & R
6.80814	1	Non carriers & R0
2.81093	1	Non carriers & R0
2.84654	1	gBRCA carriers & R
4.57255	1	Non carriers & R
7.75882	1	Non carriers & R0
1.50409	1	Non carriers & R
10	0	Non carriers & R0
2.83559	1	Non carriers & R0
4.11776	1	Non carriers & R
0.693143	1	Non carriers & R
10	0	Non carriers & R0
10	0	Non carriers & R
7.95334	1	Non carriers & R0
10	0	Non carriers & R0
3.19449	1	Non carriers & R
6.99992	1	gBRCA carriers & R
1.72053	1	Non carriers & R
1.15615	1	Non carriers & R
10	0	Non carriers & R
6.55061	1	Non carriers & R
4.12324	1	Non carriers & R0
10	0	Non carriers & R
6.1287	1	Non carriers & R
0.824648	1
2.63011	1	Non carriers & R0
10	0	Non carriers & R
10	0
10	0	Non carriers & R0
2.90682	1	Non carriers & R
10	0	Non carriers & R0
1.6219	1	Non carriers & R
2.89038	1	Non carriers & R
6.01363	1	Non carriers & R
4.35612	1	Non carriers & R
10	0	Non carriers & R
1.78628	1	Non carriers & R
2.60819	1	Non carriers & R
7.52594	0	Non carriers & R0
2.1397	1	Non carriers & R0
4.68214	1	Non carriers & R0
3.28764	1	Non carriers & R
10	0
6.61911	1	Non carriers & R0
3.9616	1	gBRCA carriers & R
1.39177	1	Non carriers & R
4.15064	1	Non carriers & R
0.589035	1	Non carriers & R
4.11502	1	gBRCA carriers & R
4.77529	1	Non carriers & R
1.14793	1	Non carriers & R
0.747937	1	Non carriers & R
2.92052	1	Non carriers & R
0.427393	1	Non carriers & R
1.59724	1	Non carriers & R
3.25476	1	Non carriers & R0
2.29587	1	gBRCA carriers & R
10	0	gBRCA carriers & R
1.75888	1	Non carriers & R
3.41366	1	Non carriers & R0
0.186299	1	Non carriers & R
10	0	Non carriers & R0
1.43834	1	Non carriers & R
0.972592	1	Non carriers & R
10	0
6.59445	1	gBRCA carriers & R0
1.70135	1	Non carriers & R
5.94514	1	Non carriers & R
4.49036	1	Non carriers & R
3.09312	1	gBRCA carriers & R0
0.986291	1	Non carriers & R
3.58626	1	Non carriers & R
3.87393	1	Non carriers & R
10	0	Non carriers & R
10	0
3.54243	1	Non carriers & R0
2.32326	1	Non carriers & R
10	0	gBRCA carriers & R0
1.13697	1	Non carriers & R0
1.86847	1	Non carriers & R
7.61362	1	Non carriers & R0
10	0	gBRCA carriers & R0
1.21095	1	Non carriers & R
2.60833	1	gBRCA carriers & R
0.0958894	1
2.04381	1	Non carriers & R
1.13423	1	Non carriers & R0
0.876703	1	Non carriers & R
4.85474	1	Non carriers & R
5.9835	0
1.18903	1	Non carriers & R0
7.27663	1	Non carriers & R
2.64381	1	Non carriers & R
10	0	gBRCA carriers & R0
3.20818	1
4.39995	1	gBRCA carriers & R0
0.441091	1	gBRCA carriers & R
5.57802	1	Non carriers & R
10	0	Non carriers & R
1.63286	1	Non carriers & R
0.926017	1	Non carriers & R
10	0	gBRCA carriers & R0
1.84108	1	Non carriers & R
10	0	Non carriers & R
10	0	Non carriers & R
2.34244	1	Non carriers & R
1.21369	1	Non carriers & R
4.73145	1	Non carriers & R0
1.04382	1	Non carriers & R
2.3808	1	Non carriers & R0
5.17803	1	Non carriers & R
1.6493	1	gBRCA carriers & R
1.65204	1	Non carriers & R
9.49305	1	Non carriers & R
2.26299	1
1.07944	1	Non carriers & R0
10	0	gBRCA carriers & R
10	0	gBRCA carriers & R0
3.92324	1	Non carriers & R
8.2958	1	Non carriers & R0
6.43829	1	Non carriers & R
4.07941	1	Non carriers & R
0.926017	1	Non carriers & R
10	0
10	0	gBRCA carriers & R
6.8602	1	Non carriers & R
1.36163	1	Non carriers & R
9.74236	0	Non carriers & R0
10	0	Non carriers & R0
1.43012	1	Non carriers & R0
10	0	Non carriers & R0
3.25202	1	Non carriers & R
2.72874	1	Non carriers & R
10	0	Non carriers & R
1.97532	1	Non carriers & R
2.57805	1	Non carriers & R
10	0	gBRCA carriers & R0
1.76436	1	Non carriers & R
1.66847	1	Non carriers & R
1.48492	1	Non carriers & R
10	0	gBRCA carriers & R
4.62187	1	Non carriers & R
3.59174	1	Non carriers & R0
10	0	gBRCA carriers & R
1.03561	1	Non carriers & R
10	0	Non carriers & R
4.27667	0	gBRCA carriers & R0
2.97531	1	Non carriers & R
1.28766	1	Non carriers & R
0.063013	1	Non carriers & R
5.32871	1	Non carriers & R0
10	0	Non carriers & R0
2.31504	1	gBRCA carriers & R
6.95609	1	Non carriers & R
1.21916	1	Non carriers & R
10	0	gBRCA carriers & R
5.60816	1	Non carriers & R0
1.74245	1	Non carriers & R
7.24376	0	gBRCA carriers & R0
10	0	Non carriers & R0
3.46572	1	Non carriers & R
0.301367	1	Non carriers & R
3.07394	1	Non carriers & R0
10	0	Non carriers & R
10	0	gBRCA carriers & R0
1.03287	1	Non carriers & R
10	0	gBRCA carriers & R
1.0904	1	Non carriers & R
4.21091	1	Non carriers & R0
5.55062	1	Non carriers & R
1.9534	1	Non carriers & R
10	0	Non carriers & R0
7.72046	1	Non carriers & R
10	0
3.34243	1	Non carriers & R0
10	0	Non carriers & R0
4.73967	1	gBRCA carriers & R
0.819169	1	Non carriers & R
1.90683	1	Non carriers & R
10	0	Non carriers & R0
2.12874	1	Non carriers & R
5.07666	1	Non carriers & R
3.42736	1
2.25203	1	Non carriers & R
1.72875	1	Non carriers & R
8.14786	1	Non carriers & R0
8.4273	1	Non carriers & R0
1.21369	1	Non carriers & R
1.69861	1	gBRCA carriers & R0
8.36155	1	gBRCA carriers & R
2.89312	1	Non carriers & R
0.232874	1	Non carriers & R
1.59998	1	gBRCA carriers & R
0.0520542	1	Non carriers & R
3.81092	1	Non carriers & R0
2.89038	1	gBRCA carriers & R
10	0	Non carriers & R
3.01914	1	Non carriers & R
9.33688	1	gBRCA carriers & R
1.68217	1	Non carriers & R
2.99723	1	gBRCA carriers & R
1.263	1
3.81914	1	Non carriers & R
7.92046	1	Non carriers & R0
3.04654	1	Non carriers & R
10	0	Non carriers & R
4.79995	1	Non carriers & R
4.54242	1	Non carriers & R
0.764375	1	Non carriers & R
6.00267	1	Non carriers & R
1.89861	1	Non carriers & R
1.62738	1	Non carriers & R
3.54243	1	Non carriers & R
2.00546	1	Non carriers & R
9.45469	0	Non carriers & R0
2.06299	1	Non carriers & R0
2.39723	1	Non carriers & R
3.59722	1	gBRCA carriers & R0
7.93142	0	gBRCA carriers & R0
0.205477	1
3.03558	1	Non carriers & R0
1.02465	1	Non carriers & R
10	0	Non carriers & R
10	0	gBRCA carriers & R0
2.46573	1	Non carriers & R
0.534241	1	Non carriers & R
10	0	Non carriers & R0
10	0	Non carriers & R0
9.46291	0	Non carriers & R0
4.07119	0	Non carriers & R0
0.194518	1	Non carriers & R
9.07387	1	Non carriers & R0
2.80271	0	gBRCA carriers & R0
2.75613	1	Non carriers & R
4.42735	1	Non carriers & R
3.46572	1	gBRCA carriers & R
10	0	gBRCA carriers & R
2.29313	1	Non carriers & R
3.33969	1	Non carriers & R
1.75067	1	Non carriers & R
2.35614	1	Non carriers & R
6.84924	1	Non carriers & R0
10	0	gBRCA carriers & R0
10	0	Non carriers & R0
2.18628	1	gBRCA carriers & R0
2.58353	1	gBRCA carriers & R
0.550679	1	Non carriers & R
5.7561	1	gBRCA carriers & R
2.82737	1	Non carriers & R
5.8109	1	Non carriers & R0
3.04928	1	Non carriers & R
2.93421	1	gBRCA carriers & R
3.61092	1	gBRCA carriers & R
0.0575336	1	Non carriers & R
0.945195	1	Non carriers & R
5.20816	1	Non carriers & R
4.81913	1	Non carriers & R
1.97532	1	Non carriers & R0
4.76433	0	Non carriers & R0
10	0	Non carriers & R
2.40819	1	Non carriers & R0
1.15615	1	Non carriers & R
10	0	Non carriers & R
1.70409	1	Non carriers & R
1.44656	1	Non carriers & R
8.86566	1	gBRCA carriers & R
2.84106	1	Non carriers & R
1.39724	1	Non carriers & R
2.80271	1
1.44382	1	Non carriers & R
7.21088	1	Non carriers & R
5.30131	0	Non carriers & R0
1.15889	1	Non carriers & R
5.06022	1	Non carriers & R
1.83834	1	gBRCA carriers & R
3.15887	1	Non carriers & R
2.75613	1	Non carriers & R
5.56158	1	Non carriers & R
6.04925	1	Non carriers & R0
4.652	1	Non carriers & R0
10	0	Non carriers & R0
2.83285	1	Non carriers & R
1.39998	1	Non carriers & R
1.04656	1	Non carriers & R
4.95885	1	Non carriers & R
0.841087	1	Non carriers & R
4.18626	1	gBRCA carriers & R
10	0	gBRCA carriers & R
10	0	Non carriers & R0
1.77806	1	Non carriers & R
1.10136	1	Non carriers & R
0.331503	1	Non carriers & R
10	0	Non carriers & R0
1.96984	1	Non carriers & R
2.66298	1	Non carriers & R
3.2301	1	Non carriers & R0
4.27393	1	gBRCA carriers & R
2.40819	1	Non carriers & R
10	0	gBRCA carriers & R
1.86025	1	gBRCA carriers & R
1.04656	1	Non carriers & R
1.36711	1	Non carriers & R
10	0	Non carriers & R0
1.09314	1	Non carriers & R
3.16435	1	Non carriers & R
7.17526	1	Non carriers & R
6.57527	1	gBRCA carriers & R0
9.55606	1	gBRCA carriers & R
10	0	Non carriers & R0
10	0	gBRCA carriers & R0
4.23557	1	Non carriers & R
10	0	Non carriers & R0
3.989	1	gBRCA carriers & R
1.68217	1	Non carriers & R
8.68484	0	Non carriers & R
5.3698	1	Non carriers & R0
0.978071	1	gBRCA carriers & R
5.10131	1	Non carriers & R
1.16163	1	Non carriers & R
2.02464	1	Non carriers & R
3.15613	1	gBRCA carriers & R
2.27943	1	Non carriers & R
5.41364	1	Non carriers & R
3.05202	1
0.909579	1
10	0	Non carriers & R
1.98354	1	Non carriers & R
1.19725	1	Non carriers & R
10	0	gBRCA carriers & R
1.83834	1	Non carriers & R
10	0	Non carriers & R0
0.9041	0	Non carriers & R0
10	0	Non carriers & R
1.96984	1	Non carriers & R
3.08764	1	Non carriers & R
3.4027	1	Non carriers & R
2.32326	1
10	0	Non carriers & R0
3.45202	1	Non carriers & R
4.41091	1	Non carriers & R
8.37251	1	gBRCA carriers & R
2.43011	1	Non carriers & R0
6.1698	1	Non carriers & R
0.295887	1	Non carriers & R
4.84926	1	Non carriers & R0
1.93149	1	Non carriers & R
2.08765	1	Non carriers & R
6.70678	1	Non carriers & R0
10	0	Non carriers & R
3.9342	1
6.99718	1	gBRCA carriers & R0
10	0	gBRCA carriers & R
1.87395	1	Non carriers & R
3.0986	1	Non carriers & R
2.3671	1	gBRCA carriers & R0
5.44378	1	Non carriers & R
5.52871	1	Non carriers & R0
9.80537	0	gBRCA carriers & R0
2.24929	1	Non carriers & R
10	0	gBRCA carriers & R
5.19994	1	Non carriers & R0
5.25748	0	Non carriers & R0
1.65752	1	Non carriers & R
0.586295	1	Non carriers & R0
1.52875	1	Non carriers & R
1.27396	1
6.1424	1	gBRCA carriers & R
3.53421	1	gBRCA carriers & R
10	0	Non carriers & R0
4.72872	1	gBRCA carriers & R
1.58354	1	gBRCA carriers & R
3.92598	1	gBRCA carriers & R
2.85476	1	Non carriers & R
3.01093	1
9.90674	0	Non carriers & R0
1.23012	1	Non carriers & R
2.98353	1	Non carriers & R0
4.63283	1	Non carriers & R0
2.58901	1	Non carriers & R0
2.31504	1	Non carriers & R
2.65203	1	Non carriers & R0
5.20268	1	Non carriers & R
4.27941	1	Non carriers & R
0.936976	1	Non carriers & R
3.20818	1	Non carriers & R
1.54519	1	Non carriers & R0
8.93689	1	Non carriers & R0
2.8712	1	Non carriers & R
4.73693	1
2.91504	1	Non carriers & R
7.56704	1	Non carriers & R0
6.24651	1	gBRCA carriers & R
10	0	Non carriers & R
1.9397	1
6.34788	1	Non carriers & R
6.49308	1	Non carriers & R
1.67669	1	Non carriers & R
2.99175	1	Non carriers & R
6.20541	1	Non carriers & R
7.24924	0	Non carriers & R0
1.81094	1	gBRCA carriers & R
2.49038	1	Non carriers & R
10	0	gBRCA carriers & R0
10	0	Non carriers & R0
3.86845	1
0.145204	1	Non carriers & R
6.75061	1	Non carriers & R
1.24656	1	Non carriers & R0
1.51505	1	Non carriers & R
0.783553	1	Non carriers & R
2.36984	1
8.08758	1	Non carriers & R0
2.57257	1
1.77806	1
1.73149	1	Non carriers & R
3.39448	1	gBRCA carriers & R
5.83829	1	gBRCA carriers & R
2.97805	1	Non carriers & R
0.89862	1	Non carriers & R
3.05202	1	Non carriers & R
10	0	Non carriers & R
10	0	Non carriers & R
3.12873	1	Non carriers & R
8.63278	1	gBRCA carriers & R
3.16983	1	gBRCA carriers & R
3.04654	1	Non carriers & R
10	0	Non carriers & R0
3.10955	1
0.983551	1
10	0	Non carriers & R
0.646568	1	Non carriers & R
1.55067	1	Non carriers & R
10	0	Non carriers & R0
1.93697	1	gBRCA carriers & R0
3.22736	1	Non carriers & R
2.11779	1	Non carriers & R
1.88765	1	Non carriers & R
1.14245	1	Non carriers & R
1.51231	1	Non carriers & R
10	0	gBRCA carriers & R0
0.791772	1	Non carriers & R
7.33143	1	Non carriers & R
1.74519	1	Non carriers & R
9.93962	0	Non carriers & R0
1.36163	1
0.978071	1	Non carriers & R0
1.78902	1	Non carriers & R
5.71501	1	gBRCA carriers & R
2.64655	1	Non carriers & R
2.44381	1	Non carriers & R
9.76976	1	Non carriers & R0
6.18897	0	Non carriers & R0
5.26296	0	Non carriers & R0
0.665746	1	Non carriers & R
5.42186	1	Non carriers & R
3.86023	1	gBRCA carriers & R
4.52324	1	Non carriers & R0
9.39716	1	gBRCA carriers & R0
2.75339	1	gBRCA carriers & R
7.7506	1	gBRCA carriers & R0
5.22734	1	Non carriers & R
4.79447	1
0.213696	1	Non carriers & R
0.0767115	1	Non carriers & R
0.18082	1	Non carriers & R
1.71505	1
9.7588	1	Non carriers & R
2.27669	1	Non carriers & R
10	0	gBRCA carriers & R
10	0	Non carriers & R0
1.53971	1	Non carriers & R
2.84106	1	gBRCA carriers & R
1.00821	1	Non carriers & R
1.36711	1	Non carriers & R
1.30683	1	Non carriers & R
10	0	Non carriers & R
2.43559	1	Non carriers & R0
1.71505	1	Non carriers & R0
10	0	Non carriers & R0
8.28484	1	Non carriers & R
0.950675	1	Non carriers & R
10	0	Non carriers & R0
3.86845	1	gBRCA carriers & R
3.6027	1	Non carriers & R
1.09862	1	Non carriers & R
2.28765	1
7.9095	1	Non carriers & R0
10	0	Non carriers & R0
5.81363	0
4.89036	1	Non carriers & R0
2.16984	1	Non carriers & R
2.06025	1	Non carriers & R
2.20819	1	Non carriers & R
5.87939	1	Non carriers & R0
4.58625	0	Non carriers & R0
2.46573	1	Non carriers & R
3.50681	1	Non carriers & R
1.39998	1	Non carriers & R
4.10406	1	gBRCA carriers & R
2.37806	1	Non carriers & R
0.772594	1	Non carriers & R
1.84108	1	Non carriers & R
1.90135	1
10	0	Non carriers & R0
2.52874	1	Non carriers & R
2.24107	1	Non carriers & R
4.99721	1
6.05473	1	gBRCA carriers & R0
10	0	Non carriers & R0
2.29313	1	Non carriers & R0
4.04105	1	gBRCA carriers & R
6.86294	1	Non carriers & R0
2.08765	1	Non carriers & R0
0.484926	1
8.18073	1	Non carriers & R
6.04925	1	Non carriers & R
5.1972	1	gBRCA carriers & R
5.05748	0	gBRCA carriers & R0
2.16984	1	Non carriers & R
8.74511	1	Non carriers & R0
3.19723	1	Non carriers & R
2.62189	1	Non carriers & R0
10	0	gBRCA carriers & R
9.28757	1	gBRCA carriers & R
3.43832	1	gBRCA carriers & R
3.79996	1	Non carriers & R
7.15335	0	gBRCA carriers & R
9.90948	0	gBRCA carriers & R
2.0082	1	Non carriers & R
3.89859	1	gBRCA carriers & R
4.84378	1
0.980811	1	Non carriers & R
1.9945	1	Non carriers & R0
0.0684924	1	Non carriers & R0
5.71501	1
2.64107	1	gBRCA carriers & R
8.76155	1	Non carriers & R
4.59447	1	Non carriers & R
5.49583	1	Non carriers & R
4.1616	1	Non carriers & R
10	0	Non carriers & R0
7.41362	1	Non carriers & R
2.65477	1	gBRCA carriers & R
3.83283	1	Non carriers & R
5.57254	1	Non carriers & R
0.367119	1	gBRCA carriers & R
1.71779	1	Non carriers & R0
10	0	gBRCA carriers & R0
1.2767	1	Non carriers & R
10	0	Non carriers & R
4.84378	1	Non carriers & R
2.70956	1	Non carriers & R
10	0	gBRCA carriers & R
1.80546	1	Non carriers & R
9.17524	0	Non carriers & R0
10	0	Non carriers & R0
8.00539	1	gBRCA carriers & R0
7.26019	1	Non carriers & R
2.3397	1	Non carriers & R
10	0	Non carriers & R
4.12872	1	Non carriers & R
2.39997	1	Non carriers & R
6.28212	1	Non carriers & R0
7.98347	1	gBRCA carriers & R
10	0	Non carriers & R
1.57259	1	Non carriers & R0
3.22462	1	Non carriers & R
1.76162	1	Non carriers & R
10	0	Non carriers & R0
8.54785	1	Non carriers & R0
6.18349	1	Non carriers & R0
2.45751	1	Non carriers & R
10	0	Non carriers & R0
3.81914	1	Non carriers & R0
0.531501	1	Non carriers & R0
3.589	1	Non carriers & R
5.0657	0	Non carriers & R0
4.80817	1	Non carriers & R
3.84379	1	gBRCA carriers & R
4.66844	1	Non carriers & R
1.94244	1	Non carriers & R
8.01909	1	Non carriers & R0
2.14518	1	Non carriers & R
3.56708	1	gBRCA carriers & R
9.78619	1	Non carriers & R0
10	0	gBRCA carriers & R
10	0	Non carriers & R0
0.983551	1	Non carriers & R
0.893141	1	Non carriers & R
3.23284	1	Non carriers & R
10	0	gBRCA carriers & R
2.13422	1	gBRCA carriers & R0
5.61912	0
9.27935	1	Non carriers & R0
1.50135	1	Non carriers & R
1.53971	1	Non carriers & R
1.86847	1	Non carriers & R
10	0	Non carriers & R
2.83559	1	Non carriers & R
4.73967	1
0.786293	1	Non carriers & R
5.29035	0	Non carriers & R0
5.08488	1	Non carriers & R0
3.15887	1
1.32327	1	Non carriers & R
9.97249	1	Non carriers & R0
1.32875	1	Non carriers & R
2.80271	1	Non carriers & R
4.6931	1	Non carriers & R
2.41093	1	Non carriers & R
0.81095	1	Non carriers & R
5.45747	1	Non carriers & R0
1.17259	1	Non carriers & R
4.01365	1	Non carriers & R0
10	0	gBRCA carriers & R
2.05203	1	Non carriers & R0
2.52052	1	Non carriers & R
2.44381	1	Non carriers & R
2.23011	1	Non carriers & R
4.23009	1	Non carriers & R0
4.17256	1	gBRCA carriers & R
3.86023	1	Non carriers & R
10	0	gBRCA carriers & R0
5.32049	1	Non carriers & R
5.23556	1	gBRCA carriers & R0
4.70132	1	Non carriers & R0
3.87941	1	gBRCA carriers & R
0.778074	1	Non carriers & R
2.80819	1	gBRCA carriers & R
2.59997	1	Non carriers & R
1.92327	1	Non carriers & R
5.40268	1	Non carriers & R
2.27943	1	gBRCA carriers & R0
1.76436	1	Non carriers & R
5.15885	1	Non carriers & R
6.61911	1	Non carriers & R
4.55885	1	Non carriers & R
2.66024	1	gBRCA carriers & R
10	0	gBRCA carriers & R0
9.46839	1	gBRCA carriers & R
1.44656	1	Non carriers & R
2.10409	1	Non carriers & R
3.18901	1	Non carriers & R
10	0	Non carriers & R0
4.13694	1	Non carriers & R0
5.27665	1	Non carriers & R0
10	0	Non carriers & R0
4.62187	1	Non carriers & R0
0.794512	1	Non carriers & R0
2.3671	1	Non carriers & R
0.0575336	1	Non carriers & R
2.17532	1	Non carriers & R
2.64929	1	Non carriers & R0
2.42737	1	Non carriers & R
0.747937	1	Non carriers & R0
1.35889	1	Non carriers & R
5.23282	0	Non carriers & R0
8.76977	1	Non carriers & R
8.16155	1	Non carriers & R
1.83012	1
1.36437	1	Non carriers & R0
1.84382	1	Non carriers & R
2.47942	1	Non carriers & R
4.58077	1	gBRCA carriers & R
1.52053	1	Non carriers & R
7.58348	1	Non carriers & R0
10	0	Non carriers & R0
1.20547	1	Non carriers & R
0.649308	1	Non carriers & R
3.36161	1	Non carriers & R0
6.35336	1	Non carriers & R0
2.49586	1	Non carriers & R0
1.07944	1	Non carriers & R
2.3808	1
1.92053	1	Non carriers & R0
2.89038	1	Non carriers & R
6.31774	1
3.05476	0	Non carriers & R
1.09314	1	Non carriers & R
5.05748	0	Non carriers & R0
4.11502	1	Non carriers & R0
1.6356	1	Non carriers & R
0.734239	1	Non carriers & R
3.30407	1	Non carriers & R
10	0	Non carriers & R
7.76704	1	Non carriers & R
1.85477	1	Non carriers & R0
7.38074	1	Non carriers & R
3.21914	1	Non carriers & R0
2.11505	1	Non carriers & R
6.17527	1	Non carriers & R0
1.51779	1	Non carriers & R
2.80271	1	gBRCA carriers & R
0.81095	1	Non carriers & R
5.84651	1	Non carriers & R
1.87669	1	Non carriers & R
8.19717	1	Non carriers & R
3.46846	1	Non carriers & R
2.60545	1	Non carriers & R
3.58352	1	Non carriers & R
10	0	Non carriers & R
5.39172	1	Non carriers & R0
0.983551	1	gBRCA carriers & R
10	0	Non carriers & R
2.41093	1	Non carriers & R
3.79722	1	Non carriers & R
2.14244	1	Non carriers & R
2.78353	1	Non carriers & R
6.49582	1	Non carriers & R
1.47396	1	Non carriers & R
10	0	Non carriers & R
2.75065	1	Non carriers & R
1.14245	1	Non carriers & R0
4.71502	1	gBRCA carriers & R
9.68209	0	Non carriers & R0
7.09581	0
9.21086	0
3.26572	1	Non carriers & R
10	0	gBRCA carriers & R0
4.36434	1	gBRCA carriers & R
2.49586	1	gBRCA carriers & R
8.96703	1	Non carriers & R0
2.41367	1	Non carriers & R
1.33971	1	Non carriers & R
2.94517	1	Non carriers & R
1.41916	1
3.4027	1
10	0	Non carriers & R0
10	0	Non carriers & R
0.975332	1	Non carriers & R
9.53688	0	Non carriers & R
7.20266	1	Non carriers & R
2.70408	1	Non carriers & R
6.44376	1	Non carriers & R
0.931497	1	Non carriers & R
0.342462	1	Non carriers & R
9.54236	0
2.30956	1	Non carriers & R
3.72873	1	Non carriers & R
3.8301	1	Non carriers & R
1.84656	1
8.95881	0	Non carriers & R
5.15337	1	gBRCA carriers & R
6.06021	1	Non carriers & R0
1.50135	1	Non carriers & R
3.69859	1	Non carriers & R
10	0	gBRCA carriers & R
2.25751	1	Non carriers & R
1.05478	1	Non carriers & R
2.69586	1	gBRCA carriers & R0
9.36428	0
5.30131	1	Non carriers & R0
0.561638	1	Non carriers & R
7.41088	1	Non carriers & R
1.67121	1	Non carriers & R0
1.13149	1	gBRCA carriers & R0
10	0	Non carriers & R
4.59995	1	gBRCA carriers & R
1.71505	1	Non carriers & R
1.42464	1	Non carriers & R
6.8739	1	Non carriers & R
8.96155	0	Non carriers & R0
10	0	Non carriers & R
1.9397	1	Non carriers & R
0.0547939	1	gBRCA carriers & R
1.09588	1	Non carriers & R
5.21638	0	Non carriers & R0
2.15066	1	Non carriers & R
5.62186	1	Non carriers & R
1.27396	1	Non carriers & R
4.50406	1	Non carriers & R
5.43008	1	Non carriers & R
1.45752	1	Non carriers & R
10	0	Non carriers & R
10	0	gBRCA carriers & R
1.51505	1	Non carriers & R
6.87938	1	Non carriers & R
5.73418	1	gBRCA carriers & R
10	0	gBRCA carriers & R0
4.57529	0	Non carriers & R0
5.30131	0	Non carriers & R0
6.1287	1	Non carriers & R
7.09307	1	Non carriers & R
4.55885	1	Non carriers & R
0.852045	1	Non carriers & R
3.88763	1	gBRCA carriers & R
6.8602	1	Non carriers & R
2.52874	1	gBRCA carriers & R
0.394516	1	Non carriers & R0
10	0	Non carriers & R
4.86844	1	Non carriers & R
1.95614	1	Non carriers & R
3.18353	1	gBRCA carriers & R
10	0	Non carriers & R
1.27944	1	Non carriers & R
0.504104	1	Non carriers & R
8.69032	0	Non carriers & R0
2.83011	1	Non carriers & R
1.75888	1	gBRCA carriers & R
8.6273	1	gBRCA carriers & R
4.47118	1	Non carriers & R
1.45478	1	Non carriers & R
1.23012	1	Non carriers & R0
7.22458	1	Non carriers & R
7.75882	1	Non carriers & R
10	0	Non carriers & R0
9.83551	1
8.38895	0	Non carriers & R0
1.85477	1	Non carriers & R
9.0136	0	Non carriers & R0
2.6712	1	Non carriers & R
8.71497	1	Non carriers & R
2.08765	1	Non carriers & R
5.10131	1	Non carriers & R
6.04925	1	Non carriers & R0
5.0109	0	Non carriers & R
10	0	gBRCA carriers & R
0.0876703	1	Non carriers & R
3.15613	1	Non carriers & R0
1.81916	1	Non carriers & R
1.89861	1	Non carriers & R
2.1808	1	Non carriers & R
1.3041	1	Non carriers & R
6.41637	1	Non carriers & R0
0.564377	1	Non carriers & R
4.62187	1	Non carriers & R
4.64926	1	gBRCA carriers & R
1.36711	1	Non carriers & R
3.4027	1	Non carriers & R
0.846566	1	Non carriers & R
9.70674	0	Non carriers & R
8.86566	0	Non carriers & R0
1.19725	0	Non carriers & R0
6.86568	0	Non carriers & R
3.91777	1	Non carriers & R
1.53423	1	Non carriers & R
3.14243	1	gBRCA carriers & R
1.79176	1	Non carriers & R
2.526	1	Non carriers & R
0.997249	1	Non carriers & R
7.88758	1	gBRCA carriers & R
2.35888	1	Non carriers & R
1.61094	1	Non carriers & R
2.81915	1	gBRCA carriers & R
3.4575	1	Non carriers & R
4.30954	1	Non carriers & R
3.58626	1	Non carriers & R0
4.18626	1	gBRCA carriers & R
3.35613	1	Non carriers & R0
1.17259	1	Non carriers & R
1.77532	1	Non carriers & R
5.25474	1	gBRCA carriers & R
0.126026	1
1.97258	0	Non carriers & R
1.03287	1	gBRCA carriers & R
0.961633	1	Non carriers & R0
3.0849	1	Non carriers & R0
7.38896	1
1.23286	1	Non carriers & R
7.97526	0	gBRCA carriers & R
4.96159	0	Non carriers & R0
7.7643	1	gBRCA carriers & R0
10	0	gBRCA carriers & R
2.87394	1	Non carriers & R
1.89039	1	gBRCA carriers & R
1.36711	1	Non carriers & R
3.26024	1
6.05199	1	Non carriers & R
1.82738	1	gBRCA carriers & R
3.78078	1	Non carriers & R
2.01094	1	Non carriers & R
1.48218	1	Non carriers & R
8.37799	0	gBRCA carriers & R0
4.55337	1	gBRCA carriers & R
1.60546	1	Non carriers & R
8.2547	1	Non carriers & R
4.99721	1	gBRCA carriers & R
6.41363	1	gBRCA carriers & R
0.558898	1	Non carriers & R
6.05473	1	Non carriers & R
2.64655	1	gBRCA carriers & R
5.77802	1	Non carriers & R
2.26573	1	Non carriers & R
3.89311	1	gBRCA carriers & R
2.52052	1	gBRCA carriers & R
3.63284	1	Non carriers & R
2.39723	1	Non carriers & R
1.78628	1	gBRCA carriers & R
8.06293	1	Non carriers & R0
1.73971	1	Non carriers & R
5.73418	1	Non carriers & R
3.58626	1	Non carriers & R
3.28216	1	Non carriers & R
2.76435	1
2.18628	1	Non carriers & R
2.21641	1	Non carriers & R
8.18895	0	gBRCA carriers & R
2.79175	1	Non carriers & R
1.22738	1	Non carriers & R0
1.13149	1	Non carriers & R
5.50953	1	Non carriers & R
4.68762	1	gBRCA carriers & R
2.57531	1	Non carriers & R0
9.85195	1	Non carriers & R0
9.72866	1	Non carriers & R
2.76709	1	gBRCA carriers & R
8.24648	1	Non carriers & R0
1.19999	1	Non carriers & R
0.789032	1	Non carriers & R
0.534241	0	Non carriers & R
5.0657	0	Non carriers & R
10	0	Non carriers & R0
5.08488	1	Non carriers & R
2.50682	1	Non carriers & R
6.39171	1	Non carriers & R
0.115067	1	Non carriers & R
1.60272	1	Non carriers & R
1.5945	0	Non carriers & R
0.980811	1	Non carriers & R
0.794512	1	Non carriers & R
0.158902	1	Non carriers & R
2.08217	1	Non carriers & R
0.986291	0	Non carriers & R
0.745197	0	Non carriers & R
0.753416	0	Non carriers & R
0.679445	0	Non carriers & R
0.684924	0	Non carriers & R
1.69039	1	Non carriers & R
3.67393	1	Non carriers & R
0.89862	0	Non carriers & R0
7.35334	0	gBRCA carriers & R
1.5945	1	Non carriers & R
4.75063	1	Non carriers & R
7.10129	0	Non carriers & R0
10	0	Non carriers & R
1.30957	0	Non carriers & R
1.16437	1	gBRCA carriers & R
1.79998	1	Non carriers & R
6.22733	1	Non carriers & R
5.50679	1	Non carriers & R
4.25475	1	Non carriers & R
9.74236	0	Non carriers & R0
7.9506	1	gBRCA carriers & R
2.29587	0	Non carriers & R
4.31502	1	gBRCA carriers & R0
6.82732	1	Non carriers & R0
5.72596	0	Non carriers & R0
2.78627	1	Non carriers & R
2.43011	1	Non carriers & R
		Non carriers & R
2.41915	1	gBRCA carriers & R0
2.5671	0	Non carriers & R0
3.06024	1	Non carriers & R
7.47115	1	gBRCA carriers & R
3.84105	1	Non carriers & R
2.64655	1	Non carriers & R
1.47944	1	Non carriers & R0
2.5671	1	gBRCA carriers & R
5.9835	0	Non carriers & R
2.4986	1	Non carriers & R0
10	0	Non carriers & R0
10	0
7.59992	1	gBRCA carriers & R0
8.92045	1	Non carriers & R
3.06024	1	Non carriers & R
3.36435	1	Non carriers & R0
4.58351	1	gBRCA carriers & R
3.86571	1	Non carriers & R
7.51225	1	Non carriers & R0
2.52874	0	Non carriers & R0
4.80543	1	Non carriers & R
4.46023	1	gBRCA carriers & R
2.5671	1
1.10136	1	Non carriers & R
5.70405	1	Non carriers & R
2.46299	1	Non carriers & R
4.29584	1	Non carriers & R0
0.802731	1
4.50954	1	Non carriers & R0
5.77802	1	gBRCA carriers & R0
1.63012	1
0.619171	1	Non carriers & R
9.68209	0	gBRCA carriers & R
1.48218	1	Non carriers & R
4.79173	0	gBRCA carriers & R0
3.5753	1
1.6082	1	Non carriers & R0
10	0	Non carriers & R
3.18901	1	Non carriers & R
10	0	gBRCA carriers & R
10	0	Non carriers & R
5.9698	1	gBRCA carriers & R0
2.45477	1	Non carriers & R
2.78079	1	gBRCA carriers & R
1.83286	1	Non carriers & R0
1.97258	1	Non carriers & R
10	0	Non carriers & R
10	0	gBRCA carriers & R
10	0	gBRCA carriers & R
9.40264	0	gBRCA carriers & R
7.46019	0	Non carriers & R0
10	0	gBRCA carriers & R0
10	0	gBRCA carriers & R0
0.7178	1	Non carriers & R
3.4301	1	Non carriers & R
2.39449	1	Non carriers & R
2.09587	1
4.92597	0	Non carriers & R0
4.13694	0
6.8191	0	Non carriers & R0
8.25196	0	Non carriers & R0
9.05743	0
8.80812	0	Non carriers & R0
5.67117	0	Non carriers & R0
3.55887	0	Non carriers & R0
5.22186	1	gBRCA carriers & R
		Non carriers & R0
6.37527	0	Non carriers & R0
6.87116	0	gBRCA carriers & R
6.04651	0	Non carriers & R0
10	0	gBRCA carriers & R
2.8986	0	Non carriers & R0
10	0	Non carriers & R0
9.81359	0	gBRCA carriers & R
10	0	Non carriers & R0
10	0	Non carriers & R0
3.18079	1
2.93147	1	Non carriers & R
6.50678	0	gBRCA carriers & R
9.84099	0
5.11227	1	Non carriers & R
5.04926	1	Non carriers & R0
9.96153	0
6.30952	0	Non carriers & R0
5.64103	0
6.35062	1	gBRCA carriers & R0
4.01091	0	Non carriers & R
2.87668	1	Non carriers & R
5.03008	0	Non carriers & R0
3.41092	1	gBRCA carriers & R0
4.07119	0	Non carriers & R0
1.39177	1	Non carriers & R
2.05477	0	Non carriers & R
6.99992	0	gBRCA carriers & R0
2.69038	1	Non carriers & R0
1.96436	1	Non carriers & R
5.20816	0	Non carriers & R
1.56437	1	Non carriers & R
2.19998	1	gBRCA carriers & R
4.56433	1	Non carriers & R
4.11776	0	Non carriers & R0
3.98626	0	Non carriers & R0
1.36163	1	Non carriers & R
1.83834	0	Non carriers & R0
4.95063	0	gBRCA carriers & R
3.14791	1	Non carriers & R
1.66026	1	Non carriers & R
2.80819	1	Non carriers & R
7.75608	1	gBRCA carriers & R0
4.63557	1	gBRCA carriers & R0
		gBRCA carriers & R0
8.11224	0	Non carriers & R0
7.04924	0	gBRCA carriers & R0
7.14787	1
8.23827	1	gBRCA carriers & R0
10	0
10	0	gBRCA carriers & R
10	0
0.430132	0
3.98078	0	gBRCA carriers & R0
6.10678	1	Non carriers & R
2.46573	0	Non carriers & R
2.01368	1	Non carriers & R0
10	0	gBRCA carriers & R
3.86297	1	Non carriers & R
2.92874	1	Non carriers & R
2.90956	1	gBRCA carriers & R0
1.68491	1	gBRCA carriers & R
3.55339	1	Non carriers & R
2.04929	0	Non carriers & R
5.18624	1	gBRCA carriers & R0
2.29039	1	Non carriers & R
5.7287	0	Non carriers & R
3.01093	0	Non carriers & R0
3.00271	0	Non carriers & R0
3.21092	0	Non carriers & R
2.34518	0	Non carriers & R0
2.96709	0	Non carriers & R0
2.07395	0	Non carriers & R0
1.37807	1	Non carriers & R
2.78901	1	Non carriers & R0
1.69587	1	Non carriers & R
1.53149	1
3.12325	0	gBRCA carriers & R
2.9123	0	Non carriers & R0
2.1945	0	Non carriers & R0
4.74515	1	Non carriers & R
7.45745	0
9.18072	0
5.08214	0	Non carriers & R0
5.17529	0	Non carriers & R0
4.02461	1	Non carriers & R0
5.00542	0	gBRCA carriers & R
3.13969	0	Non carriers & R0
3.2575	0	Non carriers & R0
4.69858	1	Non carriers & R0
2.94791	0	Non carriers & R0
1.46026	1	Non carriers & R
3.67393	1	Non carriers & R0
5.86843	0	gBRCA carriers & R
2.40819	1	gBRCA carriers & R0
3.06572	0	Non carriers & R0
3.989	0	Non carriers & R
0.827388	0	Non carriers & R
0.63013	1	Non carriers & R
2.75339	1	gBRCA carriers & R0
2.24929	1	Non carriers & R
4.98351	0
2.03833	0	Non carriers & R0
1.9808	0	Non carriers & R0
1.92601	0	Non carriers & R0
2.88216	1	Non carriers & R0
2.86572	0	Non carriers & R0
3.01641	0	Non carriers & R0
2.89586	0
1.84929	0	gBRCA carriers & R0
9.16428	0	Non carriers & R
2.07395	1	Non carriers & R
6.20541	1	gBRCA carriers & R0
1.8356	0	Non carriers & R
0.290408	0	Non carriers & R0
8.55059	0	gBRCA carriers & R0
1.73697	1	gBRCA carriers & R
		Non carriers & R
6.38349	1	Non carriers & R0
3.789	1	Non carriers & R
3.08764	0	Non carriers & R
3.01367	0	Non carriers & R0
7.87663	0	Non carriers & R0
1.69587	1	Non carriers & R
2.32874	1	Non carriers & R
9.92592	0	gBRCA carriers & R0
3.30407	0
4.56707	1	Non carriers & R0
1.87395	1	Non carriers & R
2.84654	0	Non carriers & R0
1.93423	0	Non carriers & R
2.69586	1	Non carriers & R0
3.0575	0	Non carriers & R0
3.96708	0	gBRCA carriers & R0
3.97256	0	Non carriers & R0
4.0027	0	Non carriers & R0
2.55614	1	Non carriers & R0
3.03284	0	Non carriers & R0
2.89312	0	Non carriers & R
2.98627	0	Non carriers & R0
2.76983	1	gBRCA carriers & R0
3.8301	0	gBRCA carriers & R0
2.44381	1
3.04654	0	Non carriers & R
2.44381	1	Non carriers & R
3.04106	0	Non carriers & R
1.5945	1	Non carriers & R
3.11229	0	Non carriers & R0
2.25203	1	Non carriers & R
3.49037	0	Non carriers & R
3.99448	0	gBRCA carriers & R0
2.09861	0	gBRCA carriers & R0
4.11776	0	Non carriers & R0
1.53423	1	Non carriers & R
		Non carriers & R
2.726	1	Non carriers & R
3.94242	1	gBRCA carriers & R0
0.863004	0	Non carriers & R0
2.17532	1	Non carriers & R
3.01093	0	gBRCA carriers & R0
3.95338	0	Non carriers & R0
3.9753	0	Non carriers & R0
10	0	gBRCA carriers & R
2.05477	0	Non carriers & R
0.728759	1	Non carriers & R0
3.64106	1	Non carriers & R0
7.17526	0	Non carriers & R0
2.98901	0	Non carriers & R0
4.71228	1	gBRCA carriers & R
4.76981	1	gBRCA carriers & R
3.96708	0	Non carriers & R
#REF!	1	gBRCA carriers & R
1.64656	0	Non carriers & R0
3.15613	0	Non carriers & R
4.17804	0	Non carriers & R0
2.14244	0	Non carriers & R0
1.52327	1
2.95065	0	Non carriers & R
3.32325	1	Non carriers & R
3.59996	1	gBRCA carriers & R
5.57254	1	Non carriers & R
0.643829	0	Non carriers & R0
1.33971	1	Non carriers & R
10	0	gBRCA carriers & R0
3.7616	1	Non carriers & R0
2.75887	0	gBRCA carriers & R0
2.91504	0	Non carriers & R
2.06847	0	gBRCA carriers & R0
1.9945	0	gBRCA carriers & R0
6.01089	0
0.213696	0	Non carriers & R0
		Non carriers & R
0.224655	0	gBRCA carriers & R
1.03834	0	gBRCA carriers & R0
3.00819	0	gBRCA carriers & R0
2.91778	0	gBRCA carriers & R0
1.25752	1	Non carriers & R0
1.79998	0	Non carriers & R0
6.07939	0	Non carriers & R
2.926	1	Non carriers & R
		Non carriers & R
2.53422	0	gBRCA carriers & R
3.5616	1	Non carriers & R0
		Non carriers & R0
3.0986	1	Non carriers & R0
3.11503	0	Non carriers & R0
1.37533	1	Non carriers & R
2.62463	0	Non carriers & R0
6.02459	0	gBRCA carriers & R0
2.26573	0	Non carriers & R0
1.74793	1	Non carriers & R0
0.791772	0	Non carriers & R0
1.07944	0
3.05202	1
6.07665	1	gBRCA carriers & R0
2.07669	0	Non carriers & R
2.97257	0	Non carriers & R0
#REF!	1	gBRCA carriers & R
2.97805	0	Non carriers & R0
1.3041	0	Non carriers & R
1.93149	1	Non carriers & R
1.97258	0	Non carriers & R
2.04655	0	Non carriers & R0
0.942455	1	Non carriers & R0
2.26025	0	Non carriers & R0
6.87938	0	Non carriers & R0
1.99724	0	Non carriers & R0
3.08764	0	Non carriers & R0
2.02464	0
6.04925	0
2.01642	0	Non carriers & R0
2.05203	0	gBRCA carriers & R0
4.82734	0	gBRCA carriers & R
5.97802	0	gBRCA carriers & R0
4.10132	1	Non carriers & R
5.93966	0	Non carriers & R
1.15615	0	gBRCA carriers & R
0.18356	0	Non carriers & R
0.534241	1	Non carriers & R
2.03011	0	gBRCA carriers & R0
2.01094	0	Non carriers & R
2.90682	0	Non carriers & R
2.326	0	Non carriers & R0
1.26574	1	Non carriers & R0
0.797252	0	Non carriers & R
1.03561	0	gBRCA carriers & R0
3.49311	1	Non carriers & R
2.90956	0	gBRCA carriers & R
1.92601	0	Non carriers & R
6.22185	0	Non carriers & R0
1.96162	1	Non carriers & R0
10	0	Non carriers & R0
10	0	gBRCA carriers & R
8.02457	0	Non carriers & R
3.97256	0
1.86299	1	Non carriers & R
4.02461	0	gBRCA carriers & R0
10	0	gBRCA carriers & R0
1.12602	0	Non carriers & R
1.82738	0	gBRCA carriers & R
0.975332	0	gBRCA carriers & R
1.09588	1	Non carriers & R
3.51503	1	Non carriers & R
2.18902	1	gBRCA carriers & R
2.98353	1	Non carriers & R0
8.92319	1	Non carriers & R0
4.94515	1	Non carriers & R
1.97258	0	gBRCA carriers & R0
2.20819	0	Non carriers & R0
2.10957	0	Non carriers & R0
1.97806	0	gBRCA carriers & R0
2.99723	0	Non carriers & R
1.1041	0	Non carriers & R
9.74236	1	Non carriers & R
0.27397	0	Non carriers & R
		Non carriers & R
10	0	Non carriers & R0
0.682184	0	Non carriers & R
4.93419	0	Non carriers & R
1.91779	0
4.02461	0	Non carriers & R0
0.304106	0	Non carriers & R0
1.19177	0	Non carriers & R
1.94244	0	Non carriers & R0
0.947935	0	gBRCA carriers & R
1.99724	1	Non carriers & R
3.0301	0	gBRCA carriers & R0
1.02465	0	Non carriers & R
0.257531	0	Non carriers & R0
3.99174	0	Non carriers & R0
8.03005	1	Non carriers & R
1.03287	0	Non carriers & R
1.09862	0	Non carriers & R0
1.79176	0	Non carriers & R0
0.906839	0
1.92327	0	gBRCA carriers & R
3.37531	1	Non carriers & R0
8.74785	1
0.816429	0
5.70679	0	gBRCA carriers & R
8.87935	0	gBRCA carriers & R
1.46574	1	Non carriers & R
6.88486	0	gBRCA carriers & R
1.69587	0	gBRCA carriers & R0
1.74519	1	Non carriers & R
8.89853	0	gBRCA carriers & R0
5.8109	0	Non carriers & R0
4.62187	1	Non carriers & R
2.99175	0	Non carriers & R
4.15886	0	Non carriers & R0
2.5534	1	gBRCA carriers & R0
5.0246	0	Non carriers & R0
0.967113	0	Non carriers & R0
		Non carriers & R0
0.912319	0	Non carriers & R0
0.956154	0	gBRCA carriers & R0
0.863004	0	gBRCA carriers & R0
0.887662	0	Non carriers & R0
0.208217	0	gBRCA carriers & R0
1.35067	0	Non carriers & R0
0.978071	0	Non carriers & R
1.97806	1	gBRCA carriers & R0
1.12875	0	Non carriers & R0
2.77805	0	Non carriers & R0
2.90408	1
1.0904	0	Non carriers & R0
1.99724	1	Non carriers & R0
3.09038	0	gBRCA carriers & R
7.52321	1	Non carriers & R0
1.99176	0	Non carriers & R
1.8219	0	Non carriers & R0
2.3534	1	Non carriers & R
		Non carriers & R0
1.14793	0	Non carriers & R
0.643829	1	Non carriers & R
0.964373	0	Non carriers & R
1.9534	0	gBRCA carriers & R0
0.906839	0	gBRCA carriers & R0
0.326024	1	Non carriers & R
1.93149	0	gBRCA carriers & R0
1.96984	0	gBRCA carriers & R
3.75064	0	gBRCA carriers & R0
0.934236	0	Non carriers & R0
2.21915	1	gBRCA carriers & R
		Non carriers & R0
1.95614	0	Non carriers & R0
0.978071	0	Non carriers & R0
5.92322	0	Non carriers & R0
2.98627	0	gBRCA carriers & R

## Sheet: Figure 1b
Figure 1b
Age_at_diagnosis_Years	FIGO_stage	timeint_revised	finalstatus	timelastfu	gBRCA_Residual status
45	III+IV	0	2	667	Non carriers & R
55	III+IV	0	2	2407	gBRCAvar & R0
69	I+II	0	2	3708	Non carriers & R0
57	III+IV	0	2	1203	Non carriers & R
48	III+IV	0	2	1200	Non carriers & R
54	III+IV	0	1	694	Non carriers & R
51	III+IV	0	1	3150	gBRCAvar & R
	III+IV	0	2	810	gBRCAvar & R
54	III+IV	0	2	900	gBRCAvar & R
36	III+IV	0	1	1710	gBRCAvar & R
55	III+IV	0	2	450	gBRCAvar & R
53	III+IV	0	1	4200	gBRCAvar & R
46	III+IV	0	2	960	Non carriers & R
64	III+IV	0	2	750	Non carriers & R
71	III+IV	0	2	180	gBRCAvar & R
50	III+IV	0	1	2010	gBRCAvar & R
	III+IV	0	2	420	gBRCAvar & R
59	III+IV	0	2	2370	Non carriers & R
48	III+IV	0	1	1110	gBRCAvar & R
59		0	1	2160	gBRCAvar & R
49	III+IV	0	2	906	gBRCAvar & R
43	I+II	0	1	1530	Non carriers & R
45	III+IV	0	2	1176	gBRCAvar & R
64	III+IV	0	1	1339	gBRCAvar & R
72	I+II	0	1	2041	gBRCAvar & R
49	III+IV	0	2	2196	gBRCAvar & R
44	III+IV	0	1	1116	gBRCAvar & R
78	III+IV	7	2	1081	Non carriers & R
71	III+IV	0	1	1610	Non carriers & R
66	III+IV	0	1	1571	Non carriers & R0
58	III+IV	83	2	1263	Non carriers & R
62	III+IV	0	1	1387	Non carriers & R
73	III+IV	91	2	987	Non carriers & R0
57	III+IV	0	1	1302	gBRCAvar & R
75	III+IV	0	1	1296	Non carriers & R
49	III+IV	23	1	987	gBRCAvar & R
76	III+IV	4	1	954	Non carriers & R
57	III+IV	17	2	352	Non carriers & R
74	III+IV	379	1	921	Non carriers & R0
58	III+IV	1	1	920	Non carriers & R
77	III+IV	0	1	711	Non carriers & R0
69	III+IV	0	1	748	Non carriers & R0
71	III+IV	0	1	679	Non carriers & R
54	III+IV	0	1	680	Non carriers & R
68	III+IV	101	1	1694	gBRCAvar & R0
70	III+IV	0	1	1342	Non carriers & R0
55	III+IV	56	1	1039	Non carriers & R0
69	III+IV	0	1	399	Non carriers & R
56	III+IV	106	1	290	Non carriers & R0
59	III+IV	0	1	685	Non carriers & R
53	III+IV	0	2	783	Non carriers & R
68	III+IV	108	1	398	Non carriers & R
50	III+IV	0	1	1200	gBRCAvar & R0
54	III+IV	0	2	1038	gBRCAvar & R0
39	III+IV	0	1	7246	gBRCAvar & R0
37	III+IV	0	2	893	gBRCAvar & R0
58	III+IV	0	1	4668	gBRCAvar & R0
42	III+IV	0	2	996	Non carriers & R0
57	III+IV	0	1	5187	gBRCAvar & R0
52	III+IV	0	2	1171	gBRCAvar & R0
58	III+IV	0	2	1003	Non carriers & R
71	III+IV	0	2	1331	Non carriers & R
46	I+II	0	1	7291	gBRCAvar & R0
80	III+IV	0	2	671	Non carriers & R0
71	III+IV	0	1	6909	Non carriers & R0
51	III+IV	0	2	917	gBRCAvar & R0
66	III+IV	0	2	4123	Non carriers & R
68	III+IV	0	2	2492	Non carriers & R0
82	III+IV	0	2	667	gBRCAvar & R
76	III+IV	0	2	2553	Non carriers & R
63	III+IV	0	1	4956	gBRCAvar & R
56	I+II	0	1	4779	Non carriers & R0
71	III+IV	0	2	1702	Non carriers & R0
66	III+IV	0	2	1097	Non carriers & R0
47	III+IV	0	2	1471	Non carriers & R
62	III+IV	0	2	1742	Non carriers & R0
55	III+IV	0	2	3695	gBRCAvar & R0
67	III+IV	0	2	778	Non carriers & R
44	III+IV	0	1	5156	gBRCAvar & R0
80	III+IV	0	2	1038	Non carriers & R
55	III+IV	0	2	1816	gBRCAvar & R
38	III+IV	0	2	903	gBRCAvar & R0
41	III+IV	0	2	1866	gBRCAvar & R0
68	III+IV	0	2	640	Non carriers & R
63	III+IV	0	1	4209	Non carriers & R
54	III+IV	0	2	2877	Non carriers & R0
67	III+IV	0	2	334	Non carriers & R0
44	III+IV	0	2	1493	gBRCAvar & R
65	III+IV	0	2	684	gBRCAvar & R
53	III+IV	0	2	344	Non carriers & R0
55	III+IV	0	1	7309	Non carriers & R0
58	III+IV	0	2	748	Non carriers & R
58	III+IV	0	2	1977	gBRCAvar & R
57	III+IV	0	2	880	gBRCAvar & R
45	III+IV	0	2	2064	gBRCAvar & R0
68	III+IV	0	2	988	Non carriers & R
50	III+IV	0	2	1304	gBRCAvar & R0
71	III+IV	0	2	1688	Non carriers & R
65	III+IV	0	2	3735	gBRCAvar & R0
44	III+IV	0	2	3528	gBRCAvar & R
46	III+IV	0	1	4430	gBRCAvar & R
51	III+IV	0	1	1013	gBRCAvar & R0
75	III+IV	0	1	5594	gBRCAvar & R0
68	III+IV	0	2	161	Non carriers & R
56	III+IV	0	1	2412	Non carriers & R0
62	III+IV	0	2	1104	Non carriers & R0
69	III+IV	0	2	1324	Non carriers & R
46	III+IV	0	2	1522	Non carriers & R
61	III+IV	0	2	1906	gBRCAvar & R0
66	III+IV	0	2	877	Non carriers & R
72	III+IV	0	2	82	Non carriers & R
53	III+IV	0	1	3156	Non carriers & R0
66	III+IV	0	2	1489	Non carriers & R
59	III+IV	0	2	588	Non carriers & R
63	III+IV	0	2	3109	gBRCAvar & R0
63	I+II	0	2	1367	Non carriers & R0
45	III+IV	0	2	2148	Non carriers & R0
74	III+IV	0	2	2178	Non carriers & R0
54	I+II	0	2	1002	Non carriers & R
42	III+IV	0	1	3111	gBRCAvar & R0
41	III+IV	0	2	2074	Non carriers & R0
69	III+IV	0	2	1426	Non carriers & R
56	III+IV	0	2	1453	Non carriers & R
40	III+IV	0	2	3070	Non carriers & R0
33	III+IV	0	2	1036	gBRCAvar & R0
52	I+II	0	1	1901	Non carriers & R0
49	III+IV	0	1	3030	Non carriers & R0
57	III+IV	0	2	640	Non carriers & R0
44	III+IV	0	2	1459	Non carriers & R
43	III+IV	0	2	1649	Non carriers & R
57	III+IV	0	2	705	gBRCAvar & R0
67	I+II	0	2	1224	Non carriers & R0
67	III+IV	0	2	466	Non carriers & R0
87	III+IV	0	2	918	gBRCAvar & R0
56	III+IV	0	1	2564	Non carriers & R
73	III+IV	0	2	2427	Non carriers & R0
84	III+IV	0	2	463	Non carriers & R
66	III+IV	0	2	922	gBRCAvar & R
39	III+IV	0	2	956	Non carriers & R0
64	III+IV	0	2	1994	Non carriers & R0
53	III+IV	0	1	2788	gBRCAvar & R0
61	III+IV	0	1	4317	Non carriers & R0
69	III+IV	0	2	1414	gBRCAvar & R
43	I+II	0	1	1936	gBRCAvar & R0
60	III+IV	0	1	1957	Non carriers & R
46	III+IV	0	2	1876	gBRCAvar & R
72	III+IV	0	1	1935	Non carriers & R
67	III+IV	0	1	2400	gBRCAvar & R0
71	III+IV	0	2	1810	Non carriers & R0
84	III+IV	0	2	652	Non carriers & R
50	I+II	0	1	1888	gBRCAvar & R0
49	III+IV	0	1	1775	Non carriers & R0
58	III+IV	0	2	495	gBRCAvar & R
50	III+IV	0	2	1925	Non carriers & R
49	III+IV	0	1	1499	Non carriers & R0
43	III+IV	0	1	1209	gBRCAvar & R0
80	III+IV	0	2	897	gBRCAvar & R0
51	III+IV	0	1	1838	Non carriers & R0
63	III+IV	0	2	865	Non carriers & R
64	III+IV	0	2	105	Non carriers & R0
54	III+IV	0	2	1662	gBRCAvar & R0
45	III+IV	0	1	2429	gBRCAvar & R0
50	III+IV	0	1	1383	Non carriers & R0
81	III+IV	0	1	1425	Non carriers & R
41	III+IV	0	2	377	gBRCAvar & R0
52	III+IV	0	2	1309	Non carriers & R
81	III+IV	0	2	123	Non carriers & R0
87	III+IV	0	2	1947	Non carriers & R0
61	III+IV	0	1	950	Non carriers & R0
53	III+IV	0	1	3878	gBRCAvar & R0
73	III+IV	0	2	1713	Non carriers & R0
48	III+IV	0	1	1076	gBRCAvar & R0
51	III+IV	0	1	3209	gBRCAvar & R0
65	III+IV	0	1	1067	Non carriers & R0
62	III+IV	0	1	1211	Non carriers & R0
59	III+IV	0	1	1159	Non carriers & R
63	III+IV	0	1	1400	gBRCAvar & R0
62	III+IV	0	1	1251	Non carriers & R0
61	III+IV	0	1	3230	Non carriers & R0
70	III+IV	0	1	1064	Non carriers & R
72	III+IV	0	2	141	Non carriers & R
60	III+IV	0	1	1012	Non carriers & R0
62	III+IV	0	1	951	Non carriers & R
70	III+IV	0	2	832	Non carriers & R
71	III+IV	0	1	942	Non carriers & R
55	III+IV	0	2	2058	gBRCAvar & R0
43	III+IV	0	1	1695	gBRCAvar & R0
54	III+IV	0	2	2610	gBRCAvar & R0
48	III+IV	0	2	2715	gBRCAvar & R0
43	III+IV	145	2	961	Non carriers & R
57	III+IV	144	2	1008	Non carriers & R0
63	III+IV	0	2	2170	Non carriers & R0
51	III+IV	0	1	9196	gBRCAvar & R0
57	I+II	0	2	2866	gBRCAvar & R0
66	III+IV	0	2	2238	gBRCAvar & R0
36	III+IV	566	2	1064	gBRCAvar & R0
62	III+IV	0	1	6676	Non carriers & R0
49	III+IV	12	2	2310	gBRCAvar & R
58	III+IV	7	2	1121	Non carriers & R
61	III+IV	0	2	1228	Non carriers & R
65	III+IV	3	2	2244	gBRCAvar & R0
65	III+IV	0	2	1742	Non carriers & R0
78	III+IV	0	1	1889	Non carriers & R0
62	III+IV	2	2	1178	Non carriers & R0
78	III+IV	0	1	1128	Non carriers & R0
64	III+IV	0	1	1084	Non carriers & R0
72	III+IV	0	2	1372	Non carriers & R
65	III+IV	3	2	817	Non carriers & R
62	III+IV	6	2	1140	Non carriers & R0
75	III+IV	7	2	10	Non carriers & R
69	III+IV	0	2	372	Non carriers & R
82	I+II	0	2	2238	Non carriers & R0
73	III+IV	0	2	10	Non carriers & R
54	III+IV	3	2	376	Non carriers & R
55	I+II	0	2	3409	Non carriers & R0
74	III+IV	6	2	611	Non carriers & R
55	I+II	0	2	4563	Non carriers & R0
62	III+IV	0	2	816	Non carriers & R0
71	III+IV	0	1	4855	Non carriers & R0
75	III+IV	11	2	1098	Non carriers & R0
74	III+IV	3	2	1540	Non carriers & R
59	III+IV	0	2	364	Non carriers & R0
80	I+II	759	2	2032	Non carriers & R0
64	III+IV	0	1	5470	Non carriers & R
52	III+IV	0	2	1108	Non carriers & R
76	III+IV	0	2	1253	Non carriers & R0
77	III+IV	0	2	2052	Non carriers & R
61	III+IV	5	2	446	Non carriers & R
65	III+IV	1	2	1053	Non carriers & R0
72	III+IV	6	2	403	Non carriers & R
62	III+IV	6	2	110	Non carriers & R
43	I+II	3	2	1611	gBRCAvar & R0
60	III+IV	5	2	3931	Non carriers & R0
60	III+IV	0	1	3662	Non carriers & R0
47	III+IV	0	2	713	Non carriers & R
86	III+IV	0	2	1105	Non carriers & R
54	I+II	2	1	5167	Non carriers & R0
44	I+II	2	1	6211	gBRCAvar & R0
81	III+IV	0	2	3855	gBRCAvar & R
66	III+IV	0	1	4676	Non carriers & R0
57	III+IV	0	2	1469	Non carriers & R
73	III+IV	31	2	1117	Non carriers & R0
79	I+II	4	2	1863	Non carriers & R0
54	III+IV	3	2	2723	Non carriers & R
61	III+IV	3	2	718	Non carriers & R
61	III+IV	3	2	1265	Non carriers & R
83	III+IV	0	2	26	Non carriers & R0
73	III+IV	4	2	1000	Non carriers & R
77	III+IV	0	2	183	Non carriers & R
73	III+IV	9	2	2429	Non carriers & R
55	III+IV	1	2	5436	gBRCAvar & R
54	III+IV	5	2	1078	gBRCAvar & R
71	III+IV	6	1	5675	Non carriers & R
39	III+IV	7	1	6012	Non carriers & R0
51	III+IV	1	2	572	Non carriers & R
42	III+IV	3	2	994	gBRCAvar & R
46	III+IV	122	2	819	Non carriers & R
57	III+IV	2	2	1764	Non carriers & R0
46	III+IV	2	2	795	gBRCAvar & R
61	III+IV	0	2	557	gBRCAvar & R
62	III+IV	1	1	5015	Non carriers & R0
55	III+IV	1	2	3355	Non carriers & R
55	III+IV	2	2	1260	Non carriers & R
49	III+IV	2	2	1605	Non carriers & R
52	III+IV	2	2	182	Non carriers & R
71	III+IV	4	1	3562	Non carriers & R0
55	III+IV	2	2	1081	Non carriers & R
50	I+II	1	2	2964	Non carriers & R0
65	III+IV	3	2	1559	Non carriers & R
64	III+IV	4	2	531	Non carriers & R
64	III+IV	2	2	417	Non carriers & R
57	III+IV	3	2	5047	Non carriers & R
44	III+IV	3	2	326	Non carriers & R
38	III+IV	6	2	2022	Non carriers & R
70	III+IV	4	2	1106	Non carriers & R
60	III+IV	1	2	2830	Non carriers & R
70	III+IV	2	2	4342	Non carriers & R0
74	III+IV	5	2	1025	Non carriers & R
51	III+IV	4	2	1240	Non carriers & R
52	III+IV	3	2	2111	Non carriers & R0
59	III+IV	72	2	142	Non carriers & R0
61	III+IV	2	1	5517	Non carriers & R0
60	III+IV	0	1	5660	Non carriers & R
80	III+IV	144	2	1025	Non carriers & R
51	III+IV	4	1	4213	Non carriers & R0
81	III+IV	7	2	31	Non carriers & R
65	III+IV	0	2	721	Non carriers & R
53	III+IV	0	2	1039	Non carriers & R0
62	I+II	0	1	5220	Non carriers & R0
71	III+IV	0	2	1584	Non carriers & R
56	III+IV	0	2	2639	Non carriers & R
68	III+IV	0	2	1800	Non carriers & R
64	III+IV	0	2	1892	Non carriers & R
53	I+II	0	2	2511	Non carriers & R0
73	III+IV	0	2	1163	Non carriers & R
60	III+IV	22	1	5373	Non carriers & R
73	III+IV	4	2	1213	Non carriers & R
55	III+IV	0	2	1339	Non carriers & R
60	III+IV	0	2	1218	Non carriers & R
73	III+IV	0	2	395	Non carriers & R
46	III+IV	0	2	941	Non carriers & R
80	III+IV	0	2	695	Non carriers & R
65	III+IV	0	2	1139	Non carriers & R
56	III+IV	0	2	907	Non carriers & R
50	III+IV	0	2	4358	gBRCAvar & R
66	III+IV	0	2	3281	Non carriers & R
65	III+IV	0	2	439	Non carriers & R
59	III+IV	74	2	399	Non carriers & R
65	III+IV	0	2	1397	Non carriers & R
80	III+IV	0	2	35	Non carriers & R
71	III+IV	13	1	5150	gBRCAvar & R
42	III+IV	0	2	1678	Non carriers & R
53	III+IV	3	2	2314	Non carriers & R0
33	III+IV	3	2	4270	Non carriers & R0
49	III+IV	0	2	530	Non carriers & R
52	III+IV	0	2	2145	Non carriers & R
82	III+IV	7	2	413	Non carriers & R0
70	III+IV	0	2	4063	Non carriers & R0
69	III+IV	0	2	2572	gBRCAvar & R
60	III+IV	6	1	886	Non carriers & R0
71	III+IV	4	2	93	Non carriers & R0
54	III+IV	50	2	1663	Non carriers & R0
67	III+IV	0	2	2505	Non carriers & R0
67	III+IV	0	2	768	Non carriers & R
80	III+IV	8	2	597	Non carriers & R
40	III+IV	0	2	964	Non carriers & R
52	III+IV	0	2	526	Non carriers & R
64	III+IV	0	2	109	gBRCAvar & R
61	III+IV	0	2	581	Non carriers & R
53	III+IV	0	2	2156	Non carriers & R0
77	I+II	0	2	2379	Non carriers & R0
58	III+IV	4	2	864	Non carriers & R
54	III+IV	0	2	3020	Non carriers & R0
74	III+IV	3	2	1158	Non carriers & R
78	III+IV	0	2	763	Non carriers & R
38	III+IV	0	2	910	gBRCAvar & R0
34	III+IV	4	2	809	Non carriers & R
80	III+IV	296	1	4259	Non carriers & R0
48	I+II	0	1	4582	Non carriers & R0
51	III+IV	0	2	912	Non carriers & R
58	III+IV	0	2	1289	Non carriers & R0
60	III+IV	6	2	1076	Non carriers & R
59	III+IV	0	2	1402	Non carriers & R
69	III+IV	3	2	34	Non carriers & R
66	I+II	0	2	3745	Non carriers & R0
84	III+IV	22	2	1285	Non carriers & R
73	III+IV	0	2	514	Non carriers & R
55	III+IV	0	2	577	Non carriers & R
62	III+IV	1	2	344	Non carriers & R
79	III+IV	3	2	367	Non carriers & R
46	III+IV	0	2	2635	gBRCAvar & R0
47	III+IV	169	2	1152	Non carriers & R0
57	III+IV	0	2	6	gBRCAvar & R
72	III+IV	19	2	3848	Non carriers & R
79	III+IV	4	2	1721	Non carriers & R0
71	III+IV	0	2	2246	Non carriers & R
71	III+IV	0	2	866	Non carriers & R
62	III+IV	0	2	1459	Non carriers & R0
63	III+IV	0	2	1831	gBRCAvar & R
54	III+IV	1	2	818	Non carriers & R
63	III+IV	30	2	523	Non carriers & R
80	III+IV	0	2	509	Non carriers & R
78	I+II	0	2	2313	Non carriers & R0
60	III+IV	3	1	6152	Non carriers & R
80	III+IV	4	2	806	Non carriers & R
61	III+IV	4	2	720	Non carriers & R
66	I+II	0	2	3994	Non carriers & R0
77	III+IV	5	2	40	Non carriers & R
59	III+IV	1	2	1610	Non carriers & R0
67	III+IV	0	2	638	Non carriers & R
71	III+IV	0	2	543	Non carriers & R
60	III+IV	0	2	2961	Non carriers & R
80	III+IV	0	2	930	Non carriers & R
74	III+IV	0	2	733	Non carriers & R0
53	III+IV	0	2	1679	Non carriers & R
36	III+IV	0	1	4941	Non carriers & R0
51	III+IV	0	2	1207	Non carriers & R
50	III+IV	0	2	1193	Non carriers & R
70	III+IV	0	2	24	Non carriers & R
62	III+IV	0	1	3782	Non carriers & R
86	III+IV	8	2	33	Non carriers & R
83	III+IV	4	2	1773	Non carriers & R
68	III+IV	0	2	1667	Non carriers & R0
80	III+IV	0	2	3608	Non carriers & R
52	III+IV	69	2	1585	gBRCAvar & R
73	III+IV	0	2	170	Non carriers & R
70	III+IV	0	2	3576	Non carriers & R0
50	III+IV	4	2	749	Non carriers & R
61	III+IV	6	2	609	Non carriers & R0
48	III+IV	0	2	1423	gBRCAvar & R
50	III+IV	0	2	332	Non carriers & R
70	III+IV	6	2	1364	Non carriers & R
71	III+IV	28	2	855	Non carriers & R
49	III+IV	0	2	2264	Non carriers & R
52	III+IV	0	2	899	Non carriers & R
75	III+IV	0	2	913	Non carriers & R
57	I+II	0	1	4162	Non carriers & R0
55	III+IV	0	2	2192	Non carriers & R0
69	III+IV	0	1	4205	Non carriers & R
69	I+II	3	1	3718	Non carriers & R0
66	III+IV	0	2	841	Non carriers & R
36	III+IV	0	2	1296	Non carriers & R
52	III+IV	0	2	517	Non carriers & R
71	III+IV	5	2	566	Non carriers & R
57	III+IV	0	2	2619	gBRCAvar & R
58	III+IV	0	2	2677	Non carriers & R0
65	III+IV	0	2	1947	Non carriers & R0
52	III+IV	5	2	2017	Non carriers & R
60	III+IV	4	2	415	Non carriers & R0
62	III+IV	0	2	155	Non carriers & R
72	III+IV	0	1	3795	Non carriers & R
70	III+IV	0	2	1057	Non carriers & R
66	III+IV	0	2	1242	Non carriers & R0
72	III+IV	0	2	1423	Non carriers & R0
66	III+IV	0	2	848	Non carriers & R
66	III+IV	0	2	295	Non carriers & R
60	I+II	3	1	3811	Non carriers & R0
75	III+IV	0	2	710	Non carriers & R
81	III+IV	0	2	392	Non carriers & R0
80	III+IV	0	2	94	Non carriers & R0
70	III+IV	0	2	549	Non carriers & R0
46	III+IV	0	2	1772	Non carriers & R
83	III+IV	5	2	445	Non carriers & R
75	III+IV	0	2	3568	Non carriers & R
50	I+II	0	1	3916	Non carriers & R0
52	III+IV	2	2	1149	Non carriers & R
81	III+IV	0	2	1541	Non carriers & R0
62	III+IV	5	2	2670	Non carriers & R0
54	I+II	0	2	3023	Non carriers & R0
66	III+IV	2	2	2889	gBRCAvar & R
46	III+IV	0	2	1296	Non carriers & R
57	III+IV	36	2	188	Non carriers & R
65	III+IV	0	2	631	Non carriers & R
68	III+IV	255	1	3299	Non carriers & R0
68	III+IV	6	1	4013	Non carriers & R0
66	III+IV	0	2	624	Non carriers & R
72	I+II	0	1	3208	Non carriers & R0
63	III+IV	0	2	31	Non carriers & R
57	III+IV	175	2	813	Non carriers & R
48	III+IV	74	1	3109	Non carriers & R0
78	III+IV	0	2	1698	Non carriers & R
70	III+IV	13	2	20	Non carriers & R
60	III+IV	3	1	4016	Non carriers & R0
44	III+IV	0	2	1526	gBRCAvar & R0
71	III+IV	6	2	378	Non carriers & R
62	III+IV	0	2	1436	Non carriers & R0
63	III+IV	0	2	2128	Non carriers & R
44	III+IV	0	1	4039	Non carriers & R0
69	III+IV	0	1	3420	Non carriers & R0
68	III+IV	0	2	2085	Non carriers & R0
54	III+IV	0	2	884	Non carriers & R0
66	III+IV	0	2	2173	Non carriers & R
53	III+IV	8	2	926	Non carriers & R
57	III+IV	0	2	618	Non carriers & R
72	III+IV	0	2	640	Non carriers & R0
38	III+IV	0	1	3606	Non carriers & R0
72	III+IV	0	2	1755	Non carriers & R0
64	III+IV	0	2	334	Non carriers & R
66	III+IV	91	2	856	Non carriers & R0
63	III+IV	0	2	603	Non carriers & R
53	III+IV	0	2	1021	Non carriers & R0
62	III+IV	0	2	2503	Non carriers & R
60	III+IV	0	2	1628	Non carriers & R0
45	III+IV	0	2	3589	Non carriers & R0
86	III+IV	6	1	3264	Non carriers & R0
52	III+IV	0	2	119	Non carriers & R0
58	III+IV	0	1	3507	Non carriers & R0
58	III+IV	0	1	3231	Non carriers & R0
56	III+IV	0	2	2693	Non carriers & R0
61	III+IV	0	1	2759	Non carriers & R
71	III+IV	0	2	468	Non carriers & R
73	III+IV	0	2	1390	Non carriers & R0
70	III+IV	0	2	1472	Non carriers & R
68	III+IV	4	2	1062	Non carriers & R0
81	III+IV	0	2	920	Non carriers & R
63	III+IV	0	2	1939	Non carriers & R
56	III+IV	0	2	507	Non carriers & R0
61	III+IV	7	2	103	Non carriers & R
50	I+II	13	2	810	Non carriers & R0
62	III+IV	256	2	1106	Non carriers & R
43	I+II	0	1	2867	Non carriers & R0
80	III+IV	0	2	1207	Non carriers & R
61	I+II	5	1	3754	Non carriers & R0
59	III+IV	0	2	833	Non carriers & R
78	III+IV	0	2	518	Non carriers & R
46	III+IV	78	2	1386	gBRCAvar & R0
44	III+IV	52	1	3449	Non carriers & R0
62	III+IV	0	2	1516	gBRCAvar & R0
60	III+IV	0	2	3063	Non carriers & R
59	III+IV	3	2	2608	Non carriers & R0
65	III+IV	4	2	3538	Non carriers & R0
46	III+IV	242	2	717	Non carriers & R
46	III+IV	0	2	860	Non carriers & R
55	III+IV	0	2	41	Non carriers & R
71	III+IV	0	2	2125	Non carriers & R0
66	III+IV	0	2	1369	gBRCAvar & R
39	III+IV	0	1	1475	Non carriers & R0
78	III+IV	0	2	62	Non carriers & R
81	III+IV	0	2	5	Non carriers & R
74	III+IV	0	2	651	Non carriers & R0
68	III+IV	0	2	1813	Non carriers & R
60	III+IV	0	2	7	Non carriers & R
65	III+IV	0	2	36	Non carriers & R0
74	III+IV	0	2	44	Non carriers & R
61	III+IV	0	2	1295	Non carriers & R0
67	III+IV	0	2	1415	Non carriers & R
58	III+IV	277	2	2401	gBRCAvar & R
49	III+IV	0	1	3079	Non carriers & R0
49	III+IV	0	1	3731	Non carriers & R0
80	III+IV	0	2	63	Non carriers & R
69	III+IV	49	2	479	Non carriers & R
80	III+IV	0	2	128	Non carriers & R
56	III+IV	0	1	3283	gBRCAvar & R0
52	III+IV	0	2	1002	gBRCAvar & R0
75	III+IV	0	1	3413	Non carriers & R
67	III+IV	0	2	1672	gBRCAvar & R
76	III+IV	0	2	75	Non carriers & R
49	III+IV	0	1	1883	Non carriers & R
58	III+IV	0	1	2948	Non carriers & R0
71	III+IV	0	2	1077	Non carriers & R
62	III+IV	0	2	3459	Non carriers & R
69	III+IV	4	2	781	Non carriers & R
78	III+IV	0	2	1569	Non carriers & R0
59	III+IV	65	1	3286	Non carriers & R0
33	III+IV	0	2	1757	Non carriers & R
63	III+IV	12	2	2145	Non carriers & R0
43	III+IV	0	1	2940	gBRCAvar & R
66	III+IV	0	2	257	Non carriers & R0
53	III+IV	257	2	2178	Non carriers & R
61	III+IV	8	2	430	Non carriers & R
54	III+IV	6	1	3110	gBRCAvar & R0
41	III+IV	140	1	3484	gBRCAvar & R0
64	III+IV	0	1	3070	Non carriers & R
45	III+IV	107	2	1121	gBRCAvar & R0
68	III+IV	0	1	2902	Non carriers & R0
51	III+IV	0	1	3218	Non carriers & R0
60	III+IV	0	2	245	Non carriers & R
55	III+IV	0	1	2216	Non carriers & R0
62	III+IV	0	1	3076	Non carriers & R0
78	III+IV	3	2	955	Non carriers & R
51	III+IV	0	2	1171	Non carriers & R
67	III+IV	0	2	2170	gBRCAvar & R0
68	III+IV	0	2	869	Non carriers & R
75	III+IV	2	2	957	Non carriers & R
50	III+IV	0	1	2553	Non carriers & R0
76	III+IV	0	2	1889	Non carriers & R0
58	III+IV	0	2	1873	gBRCAvar & R0
76	III+IV	0	2	1457	Non carriers & R0
57	III+IV	194	1	3179	Non carriers & R0
60	III+IV	0	1	4243	Non carriers & R0
65	III+IV	0	2	519	Non carriers & R
45	III+IV	8	1	3276	Non carriers & R0
77	III+IV	0	2	1058	Non carriers & R0
56	III+IV	198	2	704	Non carriers & R0
70	III+IV	0	2	1141	Non carriers & R
70	III+IV	0	2	364	Non carriers & R
74	III+IV	0	2	28	Non carriers & R0
66	III+IV	84	2	1451	Non carriers & R
75	III+IV	0	2	711	Non carriers & R
57	III+IV	0	2	891	Non carriers & R
49	III+IV	141	2	1956	Non carriers & R
62	III+IV	0	1	2584	Non carriers & R0
66	III+IV	81	2	402	Non carriers & R
71	III+IV	0	1	2997	Non carriers & R
62	III+IV	0	2	1420	Non carriers & R
43	III+IV	4	2	1314	gBRCAvar & R0
82	III+IV	0	2	913	Non carriers & R0
70	III+IV	0	2	1110	Non carriers & R
71	I+II	0	1	2448	Non carriers & R0
79	I+II	0	1	2582	Non carriers & R0
73	III+IV	0	2	341	Non carriers & R0
51	I+II	0	1	2361	Non carriers & R0
68	III+IV	0	1	2429	Non carriers & R0
58	III+IV	21	1	2333	gBRCAvar & R0
64	III+IV	0	2	768	Non carriers & R
74	III+IV	0	2	549	Non carriers & R
53	I+II	0	2	1051	Non carriers & R0
71	III+IV	0	2	746	Non carriers & R
64	III+IV	0	1	2489	Non carriers & R0
74	III+IV	32	1	2602	Non carriers & R
77	III+IV	8	2	1045	Non carriers & R
61	III+IV	0	2	688	Non carriers & R
47	I+II	3	1	2179	Non carriers & R0
71	III+IV	0	2	361	Non carriers & R0
60	III+IV	0	2	68	Non carriers & R0
82	III+IV	0	2	852	Non carriers & R
58	I+II	0	1	2517	Non carriers & R0
58	III+IV	0	1	2092	gBRCAvar & R
76	III+IV	0	2	39	Non carriers & R
91	III+IV	0	2	1454	Non carriers & R
63	III+IV	0	1	2500	Non carriers & R0
69	III+IV	0	2	697	Non carriers & R0
70	III+IV	0	2	967	Non carriers & R
79	III+IV	0	2	554	Non carriers & R
81	I+II	0	2	1226	Non carriers & R0
68	III+IV	0	2	23	gBRCAvar & R0
53	I+II	0	2	1971	Non carriers & R0
53	I+II	0	2	1920	Non carriers & R0
58	III+IV	0	2	1893	Non carriers & R
65	III+IV	0	1	1962	Non carriers & R0
53	III+IV	0	1	2130	Non carriers & R
75	III+IV	0	1	1258	Non carriers & R0
64	I+II	7	1	2706	Non carriers & R0
62	III+IV	0	2	885	Non carriers & R
57	III+IV	28	2	1343	Non carriers & R
59	III+IV	3	2	1083	Non carriers & R0
50	I+II	0	1	2084	Non carriers & R0
60	III+IV	0	1	2056	Non carriers & R
29	III+IV	0	2	1346	gBRCAvar & R0
52	III+IV	0	2	1717	Non carriers & R
59	III+IV	0	1	2167	gBRCAvar & R0
53	III+IV	2	1	1893	gBRCAvar & R0
69	III+IV	30	2	1046	gBRCAvar & R
63	III+IV	0	2	994	Non carriers & R0
40	III+IV	0	2	1544	gBRCAvar & R0
67	I+II	3	1	2132	Non carriers & R0
56	III+IV	0	2	1521	Non carriers & R0
65	I+II	0	1	1440	Non carriers & R0
54	III+IV	0	2	1487	Non carriers & R0
70	III+IV	0	2	2205	Non carriers & R0
70	III+IV	46	2	1916	gBRCAvar & R0
52	III+IV	0	1	365	gBRCAvar & R0
62	III+IV	0	1	604	Non carriers & R0
70	III+IV	235	1	582	gBRCAvar & R0
43	III+IV	0	1	771	gBRCAvar & R0
59	I+II	34	1	634	Non carriers & R0
59	III+IV	0	1	672	Non carriers & R
68	III+IV	0	1	540	gBRCAvar & R0
59	III+IV	0	1	448	Non carriers & R0
57	III+IV	0	1	540	Non carriers & R
51	III+IV	0	1	383	Non carriers & R0
57	III+IV	0	1	573	Non carriers & R0
51	III+IV	0	1	500	gBRCAvar & R0
87	I+II	0	2	2167	Non carriers & R0
66	III+IV	0	1	2839	gBRCAvar & R0
80	III+IV	0	2	2875	Non carriers & R
47	III+IV	375	2	1444	Non carriers & R
45	III+IV	4	2	1754	gBRCAvar & R0
81	III+IV	7	2	2131	Non carriers & R0
62	III+IV	112	2	1935	gBRCAvar & R0
61	III+IV	0	1	4925	Non carriers & R
52	III+IV	0	2	2489	Non carriers & R
64	III+IV	0	2	857	Non carriers & R0
54	III+IV	117	1	310	Non carriers & R
56	III+IV	0	1	3934	gBRCAvar & R0
68	III+IV	3	2	3181	gBRCAvar & R
63	III+IV	0	2	919	Non carriers & R0
79	III+IV	0	2	752	Non carriers & R
58	III+IV	0	2	1589	gBRCAvar & R
53	III+IV	0	1	3148	Non carriers & R
68	I+II	5	2	1126	Non carriers & R0
59	III+IV	0	2	998	gBRCAvar & R
79	III+IV	0	2	654	Non carriers & R0
49	III+IV	0	2	4558	gBRCAvar & R
65	III+IV	0	2	1742	Non carriers & R0
58	III+IV	0	2	322	Non carriers & R
47	III+IV	0	1	2902	Non carriers & R0
69	III+IV	0	2	786	Non carriers & R
76	III+IV	7	2	1266	Non carriers & R0
78	III+IV	0	2	1966	Non carriers & R0
74	III+IV	5	2	1284	Non carriers & R
76	III+IV	0	2	673	Non carriers & R
64	III+IV	30	2	681	Non carriers & R
62	III+IV	2	2	1178	Non carriers & R0
59	III+IV	0	1	2182	gBRCAvar & R0
58	III+IV	0	1	2347	Non carriers & R0
83	III+IV	0	2	519	Non carriers & R0
49	I+II	5045	1	7598	Non carriers & R0
64	III+IV	2583	2	2631	Non carriers & R0
52	I+II	4756	1	7334	Non carriers & R0
74	III+IV	1631	2	2233	Non carriers & R0
44	III+IV	9	1	805	Non carriers & R
83		0	2	707	Non carriers & R0
64	III+IV	0	1	666	Non carriers & R0
56	III+IV	0	1	533	Non carriers & R0
59	III+IV	0	1	230	gBRCAvar & R
70	III+IV	0	1	526	Non carriers & R0
64	III+IV	9	1	721	Non carriers & R
47	III+IV	0	1	360	gBRCAvar & R
61	III+IV	0	1	307	gBRCAvar & R0
68	III+IV	22	2	306	Non carriers & R
70	III+IV	14	1	361	gBRCAvar & R0
61	III+IV	0	1	266	Non carriers & R
55	III+IV	0	1	367	Non carriers & R0
55	III+IV	0	1	618	Non carriers & R0
72	III+IV	280	1	347	Non carriers & R0
60	III+IV	84	1	96	Non carriers & R
46	III+IV	0	1	35	Non carriers & R0
61	III+IV	0	2	1228	Non carriers & R
53	III+IV	0	1	3390	gBRCAvar & R0
60	I+II	0	1	1898	Non carriers & R0
52	III+IV	0	1	2699	Non carriers & R0
45	III+IV	0	1	2684	gBRCAvar & R
50	III+IV	0	2	1582	Non carriers & R
61	III+IV	0	2	1648	gBRCAvar & R
61	III+IV	0	1	2168	gBRCAvar & R
57	III+IV	0	2	927	Non carriers & R
66	III+IV	0	1	2018	Non carriers & R
50	III+IV	0	2	1693	Non carriers & R
61	I+II	0	1	1091	Non carriers & R0
60	III+IV	0	1	1167	Non carriers & R
71	I+II	0	1	452	Non carriers & R0
57	III+IV	0	1	1339	Non carriers & R0
52		0	1	1373	gBRCAvar & R
76	III+IV	0	2	1003	gBRCAvar & R
48	III+IV	0	1	843	gBRCAvar & R0
60	III+IV	0	1	830	Non carriers & R
52	III+IV	0	2	735	Non carriers & R
44	III+IV	0	2	358	gBRCAvar & R
38	III+IV	0	2	1489	gBRCAvar & R
59	I+II	0	2	680	gBRCAvar & R0
68	III+IV	0	2	1665	gBRCAvar & R
62	III+IV	0	1	729	gBRCAvar & R0
45	I+II	0	2	1338	gBRCAvar & R0
57	III+IV	0	2	533	gBRCAvar & R
53	III+IV	0	1	4500	gBRCAvar & R
48	III+IV	0	2	1050	gBRCAvar & R
57	III+IV	0	2	533	gBRCAvar & R
59	I+II	0	2	3937	gBRCAvar & R0
44	III+IV	0	1	4044	gBRCAvar & R0
53	III+IV	0	1	1156	gBRCAvar & R
57	III+IV	0	2	2076	gBRCAvar & R0
45	III+IV	0	2	1386	gBRCAvar & R
38	III+IV	0	2	1506	gBRCAvar & R
67	III+IV	0	2	1031	gBRCAvar & R
75	III+IV	0	2	984	Non carriers & R
57	III+IV	0	1	2231	Non carriers & R
64	III+IV	0	1	2162	Non carriers & R
60	III+IV	0	2	1644	gBRCAvar & R
61	III+IV	0	2	1961	gBRCAvar & R
55	I+II	0	1	586	Non carriers & R0
68	III+IV	0	1	745	Non carriers & R
73	III+IV	0	2	1448	Non carriers & R0
72	III+IV	0	2	1347	Non carriers & R
59	III+IV	0	2	1361	Non carriers & R0
54	III+IV	0	2	1383	gBRCAvar & R0
50	III+IV	0	2	1625	Non carriers & R
44	I+II	0	1	1684	Non carriers & R0
72	III+IV	0	2	780	Non carriers & R
74	III+IV	0	2	380	Non carriers & R
56	III+IV	0	1	686	Non carriers & R0
82	I+II	0	2	518	Non carriers & R0
66	III+IV	0	2	623	Non carriers & R0
67	III+IV	0	2	1484	Non carriers & R
65	III+IV	0	1	1644	Non carriers & R
63	III+IV	0	2	310	gBRCAvar & R0
59	III+IV	0	2	795	Non carriers & R
58	III+IV	0	2	1298	Non carriers & R
58	III+IV	0	2	1283	Non carriers & R
78	I+II	0	2	1305	Non carriers & R0
71	III+IV	0	2	1230	Non carriers & R
67	III+IV	0	2	865	Non carriers & R
66	III+IV	0	2	1167	Non carriers & R
58	III+IV	0	2	655	Non carriers & R
49	I+II	0	1	1261	Non carriers & R0
45	III+IV	0	1	1162	Non carriers & R
70	III+IV	0	2	945	Non carriers & R
47	I+II	0	1	1291	Non carriers & R0
52	III+IV	0	1	868	Non carriers & R0
47	I+II	0	1	916	Non carriers & R0
72	III+IV	0	2	1345	Non carriers & R
66	III+IV	0	1	1136	Non carriers & R
60	III+IV	0	2	2016	Non carriers & R0
38	III+IV	0	2	1162	Non carriers & R
59	III+IV	0	1	1123	Non carriers & R
67	III+IV	0	2	671	Non carriers & R0
78	III+IV	0	2	1176	Non carriers & R0
61	III+IV	0	2	1082	Non carriers & R
49	I+II	0	2	1047	Non carriers & R0
51	III+IV	0	1	1135	Non carriers & R
55	III+IV	0	2	430	Non carriers & R0
45	III+IV	0	1	1008	gBRCAvar & R0
62	III+IV	0	2	987	Non carriers & R
82	III+IV	0	2	889	Non carriers & R
52	III+IV	0	2	1081	Non carriers & R
58	III+IV	0	2	818	Non carriers & R
43	I+II	0	1	4416	Non carriers & R0
62	III+IV	0	2	867	Non carriers & R
56	I+II	0	1	853	Non carriers & R
45	III+IV	0	1	864	gBRCAvar & R0
74	I+II	0	2	1502	Non carriers & R0
55	III+IV	0	1	886	gBRCAvar & R
59	I+II	0	1	803	Non carriers & R0
69	III+IV	0	1	2364	Non carriers & R0
72	III+IV	0	1	843	Non carriers & R0
65	III+IV	0	2	3110	Non carriers & R0
60	III+IV	0	2	766	gBRCAvar & R0
57	I+II	0	1	732	Non carriers & R0
43	III+IV	0	2	1000	gBRCAvar & R
67	I+II	0	2	732	Non carriers & R
73	III+IV	0	2	386	gBRCAvar & R
66	I+II	0	2	717	Non carriers & R0
58	III+IV	0	1	312	Non carriers & R
73	III+IV	0	2	469	Non carriers & R
54	III+IV	0	2	297	gBRCAvar & R
52	III+IV	0	1	271	gBRCAvar & R
70	III+IV	0	2	304	Non carriers & R
57	III+IV	0	2	427	Non carriers & R
66	III+IV	0	2	331	Non carriers & R
78	I+II	0	2	294	Non carriers & R
70	III+IV	0	2	271	Non carriers & R
66	III+IV	0	1	222	Non carriers & R
54	III+IV	0	1	243	gBRCAvar & R0
54	I+II	0	1	230	Non carriers & R0
44	III+IV	0	2	191	Non carriers & R
45	III+IV	0	1	1008	gBRCAvar & R0
48	III+IV	0	2	2447	Non carriers & R
55	III+IV	0	2	1328	gBRCAvar & R
67	III+IV	0	2	3813	gBRCAvar & R
54	I+II	0	1	6384	gBRCAvar & R0
58	III+IV	0	2	791	Non carriers & R
59	III+IV	0	2	1377	Non carriers & R
38	III+IV	0	2	1851	gBRCAvar & R
51	III+IV	0	2	969	gBRCAvar & R
51	III+IV	0	2	614	gBRCAvar & R
52	III+IV	0	2	488	gBRCAvar & R0
39	III+IV	0	2	2505	gBRCAvar & R
39	III+IV	0	2	2803	gBRCAvar & R
51	I+II	0	1	5092	gBRCAvar & R0
56	III+IV	0	2	2889	gBRCAvar & R
54	III+IV	0	1	4801	Non carriers & R
40	III+IV	0	2	603	gBRCAvar & R
57	III+IV	0	2	584	gBRCAvar & R
58	III+IV	0	2	286	Non carriers & R
66	III+IV	0	2	2727	gBRCAvar & R
57	III+IV	0	2	1864	Non carriers & R
55	I+II	52	1	3068	Non carriers & R
45	III+IV	0	2	1891	gBRCAvar & R
29	III+IV	80	1	2863	gBRCAvar & R
51	III+IV	0	2	1017	Non carriers & R
79	III+IV	0	2	364	Non carriers & R
45	III+IV	0	2	886	Non carriers & R
69	III+IV	0	2	915	Non carriers & R
57	I+II	0	2	1228	Non carriers & R0
64	I+II	0	1	2249	Non carriers & R0
57	III+IV	0	1	2302	Non carriers & R0
44	III+IV	57	2	774	Non carriers & R

## Sheet: Figure 2b
Figure 2b
HRD_SUM_score	BRCA_exon_location	BRCA_location_Δ11q_expression	BRCA1_Δ11q_expression	Overall_survival_years	Status
65	BRCA wildtype	BRCA_wildtype	0.529243	1.30667	Dead
33	BRCA wildtype	BRCA_wildtype	0.637534	0.504167	Dead
54	BRCA wildtype	BRCA_wildtype	0.535785	2.66333	Dead
76	BRCA1 other	BRCA1_other	0.428515	4.655	Dead
50	BRCA wildtype	BRCA_wildtype	1.18867	1.87417	Dead
71	BRCA wildtype	BRCA_wildtype	0.244595	1.8875	Dead
32	BRCA wildtype	BRCA_wildtype	0.422378	1.35917	Dead
48	BRCA wildtype	BRCA_wildtype	0.679749	1.81917	Dead
28	BRCA wildtype	BRCA_wildtype	0.793327	1.6325	Dead
48	BRCA2 Exon 11	BRCA2_Exon_11	0.96036	1.6875	Dead
58	BRCA1 other	BRCA1_other	0.310531	1.75917	Dead
48	BRCA wildtype	BRCA_wildtype	0.864684	3.25167	Dead
53	BRCA wildtype	BRCA_wildtype	0.835266	2.4275	Dead
67	BRCA1 Exon 10	BRCA1_Exon_10_high	1.06925	2.30917	Dead
50	BRCA wildtype	BRCA_wildtype	1.07328	1.15917	Dead
36	BRCA wildtype	BRCA_wildtype	0.19721	4.81917	Dead
39	BRCA wildtype	BRCA_wildtype	0.409491	4.49	Dead
27	BRCA wildtype	BRCA_wildtype	0.523555	2.20833	Dead
89	BRCA1 other	BRCA1_other	0.462019	7.8875	Dead
51	BRCA wildtype	BRCA_wildtype	0.472068	4.73167	Dead
41	BRCA wildtype	BRCA_wildtype	0.484509	3.86	Dead
37	BRCA wildtype	BRCA_wildtype	0.530646	0.851667	Dead
6	BRCA wildtype	BRCA_wildtype	0.839957	1.6825	Dead
45	BRCA2 other	BRCA2_other	0.487273	3.18333	Dead
63	BRCA1 Exon 10	BRCA1_Exon_10_low	0.126619	1.13167	Dead
72	BRCA1 Exon 10	BRCA1_Exon_10_high	1.93897	2.84667	Dead
41	BRCA wildtype	BRCA_wildtype	0.255288	1.5975	Dead
20	BRCA wildtype	BRCA_wildtype	0.532325	1.425	Dead
45	BRCA wildtype	BRCA_wildtype	0.255755	1.97	Dead
68	BRCA1 other	BRCA1_other	0.327139	1.89	Dead
42	BRCA wildtype	BRCA_wildtype	0.407624	1.34	Dead
56	BRCA wildtype	BRCA_wildtype	0.286706	1.63583	Dead
61	BRCA2 Exon 11	BRCA2_Exon_11	0.561418	10.3175	Alive
34	BRCA wildtype	BRCA_wildtype	0.910106	11.1008	Alive
56	BRCA wildtype	BRCA_wildtype	0.43092	11.7342	Alive
57	BRCA wildtype	BRCA_wildtype	1.67843	6.75083	Dead
78	BRCA wildtype	BRCA_wildtype	0.162531	1.79167	Dead
73	BRCA1 other	BRCA1_other	0.526935	10.4467	Dead
60	BRCA wildtype	BRCA_wildtype	0.517717	8.84083	Dead
84	BRCA1 other	BRCA1_other	0.231719	2.52083	Dead
61	BRCA1 Exon 10	BRCA1_Exon_10_high	0.641923	5.75583	Dead
77	BRCA1 Exon 10	BRCA1_Exon_10_low	0.279971	9.90917	Alive
71	BRCA wildtype	BRCA_wildtype	0.214555	16.8192	Alive
46	BRCA wildtype	BRCA_wildtype	0.525535	13.0383	Alive
82	BRCA2 Exon 11	BRCA2_Exon_11	0.48264	4.18333	Dead
43	BRCA wildtype	BRCA_wildtype	0.321117	0.783333	Dead
81	BRCA wildtype	BRCA_wildtype	0.322456	0.534167	Dead
49	BRCA wildtype	BRCA_wildtype	1.47137	1.84417	Dead
44	BRCA wildtype	BRCA_wildtype	0.572452	0.876667	Dead
56	BRCA wildtype	BRCA_wildtype	0.42625	0.665833	Dead
38	BRCA wildtype	BRCA_wildtype	1.65403	1.2	Dead
35	BRCA wildtype	BRCA_wildtype	0.367391	1.07667	Dead
46	BRCA wildtype	BRCA_wildtype	0.552371	0.561667	Dead
40	BRCA wildtype	BRCA_wildtype	0.609467	5.20833	Alive
57	BRCA1 other	BRCA1_other	0	2.01083	Dead
49	BRCA2 Exon 11	BRCA2_Exon_11	0.445402	1.59998	Dead
44	BRCA1 Exon 10	BRCA1_Exon_10_high	0.564774	2.93421	Dead
84	BRCA1 other	BRCA1_other	1.09662	1.58354	Dead
90	BRCA2 other	BRCA2_other	0.677171	2.13422	Dead
95	BRCA1 Exon 10	BRCA1_Exon_10_high	2.04205	1.86025	Dead
69	BRCA2 Exon 11	BRCA2_Exon_11	0	2.66024	Dead
72	BRCA1 other	BRCA1_other	0.479018	2.49586	Dead
49	BRCA1 Exon 10	BRCA1_Exon_10_high	0.706416	0.978071	Dead
59	BRCA1 other	BRCA1_other	0.702904	2.78079	Dead
43	BRCA1 Exon 10	BRCA1_Exon_10_low	0.499178	2.18628	Dead
94	BRCA1 other	BRCA1_other	0.509068	1.33697	Dead
73	BRCA1 other	BRCA1_other	0.225787	1.68217	Dead
76	BRCA1 Exon 10	BRCA1_Exon_10_low	0.472719	2.65477	Dead
74	BRCA2 other	BRCA2_other	0.692955	2.61093	Dead
47	BRCA1 other	BRCA1_other	0.0421233	1.6493	Dead
65	BRCA2 other	BRCA2_other	0.680474	2.65477	Dead
86	BRCA1 Exon 10	BRCA1_Exon_10_high	1.05069	2.64107	Dead
78	BRCA1 Exon 10	BRCA1_Exon_10_high	1.45254	2.31504	Dead
47	BRCA2 Exon 11	BRCA2_Exon_11	0	2.52874	Dead
72	BRCA1 other	BRCA1_other	0.769151	1.93697	Dead
27	BRCA2 Exon 11	BRCA2_Exon_11	0.78165	2.80819	Dead
64	BRCA1 other	BRCA1_other	0.219558	10.3975	Dead
91	BRCA1 Exon 10	BRCA1_Exon_10_low	0.515413	11.85	Alive
94	BRCA2 Exon 11	BRCA2_Exon_11	0.511988	13.45	Alive
52	BRCA wildtype	BRCA_wildtype	0.396172	11.5625	Alive
49	BRCA wildtype	BRCA_wildtype	0.357018	10.5567	Alive
59	BRCA wildtype	BRCA_wildtype	0.741569	10.9367	Dead
98	BRCA2 Exon 11	BRCA2_Exon_11	0.29545	11.1775	Dead
39	BRCA wildtype	BRCA_wildtype	0.186354	10.9342	Alive
81	BRCA1 other	BRCA1_other	0.14944	11.03	Alive
85	BRCA1 Exon 10	BRCA1_Exon_10_low	0.0907623	11.1225	Alive
78	BRCA wildtype	BRCA_wildtype	0.401396	11.2158	Alive
64	BRCA2 other	BRCA2_other	0.157871	10.2475	Alive
64	BRCA1 Exon 10	BRCA1_Exon_10_low	0.248718	10.7975	Alive
66	BRCA2 other	BRCA2_other	0.191156	11.94	Alive
88	BRCA1 other	BRCA1_other	0	10.4525	Dead
39	BRCA wildtype	BRCA_wildtype	0.430122	11.3608	Alive
69	BRCA1 other	BRCA1_other	0	10.775	Alive
46	BRCA wildtype	BRCA_wildtype	0.578221	10.6875	Alive
43	BRCA wildtype	BRCA_wildtype	0.564717	10.5508	Dead
40	BRCA wildtype	BRCA_wildtype	0	10.07	Alive
88	BRCA1 Exon 10	BRCA1_Exon_10_low	0.227515	11.6475	Alive
44	BRCA wildtype	BRCA_wildtype	0	10.6167	Alive
27	BRCA wildtype	BRCA_wildtype	0	10.0475	Alive
78	BRCA1 Exon 10	BRCA1_Exon_10_high	1.318	11.8883	Alive
76	BRCA2 other	BRCA2_other	0.258372	11.6425	Alive
47	BRCA wildtype	BRCA_wildtype	0.760481	15.4708	Alive
44	BRCA wildtype	BRCA_wildtype	0.459488	13.2775	Alive
92	BRCA wildtype	BRCA_wildtype	0.366656	14.9592	Alive
65	BRCA2 Exon 11	BRCA2_Exon_11	0.490112	10.5425	Dead
81	BRCA2 Exon 11	BRCA2_Exon_11	0.543465	14.8667	Dead
81	BRCA wildtype	BRCA_wildtype	0.545626	11.875	Dead
78	BRCA1 other	BRCA1_other	0.156763	15.0883	Alive
46	BRCA2 other	BRCA2_other	0.162704	15.4792	Alive
61	BRCA1 other	BRCA1_other	0.180528	14.965	Alive
69	BRCA2 Exon 11	BRCA2_Exon_11	0.452322	11.9183	Dead
65	BRCA wildtype	BRCA_wildtype	0.457506	11.6775	Dead
64	BRCA2 other	BRCA2_other	0.110672	13.1192	Alive
84	BRCA1 other	BRCA1_other	0.464836	11.1117	Dead
50	BRCA wildtype	BRCA_wildtype	0.521233	12.7992	Alive
73	BRCA1 Exon 10	BRCA1_Exon_10_low	0.324034	16.825	Alive
54	BRCA2 Exon 11	BRCA2_Exon_11	0.294745	16.9583	Dead
80	BRCA1 Exon 10	BRCA1_Exon_10_high	1.27656	20.625	Alive
71	BRCA1 other	BRCA1_other	1.58247	13.4083	Alive
74	BRCA1 other	BRCA1_other	0.306785	14.9842	Dead
65	BRCA wildtype	BRCA_wildtype	0.401489	12.665	Dead
94	BRCA1 other	BRCA1_other	0.450797	11.05	Alive

## Sheet: Figure 2c
Figure 2c
HRD_SUM_score	BRCA_exon_location	BRCA_location_Δ11q_expression	BRCA1_Δ11q_expression	Overall_survival_years	Status
65	BRCA wildtype	BRCA_wildtype	0.529243	1.30667	Dead
33	BRCA wildtype	BRCA_wildtype	0.637534	0.504167	Dead
54	BRCA wildtype	BRCA_wildtype	0.535785	2.66333	Dead
76	BRCA1 other	BRCA1_other	0.428515	4.655	Dead
50	BRCA wildtype	BRCA_wildtype	1.18867	1.87417	Dead
71	BRCA wildtype	BRCA_wildtype	0.244595	1.8875	Dead
32	BRCA wildtype	BRCA_wildtype	0.422378	1.35917	Dead
48	BRCA wildtype	BRCA_wildtype	0.679749	1.81917	Dead
28	BRCA wildtype	BRCA_wildtype	0.793327	1.6325	Dead
48	BRCA2 Exon 11	BRCA2_Exon_11	0.96036	1.6875	Dead
58	BRCA1 other	BRCA1_other	0.310531	1.75917	Dead
48	BRCA wildtype	BRCA_wildtype	0.864684	3.25167	Dead
53	BRCA wildtype	BRCA_wildtype	0.835266	2.4275	Dead
67	BRCA1 Exon 10	BRCA1_Exon_10_high	1.06925	2.30917	Dead
50	BRCA wildtype	BRCA_wildtype	1.07328	1.15917	Dead
36	BRCA wildtype	BRCA_wildtype	0.19721	4.81917	Dead
39	BRCA wildtype	BRCA_wildtype	0.409491	4.49	Dead
27	BRCA wildtype	BRCA_wildtype	0.523555	2.20833	Dead
89	BRCA1 other	BRCA1_other	0.462019	7.8875	Dead
51	BRCA wildtype	BRCA_wildtype	0.472068	4.73167	Dead
41	BRCA wildtype	BRCA_wildtype	0.484509	3.86	Dead
37	BRCA wildtype	BRCA_wildtype	0.530646	0.851667	Dead
6	BRCA wildtype	BRCA_wildtype	0.839957	1.6825	Dead
45	BRCA2 other	BRCA2_other	0.487273	3.18333	Dead
63	BRCA1 Exon 10	BRCA1_Exon_10_low	0.126619	1.13167	Dead
72	BRCA1 Exon 10	BRCA1_Exon_10_high	1.93897	2.84667	Dead
41	BRCA wildtype	BRCA_wildtype	0.255288	1.5975	Dead
20	BRCA wildtype	BRCA_wildtype	0.532325	1.425	Dead
45	BRCA wildtype	BRCA_wildtype	0.255755	1.97	Dead
68	BRCA1 other	BRCA1_other	0.327139	1.89	Dead
42	BRCA wildtype	BRCA_wildtype	0.407624	1.34	Dead
56	BRCA wildtype	BRCA_wildtype	0.286706	1.63583	Dead
61	BRCA2 Exon 11	BRCA2_Exon_11	0.561418	10.3175	Alive
34	BRCA wildtype	BRCA_wildtype	0.910106	11.1008	Alive
56	BRCA wildtype	BRCA_wildtype	0.43092	11.7342	Alive
57	BRCA wildtype	BRCA_wildtype	1.67843	6.75083	Dead
78	BRCA wildtype	BRCA_wildtype	0.162531	1.79167	Dead
73	BRCA1 other	BRCA1_other	0.526935	10.4467	Dead
60	BRCA wildtype	BRCA_wildtype	0.517717	8.84083	Dead
84	BRCA1 other	BRCA1_other	0.231719	2.52083	Dead
61	BRCA1 Exon 10	BRCA1_Exon_10_high	0.641923	5.75583	Dead
77	BRCA1 Exon 10	BRCA1_Exon_10_low	0.279971	9.90917	Alive
71	BRCA wildtype	BRCA_wildtype	0.214555	16.8192	Alive
46	BRCA wildtype	BRCA_wildtype	0.525535	13.0383	Alive
82	BRCA2 Exon 11	BRCA2_Exon_11	0.48264	4.18333	Dead
43	BRCA wildtype	BRCA_wildtype	0.321117	0.783333	Dead
81	BRCA wildtype	BRCA_wildtype	0.322456	0.534167	Dead
49	BRCA wildtype	BRCA_wildtype	1.47137	1.84417	Dead
44	BRCA wildtype	BRCA_wildtype	0.572452	0.876667	Dead
56	BRCA wildtype	BRCA_wildtype	0.42625	0.665833	Dead
38	BRCA wildtype	BRCA_wildtype	1.65403	1.2	Dead
35	BRCA wildtype	BRCA_wildtype	0.367391	1.07667	Dead
46	BRCA wildtype	BRCA_wildtype	0.552371	0.561667	Dead
40	BRCA wildtype	BRCA_wildtype	0.609467	5.20833	Alive
57	BRCA1 other	BRCA1_other	0	2.01083	Dead
49	BRCA2 Exon 11	BRCA2_Exon_11	0.445402	1.59998	Dead
44	BRCA1 Exon 10	BRCA1_Exon_10_high	0.564774	2.93421	Dead
84	BRCA1 other	BRCA1_other	1.09662	1.58354	Dead
90	BRCA2 other	BRCA2_other	0.677171	2.13422	Dead
95	BRCA1 Exon 10	BRCA1_Exon_10_high	2.04205	1.86025	Dead
69	BRCA2 Exon 11	BRCA2_Exon_11	0	2.66024	Dead
72	BRCA1 other	BRCA1_other	0.479018	2.49586	Dead
49	BRCA1 Exon 10	BRCA1_Exon_10_high	0.706416	0.978071	Dead
59	BRCA1 other	BRCA1_other	0.702904	2.78079	Dead
43	BRCA1 Exon 10	BRCA1_Exon_10_low	0.499178	2.18628	Dead
94	BRCA1 other	BRCA1_other	0.509068	1.33697	Dead
73	BRCA1 other	BRCA1_other	0.225787	1.68217	Dead
76	BRCA1 Exon 10	BRCA1_Exon_10_low	0.472719	2.65477	Dead
74	BRCA2 other	BRCA2_other	0.692955	2.61093	Dead
47	BRCA1 other	BRCA1_other	0.0421233	1.6493	Dead
65	BRCA2 other	BRCA2_other	0.680474	2.65477	Dead
86	BRCA1 Exon 10	BRCA1_Exon_10_high	1.05069	2.64107	Dead
78	BRCA1 Exon 10	BRCA1_Exon_10_high	1.45254	2.31504	Dead
47	BRCA2 Exon 11	BRCA2_Exon_11	0	2.52874	Dead
72	BRCA1 other	BRCA1_other	0.769151	1.93697	Dead
27	BRCA2 Exon 11	BRCA2_Exon_11	0.78165	2.80819	Dead
64	BRCA1 other	BRCA1_other	0.219558	10.3975	Dead
91	BRCA1 Exon 10	BRCA1_Exon_10_low	0.515413	11.85	Alive
94	BRCA2 Exon 11	BRCA2_Exon_11	0.511988	13.45	Alive
52	BRCA wildtype	BRCA_wildtype	0.396172	11.5625	Alive
49	BRCA wildtype	BRCA_wildtype	0.357018	10.5567	Alive
59	BRCA wildtype	BRCA_wildtype	0.741569	10.9367	Dead
98	BRCA2 Exon 11	BRCA2_Exon_11	0.29545	11.1775	Dead
39	BRCA wildtype	BRCA_wildtype	0.186354	10.9342	Alive
81	BRCA1 other	BRCA1_other	0.14944	11.03	Alive
85	BRCA1 Exon 10	BRCA1_Exon_10_low	0.0907623	11.1225	Alive
78	BRCA wildtype	BRCA_wildtype	0.401396	11.2158	Alive
64	BRCA2 other	BRCA2_other	0.157871	10.2475	Alive
64	BRCA1 Exon 10	BRCA1_Exon_10_low	0.248718	10.7975	Alive
66	BRCA2 other	BRCA2_other	0.191156	11.94	Alive
88	BRCA1 other	BRCA1_other	0	10.4525	Dead
39	BRCA wildtype	BRCA_wildtype	0.430122	11.3608	Alive
69	BRCA1 other	BRCA1_other	0	10.775	Alive
46	BRCA wildtype	BRCA_wildtype	0.578221	10.6875	Alive
43	BRCA wildtype	BRCA_wildtype	0.564717	10.5508	Dead
40	BRCA wildtype	BRCA_wildtype	0	10.07	Alive
88	BRCA1 Exon 10	BRCA1_Exon_10_low	0.227515	11.6475	Alive
44	BRCA wildtype	BRCA_wildtype	0	10.6167	Alive
27	BRCA wildtype	BRCA_wildtype	0	10.0475	Alive
78	BRCA1 Exon 10	BRCA1_Exon_10_high	1.318	11.8883	Alive
76	BRCA2 other	BRCA2_other	0.258372	11.6425	Alive
47	BRCA wildtype	BRCA_wildtype	0.760481	15.4708	Alive
44	BRCA wildtype	BRCA_wildtype	0.459488	13.2775	Alive
92	BRCA wildtype	BRCA_wildtype	0.366656	14.9592	Alive
65	BRCA2 Exon 11	BRCA2_Exon_11	0.490112	10.5425	Dead
81	BRCA2 Exon 11	BRCA2_Exon_11	0.543465	14.8667	Dead
81	BRCA wildtype	BRCA_wildtype	0.545626	11.875	Dead
78	BRCA1 other	BRCA1_other	0.156763	15.0883	Alive
46	BRCA2 other	BRCA2_other	0.162704	15.4792	Alive
61	BRCA1 other	BRCA1_other	0.180528	14.965	Alive
69	BRCA2 Exon 11	BRCA2_Exon_11	0.452322	11.9183	Dead
65	BRCA wildtype	BRCA_wildtype	0.457506	11.6775	Dead
64	BRCA2 other	BRCA2_other	0.110672	13.1192	Alive
84	BRCA1 other	BRCA1_other	0.464836	11.1117	Dead
50	BRCA wildtype	BRCA_wildtype	0.521233	12.7992	Alive
73	BRCA1 Exon 10	BRCA1_Exon_10_low	0.324034	16.825	Alive
54	BRCA2 Exon 11	BRCA2_Exon_11	0.294745	16.9583	Dead
80	BRCA1 Exon 10	BRCA1_Exon_10_high	1.27656	20.625	Alive
71	BRCA1 other	BRCA1_other	1.58247	13.4083	Alive
74	BRCA1 other	BRCA1_other	0.306785	14.9842	Dead
65	BRCA wildtype	BRCA_wildtype	0.401489	12.665	Dead
94	BRCA1 other	BRCA1_other	0.450797	11.05	Alive

## Sheet: Figure 2d
Figure 2d
HRD_SUM_score	BRCA_exon_location	BRCA_location_Δ11q_expression	BRCA1_Δ11q_expression	Overall_survival_years	Status
65	BRCA wildtype	BRCA_wildtype	0.529243	1.30667	Dead
33	BRCA wildtype	BRCA_wildtype	0.637534	0.504167	Dead
54	BRCA wildtype	BRCA_wildtype	0.535785	2.66333	Dead
76	BRCA1 other	BRCA1_other	0.428515	4.655	Dead
50	BRCA wildtype	BRCA_wildtype	1.18867	1.87417	Dead
71	BRCA wildtype	BRCA_wildtype	0.244595	1.8875	Dead
32	BRCA wildtype	BRCA_wildtype	0.422378	1.35917	Dead
48	BRCA wildtype	BRCA_wildtype	0.679749	1.81917	Dead
28	BRCA wildtype	BRCA_wildtype	0.793327	1.6325	Dead
48	BRCA2 Exon 11	BRCA2_Exon_11	0.96036	1.6875	Dead
58	BRCA1 other	BRCA1_other	0.310531	1.75917	Dead
48	BRCA wildtype	BRCA_wildtype	0.864684	3.25167	Dead
53	BRCA wildtype	BRCA_wildtype	0.835266	2.4275	Dead
67	BRCA1 Exon 10	BRCA1_Exon_10_high	1.06925	2.30917	Dead
50	BRCA wildtype	BRCA_wildtype	1.07328	1.15917	Dead
36	BRCA wildtype	BRCA_wildtype	0.19721	4.81917	Dead
39	BRCA wildtype	BRCA_wildtype	0.409491	4.49	Dead
27	BRCA wildtype	BRCA_wildtype	0.523555	2.20833	Dead
89	BRCA1 other	BRCA1_other	0.462019	7.8875	Dead
51	BRCA wildtype	BRCA_wildtype	0.472068	4.73167	Dead
41	BRCA wildtype	BRCA_wildtype	0.484509	3.86	Dead
37	BRCA wildtype	BRCA_wildtype	0.530646	0.851667	Dead
6	BRCA wildtype	BRCA_wildtype	0.839957	1.6825	Dead
45	BRCA2 other	BRCA2_other	0.487273	3.18333	Dead
63	BRCA1 Exon 10	BRCA1_Exon_10_low	0.126619	1.13167	Dead
72	BRCA1 Exon 10	BRCA1_Exon_10_high	1.93897	2.84667	Dead
41	BRCA wildtype	BRCA_wildtype	0.255288	1.5975	Dead
20	BRCA wildtype	BRCA_wildtype	0.532325	1.425	Dead
45	BRCA wildtype	BRCA_wildtype	0.255755	1.97	Dead
68	BRCA1 other	BRCA1_other	0.327139	1.89	Dead
42	BRCA wildtype	BRCA_wildtype	0.407624	1.34	Dead
56	BRCA wildtype	BRCA_wildtype	0.286706	1.63583	Dead
61	BRCA2 Exon 11	BRCA2_Exon_11	0.561418	10.3175	Alive
34	BRCA wildtype	BRCA_wildtype	0.910106	11.1008	Alive
56	BRCA wildtype	BRCA_wildtype	0.43092	11.7342	Alive
57	BRCA wildtype	BRCA_wildtype	1.67843	6.75083	Dead
78	BRCA wildtype	BRCA_wildtype	0.162531	1.79167	Dead
73	BRCA1 other	BRCA1_other	0.526935	10.4467	Dead
60	BRCA wildtype	BRCA_wildtype	0.517717	8.84083	Dead
84	BRCA1 other	BRCA1_other	0.231719	2.52083	Dead
61	BRCA1 Exon 10	BRCA1_Exon_10_high	0.641923	5.75583	Dead
77	BRCA1 Exon 10	BRCA1_Exon_10_low	0.279971	9.90917	Alive
71	BRCA wildtype	BRCA_wildtype	0.214555	16.8192	Alive
46	BRCA wildtype	BRCA_wildtype	0.525535	13.0383	Alive
82	BRCA2 Exon 11	BRCA2_Exon_11	0.48264	4.18333	Dead
43	BRCA wildtype	BRCA_wildtype	0.321117	0.783333	Dead
81	BRCA wildtype	BRCA_wildtype	0.322456	0.534167	Dead
49	BRCA wildtype	BRCA_wildtype	1.47137	1.84417	Dead
44	BRCA wildtype	BRCA_wildtype	0.572452	0.876667	Dead
56	BRCA wildtype	BRCA_wildtype	0.42625	0.665833	Dead
38	BRCA wildtype	BRCA_wildtype	1.65403	1.2	Dead
35	BRCA wildtype	BRCA_wildtype	0.367391	1.07667	Dead
46	BRCA wildtype	BRCA_wildtype	0.552371	0.561667	Dead
40	BRCA wildtype	BRCA_wildtype	0.609467	5.20833	Alive
57	BRCA1 other	BRCA1_other	0	2.01083	Dead
49	BRCA2 Exon 11	BRCA2_Exon_11	0.445402	1.59998	Dead
44	BRCA1 Exon 10	BRCA1_Exon_10_high	0.564774	2.93421	Dead
84	BRCA1 other	BRCA1_other	1.09662	1.58354	Dead
90	BRCA2 other	BRCA2_other	0.677171	2.13422	Dead
95	BRCA1 Exon 10	BRCA1_Exon_10_high	2.04205	1.86025	Dead
69	BRCA2 Exon 11	BRCA2_Exon_11	0	2.66024	Dead
72	BRCA1 other	BRCA1_other	0.479018	2.49586	Dead
49	BRCA1 Exon 10	BRCA1_Exon_10_high	0.706416	0.978071	Dead
59	BRCA1 other	BRCA1_other	0.702904	2.78079	Dead
43	BRCA1 Exon 10	BRCA1_Exon_10_low	0.499178	2.18628	Dead
94	BRCA1 other	BRCA1_other	0.509068	1.33697	Dead
73	BRCA1 other	BRCA1_other	0.225787	1.68217	Dead
76	BRCA1 Exon 10	BRCA1_Exon_10_low	0.472719	2.65477	Dead
74	BRCA2 other	BRCA2_other	0.692955	2.61093	Dead
47	BRCA1 other	BRCA1_other	0.0421233	1.6493	Dead
65	BRCA2 other	BRCA2_other	0.680474	2.65477	Dead
86	BRCA1 Exon 10	BRCA1_Exon_10_high	1.05069	2.64107	Dead
78	BRCA1 Exon 10	BRCA1_Exon_10_high	1.45254	2.31504	Dead
47	BRCA2 Exon 11	BRCA2_Exon_11	0	2.52874	Dead
72	BRCA1 other	BRCA1_other	0.769151	1.93697	Dead
27	BRCA2 Exon 11	BRCA2_Exon_11	0.78165	2.80819	Dead
64	BRCA1 other	BRCA1_other	0.219558	10.3975	Dead
91	BRCA1 Exon 10	BRCA1_Exon_10_low	0.515413	11.85	Alive
94	BRCA2 Exon 11	BRCA2_Exon_11	0.511988	13.45	Alive
52	BRCA wildtype	BRCA_wildtype	0.396172	11.5625	Alive
49	BRCA wildtype	BRCA_wildtype	0.357018	10.5567	Alive
59	BRCA wildtype	BRCA_wildtype	0.741569	10.9367	Dead
98	BRCA2 Exon 11	BRCA2_Exon_11	0.29545	11.1775	Dead
39	BRCA wildtype	BRCA_wildtype	0.186354	10.9342	Alive
81	BRCA1 other	BRCA1_other	0.14944	11.03	Alive
85	BRCA1 Exon 10	BRCA1_Exon_10_low	0.0907623	11.1225	Alive
78	BRCA wildtype	BRCA_wildtype	0.401396	11.2158	Alive
64	BRCA2 other	BRCA2_other	0.157871	10.2475	Alive
64	BRCA1 Exon 10	BRCA1_Exon_10_low	0.248718	10.7975	Alive
66	BRCA2 other	BRCA2_other	0.191156	11.94	Alive
88	BRCA1 other	BRCA1_other	0	10.4525	Dead
39	BRCA wildtype	BRCA_wildtype	0.430122	11.3608	Alive
69	BRCA1 other	BRCA1_other	0	10.775	Alive
46	BRCA wildtype	BRCA_wildtype	0.578221	10.6875	Alive
43	BRCA wildtype	BRCA_wildtype	0.564717	10.5508	Dead
40	BRCA wildtype	BRCA_wildtype	0	10.07	Alive
88	BRCA1 Exon 10	BRCA1_Exon_10_low	0.227515	11.6475	Alive
44	BRCA wildtype	BRCA_wildtype	0	10.6167	Alive
27	BRCA wildtype	BRCA_wildtype	0	10.0475	Alive
78	BRCA1 Exon 10	BRCA1_Exon_10_high	1.318	11.8883	Alive
76	BRCA2 other	BRCA2_other	0.258372	11.6425	Alive
47	BRCA wildtype	BRCA_wildtype	0.760481	15.4708	Alive
44	BRCA wildtype	BRCA_wildtype	0.459488	13.2775	Alive
92	BRCA wildtype	BRCA_wildtype	0.366656	14.9592	Alive
65	BRCA2 Exon 11	BRCA2_Exon_11	0.490112	10.5425	Dead
81	BRCA2 Exon 11	BRCA2_Exon_11	0.543465	14.8667	Dead
81	BRCA wildtype	BRCA_wildtype	0.545626	11.875	Dead
78	BRCA1 other	BRCA1_other	0.156763	15.0883	Alive
46	BRCA2 other	BRCA2_other	0.162704	15.4792	Alive
61	BRCA1 other	BRCA1_other	0.180528	14.965	Alive
69	BRCA2 Exon 11	BRCA2_Exon_11	0.452322	11.9183	Dead
65	BRCA wildtype	BRCA_wildtype	0.457506	11.6775	Dead
64	BRCA2 other	BRCA2_other	0.110672	13.1192	Alive
84	BRCA1 other	BRCA1_other	0.464836	11.1117	Dead
50	BRCA wildtype	BRCA_wildtype	0.521233	12.7992	Alive
73	BRCA1 Exon 10	BRCA1_Exon_10_low	0.324034	16.825	Alive
54	BRCA2 Exon 11	BRCA2_Exon_11	0.294745	16.9583	Dead
80	BRCA1 Exon 10	BRCA1_Exon_10_high	1.27656	20.625	Alive
71	BRCA1 other	BRCA1_other	1.58247	13.4083	Alive
74	BRCA1 other	BRCA1_other	0.306785	14.9842	Dead
65	BRCA wildtype	BRCA_wildtype	0.401489	12.665	Dead
94	BRCA1 other	BRCA1_other	0.450797	11.05	Alive

## Sheet: Figure 2e
Figure 2e
Participant ID	germline BRCA status	Genomic position	Exon	Functional domain	Coding change	Protein coding	Mutation type	Mutation type group	Founder	ClinVar variant ID	Global MAF
66232	BRCA1	17: 41244678-41244682	Exon 10/23	DBD	NM_007294.3:c.2866_2870del	p.(Ser956ValfsTer13)	frameshift deletion	Truncating	no	54702	-
65962	BRCA1	17: 41223242	Exon 15/23	outside domain	NM_007294.3:c.4689C>G	p.(Tyr1563Ter)	nonsense	Truncating	no	37607	3.989e-06
65952	BRCA1	17: 41258504	Exon 4/23	RING	NM_007294.3:c.181T>G	p.(Cys61Gly)	missense	Missense	Polish/Baltic/Eastern European	17661	3.19e-05
66498	BRCA1
4045	BRCA1	17: 41209079-41209080	Exon 19/23	outside domain	NM_007294.3:c.5266dup	p.(Gln1756ProfsTer74)	frameshift duplication	Truncating	pan-Eastern European and Ashkenazi	17677	0.0001803
66419	BRCA1	17: 41244215	Exon 10/23	outside domain	NM_007294.3:c.3333del	p.(Glu1112AsnfsTer5)	frameshift deletion	Truncating	no	54847	-
2185	BRCA1
2077	BRCA2	13: 32911298-E14:E29432911301	Exon 11/27	RAD51-BD	NM_000059.3:c.2808_2811del	p.(Ala938ProfsTer21)	frameshift deletion	Truncating	Spanish/Iberian	9322	-
65953	BRCA2	13: 32899292	Exon 4/27	outside domain	NM_000059.3:c.396T>A	p.(Cys132Ter)	nonsense	Truncating	no	37869	-
65960	BRCA2	13: 32929058-32929059	Exon 14/27	outside domain	NM_000059.3:c.7069_7070del	p.(Leu2357ValfsTer2)	frameshift deletion	Truncating	no	38082	-
15266	BRCA2
10154	BRCA2	13: 32914974-32914977	Exon 11/27	outside domain	NM_000059.3:c.6486_6489del	p.(Lys2162AsnfsTer5)	frameshift deletion	Truncating	no	38048	-
11759	BRCA2	13: 32914174	Exon 11/27	RAD51-BD	NM_000059.3:c.5682C>G	p.(Tyr1894Ter)	nonsense	Truncating	no	37989	3.994e-06
9956	BRCA2	13: 32972574	Exon 27/27	outside domain	NM_000059.3:c.9924C>G	p.(Tyr3308Ter)	nonsense	Truncating	no	52916	7.96e-06
11433	BRCA1	17: 41222952-41222967	Exon 15/23	BRCT	NM_007294.3:c.4964_4979del	p.(Ser1655Ter)	nonsense	Truncating	no	55334	3.995e-06
65908	BRCA1	17: 41245130	Exon 10/23	DBD	NM_007294.3:c.2418del	p.(Ala807HisfsTer8)	frameshift deletion	Truncating	no	252379	-
2956	BRCA2	17: 41246291	Exon 10/23	outside domain	NM_007294.3:c.1257del	p.(Asp420MetfsTer10)	frameshift deletion	Truncating	no	254393	-
6295	BRCA1	17: 41234451	Exon 12/23	outside domain	NM_007294.3:c.4327C>T	p.(Arg1443Ter)	nonsense	Truncating	French-Canadian/European	17675	2.476e-05
4638	BRCA1		Exon 8/23				deletion	SV
1767	BRCA1	17: 41246040	Exon 10/23	DBD	NM_007294.3:c.1508del	p.(Lys503SerfsTer29)	frameshift deletion	Truncating	no	54275	-
12185	BRCA1	17: 41246334-41246373	Exon 10/23	outside domain	NM_007294.3:c.1175_1214del	p.(Leu392GlnfsTer5)	frameshift deletion	Truncating	no	17665	-
1654	BRCA1	17: 41245587	Exon 10/23	DBD	NM_007294.3:c.1961del	p.(Lys654SerfsTer47)	frameshift deletion	Truncating	no	37438	1.063e-05
66200	BRCA2
5693	BRCA1	17: 41258504	Exon 4/23	RING	NM_007294.3:c.181T>G	p.(Cys61Gly)	missense	Missense	Polish/Baltic/Eastern European	17661	3.19e-05
1880	BRCA1	17: 41267746	Exon 3/23	RING	NM_007294.3:c.131G>T	p.(Cys44Phe)	missense	Missense	no	54200	-
2400	BRCA1	17: 41228602-41228603	Exon 13/23	outside domain	NM_007294.3:c.4386dup	p.(Tyr1463IlefsTer13)	frameshift duplication	Truncating	no	188414	-
9538	BRCA2	NC_000013.10:g.32968838dup	Exon 25/27	DBD	NM_000059.3:c.9269dup	p.(Val3091Argfs*20)	frameshift duplication	Truncating	no	52797
2687	BRCA2	13: 32913709-32913715	Exon 11/27	RAD51-BD	NM_000059.3:c.5217_5223del	p.(Tyr1739Ter)	nonsense	Truncating	no	51822	-
1386	BRCA1	17: 41244986-41244987	Exon 10/23	DBD	NM_007294.3:c.2560_2561dup	p.(Gln855LeufsTer39)	frameshift duplication	Truncating	no	54600	-
2846	BRCA1	17: 41244712-41244714	Exon 10/23	DBD	NM_007294.3(BRCA1):c.2834_2836delinsC	p.(Ser945fs)	frameshift deletion	Truncating	no	54694	-
4757	BRCA2	13: 32915250-32915251	Exon 11/27	outside domain	NM_000059.3:c.6761_6762del	p.(Phe2254TyrfsTer6)	frameshift deletion	Truncating	no	52178	-
3903	BRCA2	13: 32914438	Exon 11/27	RAD51-BD	NM_000059.3:c.5946del	p.(Ser1982ArgfsTer22)	frameshift deletion	Truncating	Ashkenazi	9325	-
2315	BRCA1	17: 41243576	Exon 10/23	outside domain	NM_007294.3:c.3972del	p.(Met1324IlefsTer12)	frameshift deletion	Truncating	no	55065	-
2835	BRCA2
11186	BRCA1	17: 41256205-41256206	Exon 6/23	outside domain	NM_007294.3:c.374dup	p.(Gln126ProfsTer16)	frameshift duplication	Truncating	no	545900	-
2083	BRCA1	17: 41209079-41209080	Exon 19/23	outside domain	NM_007294.3:c.5266dup	p.(Gln1756ProfsTer74)	frameshift duplication	Truncating	pan-Eastern European and Ashkenazi	17677	0.0001803
1617	BRCA1	17: 41245159	Exon 10/23	DBD	NM_007294.3:c.2389del	p.(Glu797AsnfsTer6)	frameshift deletion	Truncating	no	54553	-
3691	BRCA2	13: 32914767-32914768	Exon 11/27	outside domain	NM_000059.3:c.6275_6276del	p.(Leu2092ProfsTer7)	frameshift deletion	Truncating	no	9318	-
5129	BRCA2	13: 32914437	Exon 11/27	RAD51-BD	NM_000059.3:c.5945G>C	p.(Ser1982Thr)	missense	Missense	no	38010	-
7438	BRCA1	17: 41245210	Exon 10/23	DBD	NM_007294.3:c.2338C>T	p.(Gln780Ter)	nonsense	Truncating	no	54540	3.988e-06
6708	BRCA1	17: 41276045-41276046	Exon 2/23	RING	NM_007294.3:c.68_69del	p.(Glu23ValfsTer17)	frameshift microsatellite	Truncating	Ashkenazi	17662	-
4894	BRCA2	13: 32913795-32913796	Exon 11/27	RAD51-BD	NM_000059.3:c.5303_5304del	p.(Leu1768ArgfsTer5)	frameshift deletion	Truncating	no	37957	-
9374	BRCA1	17: 41244866-41244867	Exon 10/23	DBD	NM_007294.3:c.2681_2682del	p.(Lys894ThrfsTer8)	frameshift deletion	Truncating	no	17667	-
66644	BRCA2
9850	BRCA2	13: 32912172-32912173	Exon 11/27	RAD51-BD	NM_000059.3:c.3680_3681del	p.(Leu1227GlnfsTer5)	frameshift deletion	Truncating	no	51504	-
66652	BRCA1	17: 41197784	Exon 23/23	BRCT	NM_007294.3:c.5503C>T	p.(Arg1835Ter)	nonsense	Truncating	no	55601	1.194e-05
2428	BRCA2
2187	BRCA1	17: 41209079-41209080	Exon 19/23	BRCT	NM_007294.3:c.5266dup	p.(Gln1756ProfsTer74)	frameshift duplication	Truncating	pan-Eastern European and Ashkenazi	17677	0.0001803
66031	BRCA2	13: 32912965-32912968	Exon 11/27	RAD51-BD	NM_000059.3:c.4478_4481del	p.(Glu1493ValfsTer10)	frameshift deletion	Truncating	no	51653
5619	BRCA2		Exon 14-16/27				deletion	SV
8424	BRCA1	17: 41243787-41243788	Exon 10/23	outside domain	NM_007294.3:c.3760_3761insT	p.(Lys1254IlefsTer13)	frameshift duplication	Truncating	no	54995	-
8836	BRCA2		Exon 14-16/27				deletion	SV
11731	BRCA2	13: 32907428	Exon 10/27	outside domain	NM_000059.3:c.1813dup	p.(Ile605AsnfsTer11)	frameshift duplication	Truncating	no	37762	-
8690	BRCA1	17: 41242963	Exon 11/23	outside domain	NM_007294.3:c.4183C>T	p.(Gln1395Ter)	nonsense	Truncating	no	55125	4.118e-06
66350	BRCA2
8473	BRCA1	17: 41244319-41244320	Exon 10/23	DBD	NM_007294.3:c.3228_3229del	p.(Gly1077AlafsTer8)	frameshift deletion	Truncating	no	37516	-
66035	BRCA2	13: 32913381	Exon 11/27	RAD51-BD	NM_000059.3:c.4889C>G	p.(Ser1630Ter)	nonsense	Truncating	no	51732	8.032e-06
5690	BRCA1	17: 41276045-41276046	Exon 2/23	RING	NM_007294.3:c.68_69del	p.(Glu23ValfsTer17)	frameshift microsatellite	Truncating	Ashkenazi	17662	-
4853	BRCA1	17: 41209079-41209080	Exon 19/23	outside domain	NM_007294.3:c.5266dup	p.(Gln1756ProfsTer74)	frameshift duplication	Truncating	pan-Eastern European and Ashkenazi	17677	0.0001803
10205	BRCA1	17: 41245466_41245480	Exon 10/23	DBD	NM_007294.3:c.2068_2082del	p.(Lys690_Ser694del)	frameshift deletion	Truncating	no	-	-
65955	BRCA2
7181	BRCA2	13: 32913067-32913068	Exon 11/27	RAD51-BD	NM_000059.3:c.4576dup	p.(Thr1526AsnfsTer3)	frameshift duplication	Truncating	no	266821	-
3268	BRCA2	13: 32937582	exon 18/27	DBD	NM_000059.3:c.8243G>A	p.(Gly2748Asp)	missense	Missense	no	52535	8.03e-06
8456	BRCA1	17: 41256280	Intron 5/22	BRCT	NM_007294.3:c.302-2del	p.?	splice acceptor	Splice	no	54753	-
66743	BRCA2	13: 32912902-32912905	Exon 11/27	RAD51-BD	NM_000059.3:c.4415_4418del	p.(Lys1472ThrfsTer6)	frameshift deletion	Truncating	no	37902	-
66736	BRCA2
4406	BRCA2	13: 32914438	Exon 11/27	RAD51-BD	NM_000059.3:c.5946del	p.(Ser1982ArgfsTer22)	frameshift deletion	Truncating	Ashkenazi	9325	-
6486	BRCA2	13: 32910901	Exon 11/27	outside domain	NM_000059.3:c.2409T>G	p.(Tyr803Ter)	nonsense	Truncating	no	37784	-
12048	BRCA2	13: 32905124-32905127	Exon 9/27	outside domain	NM_000059.3:c.755_758del	p.(Asp252ValfsTer24)	frameshift deletion	Truncating	no	38103	-
66334	BRCA2	13: 32905124-32905127	Exon 9/27	outside domain	NM_000059.3:c.755_758del	p.(Asp252ValfsTer24)	frameshift deletion	Truncating	no	38103	-
15290	BRCA1		Exon 20/23				deletion	SV
5403	BRCA1	17: 41243876-41243877	Exon 10/23	outside domain	NM_007294.3:c.3668_3671dup	p.(Cys1225SerfsTer10)	frameshift duplication	Truncating	no	54960	-
3158	BRCA1
66187	BRCA1
15333	BRCA2	13: 32945165	Exon 20/27	DBD	NM_000059.3:c.8560del	p.(Tyr2854MetfsTer9)	frameshift deletion	Truncating	no	52620	-
8928	BRCA1	17: 41245529	Exon 10/23	DBD	NM_007294.3:c.2019del	p.(Glu673AspfsTer28)	frameshift deletion	Truncating	no	54438	-
9077	BRCA2	13: 32906839	Exon 10/27	outside domain	NM_000059.3:c.1225del	p.(Glu409ArgfsTer21)	frameshift deletion	Truncating	no	51087	-
15253	BRCA1	17: 41276045-41276046	Exon 2/23	RING	NM_007294.3:c.68_69del	p.(Glu23ValfsTer17)	frameshift microsatellite	Truncating	Ashkenazi	17662	-
65588	BRCA1	17: 41246652-41246653	Exon 10/23	outside domain	NM_007294.3:c.895_896del	p.(Val299ArgfsTer4)	frameshift deletion	Truncating	no	55744	3.979e-06
3644	BRCA1	17: 41244627	Exon 10/23	DBD	NM_007294.3:c.2921T>A	p.(Leu974Ter)	nonsense	Truncating	no	54719	-
15216	BRCA1	17: 41209079-41209080	Exon 19/23	outside domain	NM_007294.3:c.5266dup	p.(Gln1756ProfsTer74)	frameshift duplication	Truncating	pan-Eastern European and Ashkenazi	17677	0.0001803
15257	BRCA1	17: 41276045-41276046	Exon 2/23	RING	NM_007294.3:c.68_69del	p.(Glu23ValfsTer17)	frameshift deletion	Truncating	Ashkenazi	17662	-
66172	BRCA2
7202	BRCA2	13: 32912338-32912339	Exon 11/27	RAD51-BD	NM_000059.3:c.3847_3848del	p.(Val1283LysfsTer2)	frameshift deletion	Truncating	Dutch/Northern European	37859	-
65642	BRCA2	13: 32953602	Exon 22/27	DBD	NM_000059.3:c.8904del	p.(Val2969CysfsTer7)	frameshift deletion	Truncating	no	38192	-
65618	BRCA2	13: 32893297	Exon 3/27	outside domain	NM_000059.3:c.151G>T	p.(Glu51Ter)	missense	Missense	no	-	-
65543	BRCA1	17: 41215954	Exon 17/23	BRCT	NM_007294.3:c.5089T>C	p.(Cys1697Arg)	missense	Missense	no	55392	-
2736	BRCA1	17: 41243789-41243792	Exon 10/23	outside domain	NM_007294.3:c.3756_3759del	p.(Ser1253ArgfsTer10)	frameshift deletion	Truncating	no	17673	-
543	BRCA1	17: 41258504	Exon 4/23	RING	NM_007294.3:c.181T>G	p.(Cys61Gly)	missense	Missense	Polish/Baltic/Eastern European	17661	3.19e-05
8471	BRCA1	17: 41244866-41244869	Exon 10/23	DBD	NM_007294.3:c.2679_2682del	p.(Lys893AsnfsTer106)	frameshift deletion	Truncating	no	37481	-
66180	BRCA1
958	BRCA2	NC_000013.10:g.32910949del	Exon 11/27	outside domain	NM_000059.3:c.2457del	p.(Asp820Metfs*5)	frameshift deletion	Truncating	no
66130	BRCA1
5589	BRCA1	17: 41244057-41244067	Exon 10/23	outside domain	NM_007294.3:c.3481_3491del	p.(Glu1161PhefsTer3)	frameshift deletion	Truncating	no	17684	-
66739	BRCA2		Exon 14-16				deletion	SV
66022	BRCA2	13: 32914438	Exon 11/27	RAD51-BD	NM_000059.3:c.5946del	p.(Ser1982ArgfsTer22)	frameshift deletion	Truncating	Ashkenazi	9325	-
1500	BRCA1	17: 41222949-41222967	Exon 15/23	BRCT	NM_007294.3:c.4964_4982del	p.(Ser1655TyrfsTer16)	frameshift deletion	Truncating	no	37616	-
4850	BRCA1	17: 41243876-41243877	Exon 10/23	outside domain	NM_007294.3:c.3668_3671dup	p.(Cys1225SerfsTer10)	frameshift duplication	Truncating	no	54960	-
66062	BRCA2	13: 32907447	Exon 10/27	outside domain	NM_000059.3:c.1832C>G	p.(Ser611Ter)	nonsense	Truncating	no	228323	-
15296	BRCA1	17: 41246509	Exon 10/23	outside domain	NM_007294.3:c.1039del	p.(Leu347CysfsTer27)	frameshift deletion	Truncating	no	254387	-
66114	BRCA1	17: 41209134	Exon 19/23	outside domain	NM_007294.3:c.5212G>A	p.(Gly1738Arg)	missense	Missense	no	55461	-
6213	BRCA1	17: 41245333	Exon 10/23	DBD	NM_007294.3:c.2215A>T	p.(Lys739Ter)	nonsense	Truncating	no	54503	7.97e-06
66331	BRCA1
5815	BRCA2	13: 32907428	Exon 10/27	outside domain	NM_000059.3:c.1813dup	p.(Ile605AsnfsTer11)	frameshift duplication	Truncating	no	37762	-
66557	BRCA2
8075	BRCA1	17: 41223063	Exon 15/23	outside domain	NM_007294.3:c.4868C>G	p.(Ala1623Gly)	missense	Missense	no	37614	-
66543	BRCA1	17: 41244214-41244217	Exon 10/23	outside domain	NM_007294.3:c.3331_3334del	p.(Gln1111AsnfsTer5)	frameshift deletion	Truncating	no	37523	3.996e-06
66585	BRCA1
65914	BRCA2	13: 32914210-32914211	Exon 11/27	RAD51-BD	NM_000059.3:c.5722_5723del	p.(Leu1908ArgfsTer2)	frameshift deletion	Truncating	no	9320	-
66298	BRCA2
6406	BRCA2	13: 32915134	Exon 11/27	outside domain	NM_000059.3:c.6643del	p.(Tyr2215ThrfsTer14)	frameshift deletion	Truncating	no	52145	-
65879	BRCA1	17: 41242960	Intron 11/22	DBD	NM_007294.3:c.4185+1G>T	p.?	nonsense	Truncating	no	-	-
4112	BRCA1	17: 41244832	Exon 10/23	DBD	NM_007294.4:c.2716A>C	p.(Lys906Gln)	missense	Missense	no	628997	-
11757	BRCA1	17: 41243789-41243792	Exon 10/23	outside domain	NM_007294.3:c.3756_3759del	p.(Ser1253ArgfsTer10)	frameshift deletion	Truncating	no	17673	-
6867	BRCA2	13: 32914068-32914071	Exon 11/27	RAD51-BD	NM_000059.3:c.5576_5579del	p.(Ile1859LysfsTer3)	frameshift deletion	Truncating	no	37975	-
66733	BRCA1	17: 41245587	Exon 10/23	DBD	NM_007294.3:c.1961del	p.(Lys654SerfsTer47)	frameshift deletion	Truncating	no	37438	-
15240	BRCA1	17: 41245385-41245386	Exon 10/23	DBD	NM_007294.3:c.2162_2163del	p.(Phe721CysfsTer4)	frameshift deletion	Truncating	no	462575	-
9962	BRCA1		Exon 13/23				duplication	SV
8339	BRCA1	17: 41244854	Exon 10/23	DBD	NM_007294.3:c.2694del	p.(Val899SerfsTer101)	frameshift deletion	Truncating	no	266294	-
66240	BRCA1
11393	BRCA1	NC_000017.10:g.41256917del	Exon 5/23	RING	NM_007294.4:c.271del	p.(Cys91Valfs*28)	frameshift deletion	Truncating	no
8340	BRCA1	17: 41244217	Exon 10/23	outside domain	NM_007294.3:c.3331del	p.(Gln1111LysfsTer6)	frameshift deletion	Truncating	no	266356	0.0003956
66288	BRCA2
15295	BRCA2	NC_000013.10:g.32906928dup	Exon 10/27	outside domain	NM_000059.3:c.1313dup	p.(Asp438Glufs*14)	frameshift duplication	Truncating	no
66148	BRCA1
66584	BRCA1
65892	BRCA1	17: 41243941	Exon 10/23	outside domain	NM_007294.3:c.3607C>T	p.(Arg1203Ter)	nonsense	Truncating	no	17671	1.195e-05
66434	BRCA1
2988	BRCA1	17: 41256153	Exon 6/23	outside domain	NM_007294.3:c.427G>T	p.(Glu143Ter)	nonsense	Truncating	no	37581	-
5855	BRCA2	13: 32915167	Exon 11/27	outside domain	NM_000059.3:c.6675del	p.(Glu2226LysfsTer3)	frameshift deletion	Truncating	no	-	-
11159	BRCA2	NC_000013.10:g.32911252del	Exon 11/27	RAD51-BD	NM_000059.3:c.2760del	p.(Ile921Phefs*39)	frameshift deletion	Truncating	no	51337
66428	BRCA1
15342	BRCA1	17: 41246446	Exon 10/23	outside domain	NM_007294.3:c.1102G>T	p.(Glu368Ter)	nonsense	Truncating	no	54128	-
12254	BRCA1	17: 41276045-41276046	Exon 2/23	RING	NM_007294.3:c.68_69del	p.(Glu23ValfsTer17)	frameshift deletion	Truncating	Ashkenazi	17662	-
66173	BRCA2
11502	BRCA2	13: 32912887-32912891	Exon 11/27	RAD51-BD	NM_000059.3:c.4398_4402del	p.(Leu1466PhefsTer2)	frameshift deletion	Truncating	no	51640	-
65659	BRCA1	17: 41244148	Exon 10/23	outside domain	NM_007294.3:c.3400G>T	p.(Glu1134Ter)	nonsense	Truncating	no	37529	3.987e-06
10519	BRCA1	17:41223242	Exon 15/23	outside domain	NM_007294.3:c.4689C>G	(p.Tyr1563Ter)	nonsense	Truncating	no	37607	3.989e-06
15292	BRCA2	13: 32912703	Exon 11/27	RAD51-BD	NM_000059.3:c.4211C>G	p.(Ser1404Ter)	nonsense	Truncating	no	266795	-
65862	BRCA1	17: 41201198	Exon 21/23	BRCT	NM_007294.3:c.5346G>A	p.(Trp1782Ter)	nonsense	Truncating	no	37658	-
1796	BRCA1		Exon 13/23				duplication	SV
11191	BRCA1	17: 41246440-41246441	Exon 10/23	outside domain	NM_007294.3:c.1107_1108insCT	p.(Val370LeufsTer5)	frameshift duplication	Truncating	no	548288	-
65594	BRCA1	17: 41276045-41276046	Exon 2/23	RING	NM_007294.3:c.68_69del	p.(Glu23ValfsTer17)	frameshift deletion	Truncating	Ashkenazi	17662	-
2487	BRCA2	13: 32903605-32903606	Exon 8/27	outside domain	NM_000059.3:c.658_659del	p.(Val220IlefsTer4)	frameshift deletion	Truncating	Northern European	9342	-
4755	BRCA1	17: 41209079-41209080	Exon 19/23	outside domain	NM_007294.3:c.5266dup	p.(Gln1756ProfsTer74)	frameshift duplication	Truncating	pan-Eastern European and Ashkenazi	17677	0.0001803
4631	BRCA1		Exon 20/23				deletion	SV
15229	BRCA1	17: 41276045-41276046	Exon 2/23	RING	NM_007294.3:c.68_69del	p.(Glu23ValfsTer17)	frameshift deletion	Truncating	Ashkenazi	17662	-
9930	BRCA1	17: 41244866-41244867	Exon 10/23	DBD	NM_007294.3:c.2681_2682del	p.(Lys894ThrfsTer8)	frameshift deletion	Truncating	no	17667	-
1284	BRCA2	13: 32905124-32905127	Exon 9/27	outside domain	NM_000059.3:c.755_758del	p.(Asp252ValfsTer24)	frameshift deletion	Truncating	no	38103	-
7953	BRCA1	17: 41215948	Exon 17/23	BRCT	NM_007294.3:c.5095C>T	p.(Arg1699Trp)	missense	Missense	no	55396	-
8203	BRCA1		Exon 5/23				deletion	SV
66651	BRCA2	13: 32911436	Exon 11/27	RAD51-BD	NM_000059.3:c.2944A>C	p.(Ile982Leu)	missense	Missense	no	51375	4.016e-05
66438	BRCA1	17: 41243789-41243792	Exon 10/23	outside domain	NM_007294.3:c.3756_3759del	p.(Ser1253ArgfsTer10)	frameshift deletion	Truncating	no	17673	2.388e-05
66395	BRCA1
4947	BRCA1	17: 41243480-41243483	Exon 10/23	outside domain	NM_007294.3:c.4065_4068del	p.(Asn1355LysfsTer10)	frameshift deletion	Truncating	Central/Eastern European	17674	3.987e-06
66205	BRCA2	13: 32913837-32913838	Exon 11/27	RAD51-BD	NM_000059.3:c.5350_5351del	p.(Asn1784HisfsTer2)	frameshift deletion	Truncating	no	37959	-
66362	BRCA2	13: 32912172-32912173	Exon 11/27	RAD51-BD	NM_000059.3:c.3680_3681del	p.(Leu1227GlnfsTer5)	frameshift deletion	Truncating	no	51504	-
1251	BRCA2	13: 32913837-32913838	Exon 11/27	RAD51-BD	NM_000059.3:c.5350_5351del	p.(Asn1784HisfsTer2)	frameshift deletion	Truncating	no	37959	-
66406	BRCA1
5874	BRCA1	17: 41243789-41243792	Exon 10/23	outside domain	NM_007294.3:c.3756_3759del	p.(Ser1253ArgfsTer10)	frameshift microsatellite	Truncating	no	17673	-
8479	BRCA1	17: 41243481_41243483	Exon 10/23	outside domain	NM_007294.3:c.4065_4067del	p.(Asn1355_Gln1356delinsLys)	frameshift deletion	Truncating	no	-	-
15316	BRCA1	17: 41243025-41243026	Exon 11/23	outside domain	NM_007294.3:c.4120_4121del	p.(Ser1374Ter)	frameshift deletion	Truncating	no	37570	-
11831	BRCA2	13: 32914767-32914768	Exon 11/27	outside domain	NM_000059.3:c.6275_6276del	p.(Leu2092ProfsTer7)	frameshift deletion	Truncating	no	9318	-
9998	BRCA1	17: 41246334-41246373	Exon 10/23	outside domain	NM_007294.3:c.1175_1214del	p.(Leu392GlnfsTer5)	frameshift deletion	Truncating	no	17665	-
7620	BRCA1	17: 41209079-41209080	Exon 19/23	outside domain	NM_007294.3:c.5266dup	p.(Gln1756ProfsTer74)	frameshift duplication	Truncating	pan-Eastern European and Ashkenazi	17677	0.0001803
7064	BRCA1	17: 41256984	Intron 4/22	RING	NM_007294.3:c.213-11T>G	p.?	nonsense	Truncating	no	37449	1.196e-05
9248	BRCA2	13: 32914174	Exon 11/27	RAD51-BD	NM_000059.3:c.5682C>G	p.(Tyr1894Ter)	nonsense	Truncating	no	37989	-
66377	BRCA1	17: 41244986-41244987	Exon 10/23	DBD	NM_007294.3:c.2560_2561dup	p.(Gln855LeufsTer39)	frameshift duplication	Truncating	no	54600	-
4251	BRCA1
66462	BRCA1	17: 41244866-41244867	Exon 10/23	DBD	NM_007294.3:c.2681_2682del	p.(Lys894ThrfsTer8)	frameshift deletion	Truncating	no	17667	3.985e-06
3613	BRCA1	17: 41219624	Intron 16/22	BRCT	NM_007294.3:c.5074+1G>T	p.?	splice donor	Splice	no	37630	3.978e-06
9357	BRCA2	13: 32890623	Exon 2/27	outside domain	NM_000059.3:c.26del	p.(Pro9GlnfsTer16)	frameshift deletion	Truncating	no	51330	-
5850	BRCA1	17: 41267775	Exon 3/23	RING	NM_007294.3:c.102del	p.(Val35SerfsTer15)	frameshift deletion	Truncating	no	266132	-
3847	BRCA2	13: 32910821-32910822	Exon 11/27	outside domain	NM_000059.3:c.2330dup	p.(Asp777GlufsTer11)	frameshift duplication	Truncating	no	91775	3.985e-06
8461	BRCA2	13: 32914202	Exon 11/27	RAD51-BD	NM_000059.3:c.5710C>T	p.(Leu1904Phe)	missense	Missense	no	126074	-
66120	BRCA1		Exon 11/23
6399	BRCA1	17: 41276046	Exon 2/23	RING	NM_007294.3:c.68del	p.(Glu23GlyfsTer8)	frameshift deletion	Truncating	no	266568	0.0002054
11895	BRCA2	13: 32937354-32937355	exon 18/27	DBD	NM_000059.3:c.8021dup	p.(Ile2675AspfsTer6)	frameshift duplication	Truncating	no	267050	-
6490	BRCA1	17: 41267797	Intron 2/22	RING	NM_007294.3:c.81-1G>A	p.?	splice acceptor	Splice	no	91668	3.997e-06
5021	BRCA1	17: 41245587	Exon 10/23	DBD	NM_007294.3:c.1961del	p.(Lys654SerfsTer47)	frameshift deletion	Truncating	no	37438	1.063e-05
15209	BRCA1	17: 41209079-41209080	Exon 19/23	outside domain	NM_007294.3:c.5266dup	p.(Gln1756ProfsTer74)	frameshift duplication	Truncating	pan-Eastern European and Ashkenazi	17677	0.0001803
66264	BRCA1	17: 41245331-41245332	Exon 10/23	DBD	NM_007294.3:c.2216_2217del	p.(Lys739SerfsTer3)	frameshift deletion	Truncating	no	54504	3.984e-06
1563	BRCA1	17: 41245043-41245044	Exon 10/23	DBD	NM_007294.3:c.2504dup	p.(His835GlnfsTer2)	frameshift duplication	Truncating	no	431228	-
66786	BRCA1	17: 41243789-41243792	Exon 10/23	outside domain	NM_007294.3:c.3756_3759del	p.(Ser1253ArgfsTer10)	frameshift deletion	Truncating	no	17673	2.388e-05
66711	BRCA1	17: 41276045-41276046	Exon 2/23	RING	NM_007294.3:c.68_69del	p.(Glu23ValfsTer17)	frameshift deletion	Truncating	Ashkenazi	17662	-
66412	BRCA1	17: 41244986-41244987	Exon 10/23	DBD	NM_007294.3:c.2560_2561dup	p.(Gln855LeufsTer39)	frameshift duplication	Truncating	no	54600	-
66523	BRCA2	13: 32910584	Exon 11/27	outside domain	NM_000059.3:c.2092del	p.(Leu698TyrfsTer32)	frameshift deletion	Truncating	no	37774	-
66561	BRCA1	17: 41243480-41243483	Exon 10/23	outside domain	NM_007294.3:c.4065_4068del	p.(Asn1355LysfsTer10)	frameshift deletion	Truncating	Central/Eastern European	17674	3.987e-06
3281	BRCA2	13: 32890623	Exon 2/27	outside domain	NM_000059.3:c.26del	p.(Pro9GlnfsTer16)	frameshift deletion	Truncating	no	51330	-
66853	BRCA1	17: 41267743-41267796	Exon 3/23	RING	NM_007294.3:c.81_134del	p.(Cys27Ter)	nonsense	Truncating	no	224416	-
4194	BRCA1	17: 41243479-41243482	Exon 10/23	outside domain	NM_007294.3:c.4066_4069del	p.(Gln1356LysfsTer9)	frameshift deletion	Truncating	no	55094	1.196e-05
66525	BRCA2	13: 32914438	Exon 11/27	RAD51-BD	NM_000059.3:c.5946del	p.(Ser1982ArgfsTer22)	frameshift deletion	Truncating	Ashkenazi	9325	-
66236	BRCA1
66636	BRCA2	13: 32972403	Exon 27/27	outside domain	NM_000059.3:c.9753del	p.(Lys3251AsnfsTer24)	frameshift deletion	Truncating	no	224449	-
3231	BRCA2	13: 32968854	Exon 25/27	DBD	NM_000059.3:c.9285C>A	p.(Asp3095Glu)	missense	Missense	no	252859	3.989e-06
639	BRCA1	17: 41243513	Exon 10/23	outside domain	NM_007294.3:c.4035del	p.(Glu1346LysfsTer20)	frameshift deletion	Truncating	Russian/Eastern European	37560	-
7471	BRCA2	13: 32913118-32913119	Exon 11/27	RAD51-BD	NM_000059.3:c.4631dup	p.(Asn1544LysfsTer4)	frameshift duplication	Truncating	no	37912	7.104e-06
15224	BRCA1	17: 41222949-41222967	Exon 15/23	BRCT	NM_007294.3:c.4964_4982del	p.(Ser1655TyrfsTer16)	frameshift deletion	Truncating	no	37616	-
10000	BRCA2	13: 32911250	Exon 11/27	RAD51-BD	NM_000059.3:c.2760del	p.(Ile921PhefsTer39)	frameshift deletion	Truncating	no	51337	-
10922	BRCA1	17: 41209079-41209080	Exon 19/23	outside domain	NM_007294.3:c.5266dup	p.(Gln1756ProfsTer74)	frameshift duplication	Truncating	pan-Eastern European and Ashkenazi	17677	0.0001803
3812	BRCA2	13: 32912965-32912968	Exon 11/27	RAD51-BD	NM_000059.3:c.4478_4481del	p.(Glu1493ValfsTer10)	frameshift deletion	Truncating	no	51653	-
65938	BRCA1	17: 41197784	Exon 23/23	BRCT	NM_007294.3:c.5503C>T	p.(Arg1835Ter)	nonsense	Truncating	no	55601	1.194e-05
66376	BRCA2	13: 32914174	Exon 11/27	RAD51-BD	NM_000059.3:c.5682C>G	p.(Tyr1894Ter)	nonsense	Truncating	no	37989	3.994e-06
15397	BRCA2	13: 32913565	Exon 11/27	RAD51-BD	NM_000059.3:c.5073dup	p.(Trp1692MetfsTer3)	frameshift duplication	Truncating	no	37943	-
66501	BRCA1	17: 41245594-41245595	Exon 10/23	DBD	NM_007294.3:c.1953dup	p.(Lys652GlufsTer21)	frameshift duplication	Truncating	no	54412	-
7182	BRCA2	13: 32914767-32914768	Exon 11/27	outside domain	NM_000059.3:c.6275_6276del	p.(Leu2092ProfsTer7)	frameshift deletion	Truncating	no	9318	-
66308	BRCA2	13: 32969046	Exon 25/27	DBD	NM_000059.3:c.9477C>A	p.(Phe3159Leu)	missense	Missense	no	52847	3.981e-06
11450	BRCA2	13: 32929058-32929059	Exon 14/27	outside domain	NM_000059.3:c.7069_7070del	p.(Leu2357ValfsTer2)	frameshift deletion	Truncating	no	38082	-
10147	BRCA2	13: 32972348	Exon 27/27	outside domain	NM_000059.3:c.9698G>A	p.(Cys3233Tyr)	missense	Missense	no	91532	7.987e-06
8573	BRCA2	13: 32968951	Exon 25/27	DBD	NM_000059.3:c.9382C>T	p.(Arg3128Ter)	nonsense	Truncating	no	52826	2.122e-05
15308	BRCA1	17: 41258504	Exon 4/23	RING	NM_007294.3:c.181T>G	p.(Cys61Gly)	missense	Missense	Polish/Baltic/Eastern European	17661	3.19e-05
8515	BRCA1	17: 41245587	Exon 10/23	DBD	NM_007294.3:c.1961del	p.(Lys654SerfsTer47)	frameshift deletion	Truncating	no	37438	1.063e-05
1658	BRCA2
4066	BRCA1	17: 41197784	Exon 23/23	BRCT	NM_007294.3:c.5503C>T	p.(Arg1835Ter)	nonsense	Truncating	no	55601	1.194e-05
65629	BRCA2	13: 32905141-32905145	Exon 9/27	outside domain	NM_000059.3:c.771_775del	p.(Asn257LysfsTer17)	frameshift deletion	Truncating	Icelandic	9326	-
66749	BRCA2	13: 32914130-32914133	Exon 11/27	RAD51-BD	NM_000059.3:c.5641_5644del	p.(Lys1881GlnfsTer27)	frameshift deletion	Truncating	no	51897	-
66536	BRCA2	13: 32910982-32910983	Exon 11/27	outside domain	NM_000059.3:c.2490_2491insT	p.(Val831CysfsTer2)	frameshift duplication	Truncating	no	266703	-
11839	BRCA2	13: 32912603	Exon 11/27	RAD51-BD	NM_000059.3:c.4111C>T	p.(Gln1371Ter)	nonsense	Truncating	no	51599	-
15317	BRCA1	17: 41256153	Exon 6/23	outside domain	NM_007294.3:c.427G>T	p.(Glu143Ter)	nonsense	Truncating	no	37581	-
11231	BRCA1		Exon 20/23				deletion	SV
65610	BRCA1	17: 41243506-41243507	Exon 10/23	outside domain	NM_007294.3:c.4041_4042del	p.(Gly1348AsnfsTer7)	frameshift deletion	Truncating	no	55082	-
66299	BRCA2	13: 32914894-32914898	Exon 11/27	outside domain	NM_000059.3:c.6405_6409del	p.(Asn2135LysfsTer3)	frameshift deletion	Truncating	no	38043	-
5643	BRCA2	13: 32953914-32953915	Exon 23/27	DBD	NM_000059.3:c.8982_8985dup	p.(Leu2996ArgfsTer23)	frameshift duplication	Truncating	no	548368	-
2595	BRCA1	17: 41245587	Exon 10/23	DBD	NM_007294.3:c.1961del	p.(Lys654SerfsTer47)	frameshift deletion	Truncating	no	37438	1.063e-05
1345	BRCA1	17: 41246879	Intron 9/22	DBD	NM_007294.3:c.671-2A>G	p.?	splice acceptor	Splice	no	267617	4.224e-06
10106	BRCA2	13: 32907232	Exon 10/27	outside domain	NM_000059.3:c.1617del	p.(Leu540TrpfsTer18)	frameshift deletion	Truncating	no	51156	-
66842	BRCA1	17: 41267743-41267796	Exon 3/23	RING	NM_007294.3:c.81_134del	p.(Cys27Ter)	nonsense	Truncating	no	224416	-
66137	BRCA1	17: 43094279	Exon 10/23	outside domain	NM_007294.3:c.1252G>T	p.(Glu418Ter)	nonsense	Truncating	no	54176	-
66659	BRCA1	17: 41215899	Exon 17/23	BRCT	NM_007294.3:c.5144G>A	p.(Ser1715Asn)	missense	Missense	no	55416	-
4065	BRCA1	17: 41243920-41243921	Exon 10/23	outside domain	NM_007294.3:c.3627dup	p.(Glu1210ArgfsTer9)	frameshift duplication	Truncating	no	37534	7.96e-06
9540	BRCA2	13: 32932018	Exon 16/27	DBD	NM_000059.3:c.7757G>A	p.(Trp2586Ter)	nonsense	Truncating	no	52401	7.954e-06
66396	BRCA1
66503	BRCA1
66582	BRCA1	17: 4122324	Intron 3/24	outside domain	NM_007294.3:c.4689C>G	p.(Tyr1563Ter)	nonsense	Truncating	no	37607	-
66617	BRCA2	13: 32911786	Exon 11/27	RAD51-BD	NM_000059.3:c.3295del	p.(Ser1099GlnfsTer5)	frameshift deletion	Truncating	no	254516	-
66505	BRCA2	13: 32945189-32945190	Exon 20/27	DBD	NM_000059.3:c.8585dup	p.(Glu2863ArgfsTer6)	frameshift duplication	Truncating	no	38170	-
66775	BRCA1	17: 41258504	Exon 4/23	RING	NM_007294.3:c.181T>G	p.(Cys61Gly)	missense	Missense	Polish/Baltic/Eastern European	17661	3.19e-05
66675	BRCA1	17: 41215948	Exon 17/23	BRCT	NM_007294.3:c.5095C>T	p.(Arg1699Trp)	missense	Missense	no	55396	-
66666	BRCA1	17: 41245194	Exon 10/23	DBD	NM_007294.3:c.2354T>A	p.(Leu785Ter)	nonsense	Truncating	no	54545	-
66805	BRCA1
6548	BRCA1	17: 41276034_41276044	Exon 2/23	RING	NM_007294.3:c.70_80del	p.(Cys24SerfsTer13)	frameshift deletion	Truncating	no		-
66816	BRCA2	13: 32913565	Exon 11/27	RAD51-BD	NM_000059.3:c.5073dup	p.(Trp1692MetfsTer3)	frameshift duplication	Truncating	no	37943	-
66727	BRCA1	17: 41245936	Exon 10/23	DBD	NM_007294.3:c.1612C>T	p.(Gln538Ter)	nonsense	Truncating	no	54309	-
15276	BRCA1	17 41262912_41272498	Exon 3/23		NM_007294.3:c.80+3536_135-4362del	p.?	deletion	SV	no	-	-
4764	BRCA1	17: 41245279	Exon 10/23	DBD	NM_007294.3:c.2269del	p.(Ser758ValfsTer14)	frameshift deletion	Truncating	no	37459	-
66327	BRCA1
4505	BRCA1	17: 41243480-41243483	Exon 10/23	outside domain	NM_007294.3:c.4065_4068del	p.(Asn1355LysfsTer10)	frameshift deletion	Truncating	Central/Eastern European	17674	3.987e-06
15284	BRCA1	17: 41215348	intron 18/22	BRCT	NM_007294.3:c.5193+2del	p.?	splice donor	Splice	no	55450	-
6269	BRCA2	13: 32903605-32903606	Exon 8/27	outside domain	NM_000059.3:c.658_659del	p.(Val220IlefsTer4)	frameshift deletion	Truncating	Northern European	9342	-
15321	BRCA1	17: 41245586-41245587	Exon 10/23	DBD	NM_007294.3:c.1961dup	p.(Tyr655ValfsTer18)	frameshift duplication	Truncating	no	54417	1.197e-05
11995	BRCA1	17: 41256201	Exon 6/23	outside domain	NM_007294.3:c.379del	p.(Ser127ValfsTer36)	frameshift deletion	Truncating	no	496371	?
66335	BRCA1		Exon 20-21/23				deletion	SV
3142	BRCA2	13: 32914438	Exon 11/27	RAD51-BD	NM_000059.3:c.5946del	p.(Ser1982ArgfsTer22)	frameshift deletion	Truncating	Ashkenazi	9325	-
66740	BRCA2	13: 32914438	Exon 11/27	RAD51-BD	NM_000059.3:c.5946del	p.(Ser1982ArgfsTer22)	frameshift deletion	Truncating	Ashkenazi	9325	-
66237	BRCA2
2039	BRCA1	17: 41228505	Exon 13/23	outside domain	NM_007294.3:c.4484G>A	p.(Arg1495Lys)	missense	Missense	no	37597	3.981e-06
3202	BRCA2	13: 32911628	Exon 11/27	RAD51-BD	NM_000059.3:c.3136G>T	p.(Glu1046Ter)	missense	Missense	no	-	-
5868	BRCA1	17: 41256884	Intron 5/22	RING	NM_007294.3:c.301+1G>A	p.?	splice donor	Splice	no	142004	3.981e-06
65555	BRCA1	17: 41223063	Exon 15/23	outside domain	NM_007294.3:c.4868C>G	p.(Ala1623Gly)	missense	Missense	no	37614	3.978e-06
66591	BRCA1	17: 41209069_41209152	Exon 19/23	BRCT	NM_007294.3:c.5194_5277del	p.(His1732_Lys1759del)	frameshift deletion	Truncating	no	-	-
11489	BRCA1	17: 41246038	Exon 10/23	DBD	NM_007294.3:c.1510del	p.(Arg504ValfsTer28)	frameshift deletion	Truncating	no	37418	3.983e-06
66514	BRCA1
66632	BRCA1	17: 41215948	Exon 17/23	BRCT	NM_007294.3:c.5095C>T	p.(Arg1699Trp)	missense	Missense	no	55396	-
15245	BRCA1	17: 41276045-41276046	Exon 2/23	RING	NM_007294.3:c.68_69del	p.(Glu23ValfsTer17)	frameshift deletion	Truncating	Ashkenazi	17662	-
11094	BRCA1	17: 41244585	Exon 10/23	DBD	NM_007294.3:c.2963C>A	p.(Ser988Ter)	nonsense	Truncating	no	54732	-
5007	BRCA1	17: 41245861	Exon 10/23	DBD	NM_007294.3:c.1687C>T	p.(Gln563Ter)	nonsense	Truncating	no	37426	2.795e-05
66655	BRCA1
66761	BRCA1	17: 41258504	Exon 4/23	RING	NM_007294.3:c.181T>G	p.(Cys61Gly)	missense	Missense	Polish/Baltic/Eastern European	17661	3.19e-05
66708	BRCA2	13: 32913778-32913779	Exon 11/27	RAD51-BD	NM_000059.3:c.5290_5291del	p.(Ser1764LysfsTer3)	frameshift deletion	Truncating	no	37956	-
66807	BRCA2
66763	BRCA1	17: 41276034-41276044	Exon 2/23	RING	NM_007294.3:c.70_80del	p.(Cys24SerfsTer13)	frameshift deletion	Truncating	no	55676	-
1801	BRCA2	13: 32953602	Exon 22/27	DBD	NM_000059.3:c.8904del	p.(Val2969CysfsTer7)	frameshift deletion	Truncating	no	38192	-
8683	BRCA1		deletion 1-23/23				deletion	SV
66511	BRCA2	13: 32937402	Exon 18/27	DBD	NM_000059.3:c.8063T>C	p.(Leu2688Pro)	missense	Missense	no	38137	-
66819	BRCA1
66766	BRCA1
11551	BRCA1	17: 41243480-41243483	Exon 10/23	outside domain	NM_007294.3:c.4065_4068del	p.(Asn1355LysfsTer10)	frameshift deletion	Truncating	Central/Eastern European	17674	3.987e-06
66654	BRCA1	17: 41245587	Exon 10/23	DBD	NM_007294.3:c.1961del	p.(Lys654SerfsTer47)	frameshift deletion	Truncating	no	37438	-
66175	BRCA1	17: 41246531-41246532	Exon 10/23	outside domain	NM_007294.3:c.1016dup	p.(Val340GlyfsTer6)	frameshift duplication	Truncating	no	54102	-
66018	BRCA2
65890	BRCA1	17: 41276045-41276046	Exon 2/23	RING	NM_007294.3:c.68_69del	p.(Glu23ValfsTer17)	frameshift deletion	Truncating	Ashkenazi	17662	-
66830	BRCA1	17: 41244391	Exon 10/23	DBD	NM_007294.3:c.3157G>T	p.(Glu1053Ter)	nonsense	Truncating	no	187251	-

## Sheet: Figure 2f
Figure 2f
Participant ID	germline BRCA status	Genomic position	Exon	Functional domain	Coding change	Protein coding	Mutation type	Mutation type group	Founder	ClinVar variant ID	Global MAF
66232	BRCA1	17: 41244678-41244682	Exon 10/23	DBD	NM_007294.3:c.2866_2870del	p.(Ser956ValfsTer13)	frameshift deletion	Truncating	no	54702	-
65962	BRCA1	17: 41223242	Exon 15/23	outside domain	NM_007294.3:c.4689C>G	p.(Tyr1563Ter)	nonsense	Truncating	no	37607	3.989e-06
65952	BRCA1	17: 41258504	Exon 4/23	RING	NM_007294.3:c.181T>G	p.(Cys61Gly)	missense	Missense	Polish/Baltic/Eastern European	17661	3.19e-05
66498	BRCA1
4045	BRCA1	17: 41209079-41209080	Exon 19/23	outside domain	NM_007294.3:c.5266dup	p.(Gln1756ProfsTer74)	frameshift duplication	Truncating	pan-Eastern European and Ashkenazi	17677	0.0001803
66419	BRCA1	17: 41244215	Exon 10/23	outside domain	NM_007294.3:c.3333del	p.(Glu1112AsnfsTer5)	frameshift deletion	Truncating	no	54847	-
2185	BRCA1
2077	BRCA2	13: 32911298-E14:E29432911301	Exon 11/27	RAD51-BD	NM_000059.3:c.2808_2811del	p.(Ala938ProfsTer21)	frameshift deletion	Truncating	Spanish/Iberian	9322	-
65953	BRCA2	13: 32899292	Exon 4/27	outside domain	NM_000059.3:c.396T>A	p.(Cys132Ter)	nonsense	Truncating	no	37869	-
65960	BRCA2	13: 32929058-32929059	Exon 14/27	outside domain	NM_000059.3:c.7069_7070del	p.(Leu2357ValfsTer2)	frameshift deletion	Truncating	no	38082	-
15266	BRCA2
10154	BRCA2	13: 32914974-32914977	Exon 11/27	outside domain	NM_000059.3:c.6486_6489del	p.(Lys2162AsnfsTer5)	frameshift deletion	Truncating	no	38048	-
11759	BRCA2	13: 32914174	Exon 11/27	RAD51-BD	NM_000059.3:c.5682C>G	p.(Tyr1894Ter)	nonsense	Truncating	no	37989	3.994e-06
9956	BRCA2	13: 32972574	Exon 27/27	outside domain	NM_000059.3:c.9924C>G	p.(Tyr3308Ter)	nonsense	Truncating	no	52916	7.96e-06
11433	BRCA1	17: 41222952-41222967	Exon 15/23	BRCT	NM_007294.3:c.4964_4979del	p.(Ser1655Ter)	nonsense	Truncating	no	55334	3.995e-06
65908	BRCA1	17: 41245130	Exon 10/23	DBD	NM_007294.3:c.2418del	p.(Ala807HisfsTer8)	frameshift deletion	Truncating	no	252379	-
2956	BRCA2	17: 41246291	Exon 10/23	outside domain	NM_007294.3:c.1257del	p.(Asp420MetfsTer10)	frameshift deletion	Truncating	no	254393	-
6295	BRCA1	17: 41234451	Exon 12/23	outside domain	NM_007294.3:c.4327C>T	p.(Arg1443Ter)	nonsense	Truncating	French-Canadian/European	17675	2.476e-05
4638	BRCA1		Exon 8/23				deletion	SV
1767	BRCA1	17: 41246040	Exon 10/23	DBD	NM_007294.3:c.1508del	p.(Lys503SerfsTer29)	frameshift deletion	Truncating	no	54275	-
12185	BRCA1	17: 41246334-41246373	Exon 10/23	outside domain	NM_007294.3:c.1175_1214del	p.(Leu392GlnfsTer5)	frameshift deletion	Truncating	no	17665	-
1654	BRCA1	17: 41245587	Exon 10/23	DBD	NM_007294.3:c.1961del	p.(Lys654SerfsTer47)	frameshift deletion	Truncating	no	37438	1.063e-05
66200	BRCA2
5693	BRCA1	17: 41258504	Exon 4/23	RING	NM_007294.3:c.181T>G	p.(Cys61Gly)	missense	Missense	Polish/Baltic/Eastern European	17661	3.19e-05
1880	BRCA1	17: 41267746	Exon 3/23	RING	NM_007294.3:c.131G>T	p.(Cys44Phe)	missense	Missense	no	54200	-
2400	BRCA1	17: 41228602-41228603	Exon 13/23	outside domain	NM_007294.3:c.4386dup	p.(Tyr1463IlefsTer13)	frameshift duplication	Truncating	no	188414	-
9538	BRCA2	NC_000013.10:g.32968838dup	Exon 25/27	DBD	NM_000059.3:c.9269dup	p.(Val3091Argfs*20)	frameshift duplication	Truncating	no	52797
2687	BRCA2	13: 32913709-32913715	Exon 11/27	RAD51-BD	NM_000059.3:c.5217_5223del	p.(Tyr1739Ter)	nonsense	Truncating	no	51822	-
1386	BRCA1	17: 41244986-41244987	Exon 10/23	DBD	NM_007294.3:c.2560_2561dup	p.(Gln855LeufsTer39)	frameshift duplication	Truncating	no	54600	-
2846	BRCA1	17: 41244712-41244714	Exon 10/23	DBD	NM_007294.3(BRCA1):c.2834_2836delinsC	p.(Ser945fs)	frameshift deletion	Truncating	no	54694	-
4757	BRCA2	13: 32915250-32915251	Exon 11/27	outside domain	NM_000059.3:c.6761_6762del	p.(Phe2254TyrfsTer6)	frameshift deletion	Truncating	no	52178	-
3903	BRCA2	13: 32914438	Exon 11/27	RAD51-BD	NM_000059.3:c.5946del	p.(Ser1982ArgfsTer22)	frameshift deletion	Truncating	Ashkenazi	9325	-
2315	BRCA1	17: 41243576	Exon 10/23	outside domain	NM_007294.3:c.3972del	p.(Met1324IlefsTer12)	frameshift deletion	Truncating	no	55065	-
2835	BRCA2
11186	BRCA1	17: 41256205-41256206	Exon 6/23	outside domain	NM_007294.3:c.374dup	p.(Gln126ProfsTer16)	frameshift duplication	Truncating	no	545900	-
2083	BRCA1	17: 41209079-41209080	Exon 19/23	outside domain	NM_007294.3:c.5266dup	p.(Gln1756ProfsTer74)	frameshift duplication	Truncating	pan-Eastern European and Ashkenazi	17677	0.0001803
1617	BRCA1	17: 41245159	Exon 10/23	DBD	NM_007294.3:c.2389del	p.(Glu797AsnfsTer6)	frameshift deletion	Truncating	no	54553	-
3691	BRCA2	13: 32914767-32914768	Exon 11/27	outside domain	NM_000059.3:c.6275_6276del	p.(Leu2092ProfsTer7)	frameshift deletion	Truncating	no	9318	-
5129	BRCA2	13: 32914437	Exon 11/27	RAD51-BD	NM_000059.3:c.5945G>C	p.(Ser1982Thr)	missense	Missense	no	38010	-
7438	BRCA1	17: 41245210	Exon 10/23	DBD	NM_007294.3:c.2338C>T	p.(Gln780Ter)	nonsense	Truncating	no	54540	3.988e-06
6708	BRCA1	17: 41276045-41276046	Exon 2/23	RING	NM_007294.3:c.68_69del	p.(Glu23ValfsTer17)	frameshift microsatellite	Truncating	Ashkenazi	17662	-
4894	BRCA2	13: 32913795-32913796	Exon 11/27	RAD51-BD	NM_000059.3:c.5303_5304del	p.(Leu1768ArgfsTer5)	frameshift deletion	Truncating	no	37957	-
9374	BRCA1	17: 41244866-41244867	Exon 10/23	DBD	NM_007294.3:c.2681_2682del	p.(Lys894ThrfsTer8)	frameshift deletion	Truncating	no	17667	-
66644	BRCA2
9850	BRCA2	13: 32912172-32912173	Exon 11/27	RAD51-BD	NM_000059.3:c.3680_3681del	p.(Leu1227GlnfsTer5)	frameshift deletion	Truncating	no	51504	-
66652	BRCA1	17: 41197784	Exon 23/23	BRCT	NM_007294.3:c.5503C>T	p.(Arg1835Ter)	nonsense	Truncating	no	55601	1.194e-05
2428	BRCA2
2187	BRCA1	17: 41209079-41209080	Exon 19/23	BRCT	NM_007294.3:c.5266dup	p.(Gln1756ProfsTer74)	frameshift duplication	Truncating	pan-Eastern European and Ashkenazi	17677	0.0001803
66031	BRCA2	13: 32912965-32912968	Exon 11/27	RAD51-BD	NM_000059.3:c.4478_4481del	p.(Glu1493ValfsTer10)	frameshift deletion	Truncating	no	51653
5619	BRCA2		Exon 14-16/27				deletion	SV
8424	BRCA1	17: 41243787-41243788	Exon 10/23	outside domain	NM_007294.3:c.3760_3761insT	p.(Lys1254IlefsTer13)	frameshift duplication	Truncating	no	54995	-
8836	BRCA2		Exon 14-16/27				deletion	SV
11731	BRCA2	13: 32907428	Exon 10/27	outside domain	NM_000059.3:c.1813dup	p.(Ile605AsnfsTer11)	frameshift duplication	Truncating	no	37762	-
8690	BRCA1	17: 41242963	Exon 11/23	outside domain	NM_007294.3:c.4183C>T	p.(Gln1395Ter)	nonsense	Truncating	no	55125	4.118e-06
66350	BRCA2
8473	BRCA1	17: 41244319-41244320	Exon 10/23	DBD	NM_007294.3:c.3228_3229del	p.(Gly1077AlafsTer8)	frameshift deletion	Truncating	no	37516	-
66035	BRCA2	13: 32913381	Exon 11/27	RAD51-BD	NM_000059.3:c.4889C>G	p.(Ser1630Ter)	nonsense	Truncating	no	51732	8.032e-06
5690	BRCA1	17: 41276045-41276046	Exon 2/23	RING	NM_007294.3:c.68_69del	p.(Glu23ValfsTer17)	frameshift microsatellite	Truncating	Ashkenazi	17662	-
4853	BRCA1	17: 41209079-41209080	Exon 19/23	outside domain	NM_007294.3:c.5266dup	p.(Gln1756ProfsTer74)	frameshift duplication	Truncating	pan-Eastern European and Ashkenazi	17677	0.0001803
10205	BRCA1	17: 41245466_41245480	Exon 10/23	DBD	NM_007294.3:c.2068_2082del	p.(Lys690_Ser694del)	frameshift deletion	Truncating	no	-	-
65955	BRCA2
7181	BRCA2	13: 32913067-32913068	Exon 11/27	RAD51-BD	NM_000059.3:c.4576dup	p.(Thr1526AsnfsTer3)	frameshift duplication	Truncating	no	266821	-
3268	BRCA2	13: 32937582	exon 18/27	DBD	NM_000059.3:c.8243G>A	p.(Gly2748Asp)	missense	Missense	no	52535	8.03e-06
8456	BRCA1	17: 41256280	Intron 5/22	BRCT	NM_007294.3:c.302-2del	p.?	splice acceptor	Splice	no	54753	-
66743	BRCA2	13: 32912902-32912905	Exon 11/27	RAD51-BD	NM_000059.3:c.4415_4418del	p.(Lys1472ThrfsTer6)	frameshift deletion	Truncating	no	37902	-
66736	BRCA2
4406	BRCA2	13: 32914438	Exon 11/27	RAD51-BD	NM_000059.3:c.5946del	p.(Ser1982ArgfsTer22)	frameshift deletion	Truncating	Ashkenazi	9325	-
6486	BRCA2	13: 32910901	Exon 11/27	outside domain	NM_000059.3:c.2409T>G	p.(Tyr803Ter)	nonsense	Truncating	no	37784	-
12048	BRCA2	13: 32905124-32905127	Exon 9/27	outside domain	NM_000059.3:c.755_758del	p.(Asp252ValfsTer24)	frameshift deletion	Truncating	no	38103	-
66334	BRCA2	13: 32905124-32905127	Exon 9/27	outside domain	NM_000059.3:c.755_758del	p.(Asp252ValfsTer24)	frameshift deletion	Truncating	no	38103	-
15290	BRCA1		Exon 20/23				deletion	SV
5403	BRCA1	17: 41243876-41243877	Exon 10/23	outside domain	NM_007294.3:c.3668_3671dup	p.(Cys1225SerfsTer10)	frameshift duplication	Truncating	no	54960	-
3158	BRCA1
66187	BRCA1
15333	BRCA2	13: 32945165	Exon 20/27	DBD	NM_000059.3:c.8560del	p.(Tyr2854MetfsTer9)	frameshift deletion	Truncating	no	52620	-
8928	BRCA1	17: 41245529	Exon 10/23	DBD	NM_007294.3:c.2019del	p.(Glu673AspfsTer28)	frameshift deletion	Truncating	no	54438	-
9077	BRCA2	13: 32906839	Exon 10/27	outside domain	NM_000059.3:c.1225del	p.(Glu409ArgfsTer21)	frameshift deletion	Truncating	no	51087	-
15253	BRCA1	17: 41276045-41276046	Exon 2/23	RING	NM_007294.3:c.68_69del	p.(Glu23ValfsTer17)	frameshift microsatellite	Truncating	Ashkenazi	17662	-
65588	BRCA1	17: 41246652-41246653	Exon 10/23	outside domain	NM_007294.3:c.895_896del	p.(Val299ArgfsTer4)	frameshift deletion	Truncating	no	55744	3.979e-06
3644	BRCA1	17: 41244627	Exon 10/23	DBD	NM_007294.3:c.2921T>A	p.(Leu974Ter)	nonsense	Truncating	no	54719	-
15216	BRCA1	17: 41209079-41209080	Exon 19/23	outside domain	NM_007294.3:c.5266dup	p.(Gln1756ProfsTer74)	frameshift duplication	Truncating	pan-Eastern European and Ashkenazi	17677	0.0001803
15257	BRCA1	17: 41276045-41276046	Exon 2/23	RING	NM_007294.3:c.68_69del	p.(Glu23ValfsTer17)	frameshift deletion	Truncating	Ashkenazi	17662	-
66172	BRCA2
7202	BRCA2	13: 32912338-32912339	Exon 11/27	RAD51-BD	NM_000059.3:c.3847_3848del	p.(Val1283LysfsTer2)	frameshift deletion	Truncating	Dutch/Northern European	37859	-
65642	BRCA2	13: 32953602	Exon 22/27	DBD	NM_000059.3:c.8904del	p.(Val2969CysfsTer7)	frameshift deletion	Truncating	no	38192	-
65618	BRCA2	13: 32893297	Exon 3/27	outside domain	NM_000059.3:c.151G>T	p.(Glu51Ter)	missense	Missense	no	-	-
65543	BRCA1	17: 41215954	Exon 17/23	BRCT	NM_007294.3:c.5089T>C	p.(Cys1697Arg)	missense	Missense	no	55392	-
2736	BRCA1	17: 41243789-41243792	Exon 10/23	outside domain	NM_007294.3:c.3756_3759del	p.(Ser1253ArgfsTer10)	frameshift deletion	Truncating	no	17673	-
543	BRCA1	17: 41258504	Exon 4/23	RING	NM_007294.3:c.181T>G	p.(Cys61Gly)	missense	Missense	Polish/Baltic/Eastern European	17661	3.19e-05
8471	BRCA1	17: 41244866-41244869	Exon 10/23	DBD	NM_007294.3:c.2679_2682del	p.(Lys893AsnfsTer106)	frameshift deletion	Truncating	no	37481	-
66180	BRCA1
958	BRCA2	NC_000013.10:g.32910949del	Exon 11/27	outside domain	NM_000059.3:c.2457del	p.(Asp820Metfs*5)	frameshift deletion	Truncating	no
66130	BRCA1
5589	BRCA1	17: 41244057-41244067	Exon 10/23	outside domain	NM_007294.3:c.3481_3491del	p.(Glu1161PhefsTer3)	frameshift deletion	Truncating	no	17684	-
66739	BRCA2		Exon 14-16				deletion	SV
66022	BRCA2	13: 32914438	Exon 11/27	RAD51-BD	NM_000059.3:c.5946del	p.(Ser1982ArgfsTer22)	frameshift deletion	Truncating	Ashkenazi	9325	-
1500	BRCA1	17: 41222949-41222967	Exon 15/23	BRCT	NM_007294.3:c.4964_4982del	p.(Ser1655TyrfsTer16)	frameshift deletion	Truncating	no	37616	-
4850	BRCA1	17: 41243876-41243877	Exon 10/23	outside domain	NM_007294.3:c.3668_3671dup	p.(Cys1225SerfsTer10)	frameshift duplication	Truncating	no	54960	-
66062	BRCA2	13: 32907447	Exon 10/27	outside domain	NM_000059.3:c.1832C>G	p.(Ser611Ter)	nonsense	Truncating	no	228323	-
15296	BRCA1	17: 41246509	Exon 10/23	outside domain	NM_007294.3:c.1039del	p.(Leu347CysfsTer27)	frameshift deletion	Truncating	no	254387	-
66114	BRCA1	17: 41209134	Exon 19/23	outside domain	NM_007294.3:c.5212G>A	p.(Gly1738Arg)	missense	Missense	no	55461	-
6213	BRCA1	17: 41245333	Exon 10/23	DBD	NM_007294.3:c.2215A>T	p.(Lys739Ter)	nonsense	Truncating	no	54503	7.97e-06
66331	BRCA1
5815	BRCA2	13: 32907428	Exon 10/27	outside domain	NM_000059.3:c.1813dup	p.(Ile605AsnfsTer11)	frameshift duplication	Truncating	no	37762	-
66557	BRCA2
8075	BRCA1	17: 41223063	Exon 15/23	outside domain	NM_007294.3:c.4868C>G	p.(Ala1623Gly)	missense	Missense	no	37614	-
66543	BRCA1	17: 41244214-41244217	Exon 10/23	outside domain	NM_007294.3:c.3331_3334del	p.(Gln1111AsnfsTer5)	frameshift deletion	Truncating	no	37523	3.996e-06
66585	BRCA1
65914	BRCA2	13: 32914210-32914211	Exon 11/27	RAD51-BD	NM_000059.3:c.5722_5723del	p.(Leu1908ArgfsTer2)	frameshift deletion	Truncating	no	9320	-
66298	BRCA2
6406	BRCA2	13: 32915134	Exon 11/27	outside domain	NM_000059.3:c.6643del	p.(Tyr2215ThrfsTer14)	frameshift deletion	Truncating	no	52145	-
65879	BRCA1	17: 41242960	Intron 11/22	DBD	NM_007294.3:c.4185+1G>T	p.?	nonsense	Truncating	no	-	-
4112	BRCA1	17: 41244832	Exon 10/23	DBD	NM_007294.4:c.2716A>C	p.(Lys906Gln)	missense	Missense	no	628997	-
11757	BRCA1	17: 41243789-41243792	Exon 10/23	outside domain	NM_007294.3:c.3756_3759del	p.(Ser1253ArgfsTer10)	frameshift deletion	Truncating	no	17673	-
6867	BRCA2	13: 32914068-32914071	Exon 11/27	RAD51-BD	NM_000059.3:c.5576_5579del	p.(Ile1859LysfsTer3)	frameshift deletion	Truncating	no	37975	-
66733	BRCA1	17: 41245587	Exon 10/23	DBD	NM_007294.3:c.1961del	p.(Lys654SerfsTer47)	frameshift deletion	Truncating	no	37438	-
15240	BRCA1	17: 41245385-41245386	Exon 10/23	DBD	NM_007294.3:c.2162_2163del	p.(Phe721CysfsTer4)	frameshift deletion	Truncating	no	462575	-
9962	BRCA1		Exon 13/23				duplication	SV
8339	BRCA1	17: 41244854	Exon 10/23	DBD	NM_007294.3:c.2694del	p.(Val899SerfsTer101)	frameshift deletion	Truncating	no	266294	-
66240	BRCA1
11393	BRCA1	NC_000017.10:g.41256917del	Exon 5/23	RING	NM_007294.4:c.271del	p.(Cys91Valfs*28)	frameshift deletion	Truncating	no
8340	BRCA1	17: 41244217	Exon 10/23	outside domain	NM_007294.3:c.3331del	p.(Gln1111LysfsTer6)	frameshift deletion	Truncating	no	266356	0.0003956
66288	BRCA2
15295	BRCA2	NC_000013.10:g.32906928dup	Exon 10/27	outside domain	NM_000059.3:c.1313dup	p.(Asp438Glufs*14)	frameshift duplication	Truncating	no
66148	BRCA1
66584	BRCA1
65892	BRCA1	17: 41243941	Exon 10/23	outside domain	NM_007294.3:c.3607C>T	p.(Arg1203Ter)	nonsense	Truncating	no	17671	1.195e-05
66434	BRCA1
2988	BRCA1	17: 41256153	Exon 6/23	outside domain	NM_007294.3:c.427G>T	p.(Glu143Ter)	nonsense	Truncating	no	37581	-
5855	BRCA2	13: 32915167	Exon 11/27	outside domain	NM_000059.3:c.6675del	p.(Glu2226LysfsTer3)	frameshift deletion	Truncating	no	-	-
11159	BRCA2	NC_000013.10:g.32911252del	Exon 11/27	RAD51-BD	NM_000059.3:c.2760del	p.(Ile921Phefs*39)	frameshift deletion	Truncating	no	51337
66428	BRCA1
15342	BRCA1	17: 41246446	Exon 10/23	outside domain	NM_007294.3:c.1102G>T	p.(Glu368Ter)	nonsense	Truncating	no	54128	-
12254	BRCA1	17: 41276045-41276046	Exon 2/23	RING	NM_007294.3:c.68_69del	p.(Glu23ValfsTer17)	frameshift deletion	Truncating	Ashkenazi	17662	-
66173	BRCA2
11502	BRCA2	13: 32912887-32912891	Exon 11/27	RAD51-BD	NM_000059.3:c.4398_4402del	p.(Leu1466PhefsTer2)	frameshift deletion	Truncating	no	51640	-
65659	BRCA1	17: 41244148	Exon 10/23	outside domain	NM_007294.3:c.3400G>T	p.(Glu1134Ter)	nonsense	Truncating	no	37529	3.987e-06
10519	BRCA1	17:41223242	Exon 15/23	outside domain	NM_007294.3:c.4689C>G	(p.Tyr1563Ter)	nonsense	Truncating	no	37607	3.989e-06
15292	BRCA2	13: 32912703	Exon 11/27	RAD51-BD	NM_000059.3:c.4211C>G	p.(Ser1404Ter)	nonsense	Truncating	no	266795	-
65862	BRCA1	17: 41201198	Exon 21/23	BRCT	NM_007294.3:c.5346G>A	p.(Trp1782Ter)	nonsense	Truncating	no	37658	-
1796	BRCA1		Exon 13/23				duplication	SV
11191	BRCA1	17: 41246440-41246441	Exon 10/23	outside domain	NM_007294.3:c.1107_1108insCT	p.(Val370LeufsTer5)	frameshift duplication	Truncating	no	548288	-
65594	BRCA1	17: 41276045-41276046	Exon 2/23	RING	NM_007294.3:c.68_69del	p.(Glu23ValfsTer17)	frameshift deletion	Truncating	Ashkenazi	17662	-
2487	BRCA2	13: 32903605-32903606	Exon 8/27	outside domain	NM_000059.3:c.658_659del	p.(Val220IlefsTer4)	frameshift deletion	Truncating	Northern European	9342	-
4755	BRCA1	17: 41209079-41209080	Exon 19/23	outside domain	NM_007294.3:c.5266dup	p.(Gln1756ProfsTer74)	frameshift duplication	Truncating	pan-Eastern European and Ashkenazi	17677	0.0001803
4631	BRCA1		Exon 20/23				deletion	SV
15229	BRCA1	17: 41276045-41276046	Exon 2/23	RING	NM_007294.3:c.68_69del	p.(Glu23ValfsTer17)	frameshift deletion	Truncating	Ashkenazi	17662	-
9930	BRCA1	17: 41244866-41244867	Exon 10/23	DBD	NM_007294.3:c.2681_2682del	p.(Lys894ThrfsTer8)	frameshift deletion	Truncating	no	17667	-
1284	BRCA2	13: 32905124-32905127	Exon 9/27	outside domain	NM_000059.3:c.755_758del	p.(Asp252ValfsTer24)	frameshift deletion	Truncating	no	38103	-
7953	BRCA1	17: 41215948	Exon 17/23	BRCT	NM_007294.3:c.5095C>T	p.(Arg1699Trp)	missense	Missense	no	55396	-
8203	BRCA1		Exon 5/23				deletion	SV
66651	BRCA2	13: 32911436	Exon 11/27	RAD51-BD	NM_000059.3:c.2944A>C	p.(Ile982Leu)	missense	Missense	no	51375	4.016e-05
66438	BRCA1	17: 41243789-41243792	Exon 10/23	outside domain	NM_007294.3:c.3756_3759del	p.(Ser1253ArgfsTer10)	frameshift deletion	Truncating	no	17673	2.388e-05
66395	BRCA1
4947	BRCA1	17: 41243480-41243483	Exon 10/23	outside domain	NM_007294.3:c.4065_4068del	p.(Asn1355LysfsTer10)	frameshift deletion	Truncating	Central/Eastern European	17674	3.987e-06
66205	BRCA2	13: 32913837-32913838	Exon 11/27	RAD51-BD	NM_000059.3:c.5350_5351del	p.(Asn1784HisfsTer2)	frameshift deletion	Truncating	no	37959	-
66362	BRCA2	13: 32912172-32912173	Exon 11/27	RAD51-BD	NM_000059.3:c.3680_3681del	p.(Leu1227GlnfsTer5)	frameshift deletion	Truncating	no	51504	-
1251	BRCA2	13: 32913837-32913838	Exon 11/27	RAD51-BD	NM_000059.3:c.5350_5351del	p.(Asn1784HisfsTer2)	frameshift deletion	Truncating	no	37959	-
66406	BRCA1
5874	BRCA1	17: 41243789-41243792	Exon 10/23	outside domain	NM_007294.3:c.3756_3759del	p.(Ser1253ArgfsTer10)	frameshift microsatellite	Truncating	no	17673	-
8479	BRCA1	17: 41243481_41243483	Exon 10/23	outside domain	NM_007294.3:c.4065_4067del	p.(Asn1355_Gln1356delinsLys)	frameshift deletion	Truncating	no	-	-
15316	BRCA1	17: 41243025-41243026	Exon 11/23	outside domain	NM_007294.3:c.4120_4121del	p.(Ser1374Ter)	frameshift deletion	Truncating	no	37570	-
11831	BRCA2	13: 32914767-32914768	Exon 11/27	outside domain	NM_000059.3:c.6275_6276del	p.(Leu2092ProfsTer7)	frameshift deletion	Truncating	no	9318	-
9998	BRCA1	17: 41246334-41246373	Exon 10/23	outside domain	NM_007294.3:c.1175_1214del	p.(Leu392GlnfsTer5)	frameshift deletion	Truncating	no	17665	-
7620	BRCA1	17: 41209079-41209080	Exon 19/23	outside domain	NM_007294.3:c.5266dup	p.(Gln1756ProfsTer74)	frameshift duplication	Truncating	pan-Eastern European and Ashkenazi	17677	0.0001803
7064	BRCA1	17: 41256984	Intron 4/22	RING	NM_007294.3:c.213-11T>G	p.?	nonsense	Truncating	no	37449	1.196e-05
9248	BRCA2	13: 32914174	Exon 11/27	RAD51-BD	NM_000059.3:c.5682C>G	p.(Tyr1894Ter)	nonsense	Truncating	no	37989	-
66377	BRCA1	17: 41244986-41244987	Exon 10/23	DBD	NM_007294.3:c.2560_2561dup	p.(Gln855LeufsTer39)	frameshift duplication	Truncating	no	54600	-
4251	BRCA1
66462	BRCA1	17: 41244866-41244867	Exon 10/23	DBD	NM_007294.3:c.2681_2682del	p.(Lys894ThrfsTer8)	frameshift deletion	Truncating	no	17667	3.985e-06
3613	BRCA1	17: 41219624	Intron 16/22	BRCT	NM_007294.3:c.5074+1G>T	p.?	splice donor	Splice	no	37630	3.978e-06
9357	BRCA2	13: 32890623	Exon 2/27	outside domain	NM_000059.3:c.26del	p.(Pro9GlnfsTer16)	frameshift deletion	Truncating	no	51330	-
5850	BRCA1	17: 41267775	Exon 3/23	RING	NM_007294.3:c.102del	p.(Val35SerfsTer15)	frameshift deletion	Truncating	no	266132	-
3847	BRCA2	13: 32910821-32910822	Exon 11/27	outside domain	NM_000059.3:c.2330dup	p.(Asp777GlufsTer11)	frameshift duplication	Truncating	no	91775	3.985e-06
8461	BRCA2	13: 32914202	Exon 11/27	RAD51-BD	NM_000059.3:c.5710C>T	p.(Leu1904Phe)	missense	Missense	no	126074	-
66120	BRCA1		Exon 11/23
6399	BRCA1	17: 41276046	Exon 2/23	RING	NM_007294.3:c.68del	p.(Glu23GlyfsTer8)	frameshift deletion	Truncating	no	266568	0.0002054
11895	BRCA2	13: 32937354-32937355	exon 18/27	DBD	NM_000059.3:c.8021dup	p.(Ile2675AspfsTer6)	frameshift duplication	Truncating	no	267050	-
6490	BRCA1	17: 41267797	Intron 2/22	RING	NM_007294.3:c.81-1G>A	p.?	splice acceptor	Splice	no	91668	3.997e-06
5021	BRCA1	17: 41245587	Exon 10/23	DBD	NM_007294.3:c.1961del	p.(Lys654SerfsTer47)	frameshift deletion	Truncating	no	37438	1.063e-05
15209	BRCA1	17: 41209079-41209080	Exon 19/23	outside domain	NM_007294.3:c.5266dup	p.(Gln1756ProfsTer74)	frameshift duplication	Truncating	pan-Eastern European and Ashkenazi	17677	0.0001803
66264	BRCA1	17: 41245331-41245332	Exon 10/23	DBD	NM_007294.3:c.2216_2217del	p.(Lys739SerfsTer3)	frameshift deletion	Truncating	no	54504	3.984e-06
1563	BRCA1	17: 41245043-41245044	Exon 10/23	DBD	NM_007294.3:c.2504dup	p.(His835GlnfsTer2)	frameshift duplication	Truncating	no	431228	-
66786	BRCA1	17: 41243789-41243792	Exon 10/23	outside domain	NM_007294.3:c.3756_3759del	p.(Ser1253ArgfsTer10)	frameshift deletion	Truncating	no	17673	2.388e-05
66711	BRCA1	17: 41276045-41276046	Exon 2/23	RING	NM_007294.3:c.68_69del	p.(Glu23ValfsTer17)	frameshift deletion	Truncating	Ashkenazi	17662	-
66412	BRCA1	17: 41244986-41244987	Exon 10/23	DBD	NM_007294.3:c.2560_2561dup	p.(Gln855LeufsTer39)	frameshift duplication	Truncating	no	54600	-
66523	BRCA2	13: 32910584	Exon 11/27	outside domain	NM_000059.3:c.2092del	p.(Leu698TyrfsTer32)	frameshift deletion	Truncating	no	37774	-
66561	BRCA1	17: 41243480-41243483	Exon 10/23	outside domain	NM_007294.3:c.4065_4068del	p.(Asn1355LysfsTer10)	frameshift deletion	Truncating	Central/Eastern European	17674	3.987e-06
3281	BRCA2	13: 32890623	Exon 2/27	outside domain	NM_000059.3:c.26del	p.(Pro9GlnfsTer16)	frameshift deletion	Truncating	no	51330	-
66853	BRCA1	17: 41267743-41267796	Exon 3/23	RING	NM_007294.3:c.81_134del	p.(Cys27Ter)	nonsense	Truncating	no	224416	-
4194	BRCA1	17: 41243479-41243482	Exon 10/23	outside domain	NM_007294.3:c.4066_4069del	p.(Gln1356LysfsTer9)	frameshift deletion	Truncating	no	55094	1.196e-05
66525	BRCA2	13: 32914438	Exon 11/27	RAD51-BD	NM_000059.3:c.5946del	p.(Ser1982ArgfsTer22)	frameshift deletion	Truncating	Ashkenazi	9325	-
66236	BRCA1
66636	BRCA2	13: 32972403	Exon 27/27	outside domain	NM_000059.3:c.9753del	p.(Lys3251AsnfsTer24)	frameshift deletion	Truncating	no	224449	-
3231	BRCA2	13: 32968854	Exon 25/27	DBD	NM_000059.3:c.9285C>A	p.(Asp3095Glu)	missense	Missense	no	252859	3.989e-06
639	BRCA1	17: 41243513	Exon 10/23	outside domain	NM_007294.3:c.4035del	p.(Glu1346LysfsTer20)	frameshift deletion	Truncating	Russian/Eastern European	37560	-
7471	BRCA2	13: 32913118-32913119	Exon 11/27	RAD51-BD	NM_000059.3:c.4631dup	p.(Asn1544LysfsTer4)	frameshift duplication	Truncating	no	37912	7.104e-06
15224	BRCA1	17: 41222949-41222967	Exon 15/23	BRCT	NM_007294.3:c.4964_4982del	p.(Ser1655TyrfsTer16)	frameshift deletion	Truncating	no	37616	-
10000	BRCA2	13: 32911250	Exon 11/27	RAD51-BD	NM_000059.3:c.2760del	p.(Ile921PhefsTer39)	frameshift deletion	Truncating	no	51337	-
10922	BRCA1	17: 41209079-41209080	Exon 19/23	outside domain	NM_007294.3:c.5266dup	p.(Gln1756ProfsTer74)	frameshift duplication	Truncating	pan-Eastern European and Ashkenazi	17677	0.0001803
3812	BRCA2	13: 32912965-32912968	Exon 11/27	RAD51-BD	NM_000059.3:c.4478_4481del	p.(Glu1493ValfsTer10)	frameshift deletion	Truncating	no	51653	-
65938	BRCA1	17: 41197784	Exon 23/23	BRCT	NM_007294.3:c.5503C>T	p.(Arg1835Ter)	nonsense	Truncating	no	55601	1.194e-05
66376	BRCA2	13: 32914174	Exon 11/27	RAD51-BD	NM_000059.3:c.5682C>G	p.(Tyr1894Ter)	nonsense	Truncating	no	37989	3.994e-06
15397	BRCA2	13: 32913565	Exon 11/27	RAD51-BD	NM_000059.3:c.5073dup	p.(Trp1692MetfsTer3)	frameshift duplication	Truncating	no	37943	-
66501	BRCA1	17: 41245594-41245595	Exon 10/23	DBD	NM_007294.3:c.1953dup	p.(Lys652GlufsTer21)	frameshift duplication	Truncating	no	54412	-
7182	BRCA2	13: 32914767-32914768	Exon 11/27	outside domain	NM_000059.3:c.6275_6276del	p.(Leu2092ProfsTer7)	frameshift deletion	Truncating	no	9318	-
66308	BRCA2	13: 32969046	Exon 25/27	DBD	NM_000059.3:c.9477C>A	p.(Phe3159Leu)	missense	Missense	no	52847	3.981e-06
11450	BRCA2	13: 32929058-32929059	Exon 14/27	outside domain	NM_000059.3:c.7069_7070del	p.(Leu2357ValfsTer2)	frameshift deletion	Truncating	no	38082	-
10147	BRCA2	13: 32972348	Exon 27/27	outside domain	NM_000059.3:c.9698G>A	p.(Cys3233Tyr)	missense	Missense	no	91532	7.987e-06
8573	BRCA2	13: 32968951	Exon 25/27	DBD	NM_000059.3:c.9382C>T	p.(Arg3128Ter)	nonsense	Truncating	no	52826	2.122e-05
15308	BRCA1	17: 41258504	Exon 4/23	RING	NM_007294.3:c.181T>G	p.(Cys61Gly)	missense	Missense	Polish/Baltic/Eastern European	17661	3.19e-05
8515	BRCA1	17: 41245587	Exon 10/23	DBD	NM_007294.3:c.1961del	p.(Lys654SerfsTer47)	frameshift deletion	Truncating	no	37438	1.063e-05
1658	BRCA2
4066	BRCA1	17: 41197784	Exon 23/23	BRCT	NM_007294.3:c.5503C>T	p.(Arg1835Ter)	nonsense	Truncating	no	55601	1.194e-05
65629	BRCA2	13: 32905141-32905145	Exon 9/27	outside domain	NM_000059.3:c.771_775del	p.(Asn257LysfsTer17)	frameshift deletion	Truncating	Icelandic	9326	-
66749	BRCA2	13: 32914130-32914133	Exon 11/27	RAD51-BD	NM_000059.3:c.5641_5644del	p.(Lys1881GlnfsTer27)	frameshift deletion	Truncating	no	51897	-
66536	BRCA2	13: 32910982-32910983	Exon 11/27	outside domain	NM_000059.3:c.2490_2491insT	p.(Val831CysfsTer2)	frameshift duplication	Truncating	no	266703	-
11839	BRCA2	13: 32912603	Exon 11/27	RAD51-BD	NM_000059.3:c.4111C>T	p.(Gln1371Ter)	nonsense	Truncating	no	51599	-
15317	BRCA1	17: 41256153	Exon 6/23	outside domain	NM_007294.3:c.427G>T	p.(Glu143Ter)	nonsense	Truncating	no	37581	-
11231	BRCA1		Exon 20/23				deletion	SV
65610	BRCA1	17: 41243506-41243507	Exon 10/23	outside domain	NM_007294.3:c.4041_4042del	p.(Gly1348AsnfsTer7)	frameshift deletion	Truncating	no	55082	-
66299	BRCA2	13: 32914894-32914898	Exon 11/27	outside domain	NM_000059.3:c.6405_6409del	p.(Asn2135LysfsTer3)	frameshift deletion	Truncating	no	38043	-
5643	BRCA2	13: 32953914-32953915	Exon 23/27	DBD	NM_000059.3:c.8982_8985dup	p.(Leu2996ArgfsTer23)	frameshift duplication	Truncating	no	548368	-
2595	BRCA1	17: 41245587	Exon 10/23	DBD	NM_007294.3:c.1961del	p.(Lys654SerfsTer47)	frameshift deletion	Truncating	no	37438	1.063e-05
1345	BRCA1	17: 41246879	Intron 9/22	DBD	NM_007294.3:c.671-2A>G	p.?	splice acceptor	Splice	no	267617	4.224e-06
10106	BRCA2	13: 32907232	Exon 10/27	outside domain	NM_000059.3:c.1617del	p.(Leu540TrpfsTer18)	frameshift deletion	Truncating	no	51156	-
66842	BRCA1	17: 41267743-41267796	Exon 3/23	RING	NM_007294.3:c.81_134del	p.(Cys27Ter)	nonsense	Truncating	no	224416	-
66137	BRCA1	17: 43094279	Exon 10/23	outside domain	NM_007294.3:c.1252G>T	p.(Glu418Ter)	nonsense	Truncating	no	54176	-
66659	BRCA1	17: 41215899	Exon 17/23	BRCT	NM_007294.3:c.5144G>A	p.(Ser1715Asn)	missense	Missense	no	55416	-
4065	BRCA1	17: 41243920-41243921	Exon 10/23	outside domain	NM_007294.3:c.3627dup	p.(Glu1210ArgfsTer9)	frameshift duplication	Truncating	no	37534	7.96e-06
9540	BRCA2	13: 32932018	Exon 16/27	DBD	NM_000059.3:c.7757G>A	p.(Trp2586Ter)	nonsense	Truncating	no	52401	7.954e-06
66396	BRCA1
66503	BRCA1
66582	BRCA1	17: 4122324	Intron 3/24	outside domain	NM_007294.3:c.4689C>G	p.(Tyr1563Ter)	nonsense	Truncating	no	37607	-
66617	BRCA2	13: 32911786	Exon 11/27	RAD51-BD	NM_000059.3:c.3295del	p.(Ser1099GlnfsTer5)	frameshift deletion	Truncating	no	254516	-
66505	BRCA2	13: 32945189-32945190	Exon 20/27	DBD	NM_000059.3:c.8585dup	p.(Glu2863ArgfsTer6)	frameshift duplication	Truncating	no	38170	-
66775	BRCA1	17: 41258504	Exon 4/23	RING	NM_007294.3:c.181T>G	p.(Cys61Gly)	missense	Missense	Polish/Baltic/Eastern European	17661	3.19e-05
66675	BRCA1	17: 41215948	Exon 17/23	BRCT	NM_007294.3:c.5095C>T	p.(Arg1699Trp)	missense	Missense	no	55396	-
66666	BRCA1	17: 41245194	Exon 10/23	DBD	NM_007294.3:c.2354T>A	p.(Leu785Ter)	nonsense	Truncating	no	54545	-
66805	BRCA1
6548	BRCA1	17: 41276034_41276044	Exon 2/23	RING	NM_007294.3:c.70_80del	p.(Cys24SerfsTer13)	frameshift deletion	Truncating	no		-
66816	BRCA2	13: 32913565	Exon 11/27	RAD51-BD	NM_000059.3:c.5073dup	p.(Trp1692MetfsTer3)	frameshift duplication	Truncating	no	37943	-
66727	BRCA1	17: 41245936	Exon 10/23	DBD	NM_007294.3:c.1612C>T	p.(Gln538Ter)	nonsense	Truncating	no	54309	-
15276	BRCA1	17 41262912_41272498	Exon 3/23		NM_007294.3:c.80+3536_135-4362del	p.?	deletion	SV	no	-	-
4764	BRCA1	17: 41245279	Exon 10/23	DBD	NM_007294.3:c.2269del	p.(Ser758ValfsTer14)	frameshift deletion	Truncating	no	37459	-
66327	BRCA1
4505	BRCA1	17: 41243480-41243483	Exon 10/23	outside domain	NM_007294.3:c.4065_4068del	p.(Asn1355LysfsTer10)	frameshift deletion	Truncating	Central/Eastern European	17674	3.987e-06
15284	BRCA1	17: 41215348	intron 18/22	BRCT	NM_007294.3:c.5193+2del	p.?	splice donor	Splice	no	55450	-
6269	BRCA2	13: 32903605-32903606	Exon 8/27	outside domain	NM_000059.3:c.658_659del	p.(Val220IlefsTer4)	frameshift deletion	Truncating	Northern European	9342	-
15321	BRCA1	17: 41245586-41245587	Exon 10/23	DBD	NM_007294.3:c.1961dup	p.(Tyr655ValfsTer18)	frameshift duplication	Truncating	no	54417	1.197e-05
11995	BRCA1	17: 41256201	Exon 6/23	outside domain	NM_007294.3:c.379del	p.(Ser127ValfsTer36)	frameshift deletion	Truncating	no	496371	?
66335	BRCA1		Exon 20-21/23				deletion	SV
3142	BRCA2	13: 32914438	Exon 11/27	RAD51-BD	NM_000059.3:c.5946del	p.(Ser1982ArgfsTer22)	frameshift deletion	Truncating	Ashkenazi	9325	-
66740	BRCA2	13: 32914438	Exon 11/27	RAD51-BD	NM_000059.3:c.5946del	p.(Ser1982ArgfsTer22)	frameshift deletion	Truncating	Ashkenazi	9325	-
66237	BRCA2
2039	BRCA1	17: 41228505	Exon 13/23	outside domain	NM_007294.3:c.4484G>A	p.(Arg1495Lys)	missense	Missense	no	37597	3.981e-06
3202	BRCA2	13: 32911628	Exon 11/27	RAD51-BD	NM_000059.3:c.3136G>T	p.(Glu1046Ter)	missense	Missense	no	-	-
5868	BRCA1	17: 41256884	Intron 5/22	RING	NM_007294.3:c.301+1G>A	p.?	splice donor	Splice	no	142004	3.981e-06
65555	BRCA1	17: 41223063	Exon 15/23	outside domain	NM_007294.3:c.4868C>G	p.(Ala1623Gly)	missense	Missense	no	37614	3.978e-06
66591	BRCA1	17: 41209069_41209152	Exon 19/23	BRCT	NM_007294.3:c.5194_5277del	p.(His1732_Lys1759del)	frameshift deletion	Truncating	no	-	-
11489	BRCA1	17: 41246038	Exon 10/23	DBD	NM_007294.3:c.1510del	p.(Arg504ValfsTer28)	frameshift deletion	Truncating	no	37418	3.983e-06
66514	BRCA1
66632	BRCA1	17: 41215948	Exon 17/23	BRCT	NM_007294.3:c.5095C>T	p.(Arg1699Trp)	missense	Missense	no	55396	-
15245	BRCA1	17: 41276045-41276046	Exon 2/23	RING	NM_007294.3:c.68_69del	p.(Glu23ValfsTer17)	frameshift deletion	Truncating	Ashkenazi	17662	-
11094	BRCA1	17: 41244585	Exon 10/23	DBD	NM_007294.3:c.2963C>A	p.(Ser988Ter)	nonsense	Truncating	no	54732	-
5007	BRCA1	17: 41245861	Exon 10/23	DBD	NM_007294.3:c.1687C>T	p.(Gln563Ter)	nonsense	Truncating	no	37426	2.795e-05
66655	BRCA1
66761	BRCA1	17: 41258504	Exon 4/23	RING	NM_007294.3:c.181T>G	p.(Cys61Gly)	missense	Missense	Polish/Baltic/Eastern European	17661	3.19e-05
66708	BRCA2	13: 32913778-32913779	Exon 11/27	RAD51-BD	NM_000059.3:c.5290_5291del	p.(Ser1764LysfsTer3)	frameshift deletion	Truncating	no	37956	-
66807	BRCA2
66763	BRCA1	17: 41276034-41276044	Exon 2/23	RING	NM_007294.3:c.70_80del	p.(Cys24SerfsTer13)	frameshift deletion	Truncating	no	55676	-
1801	BRCA2	13: 32953602	Exon 22/27	DBD	NM_000059.3:c.8904del	p.(Val2969CysfsTer7)	frameshift deletion	Truncating	no	38192	-
8683	BRCA1		deletion 1-23/23				deletion	SV
66511	BRCA2	13: 32937402	Exon 18/27	DBD	NM_000059.3:c.8063T>C	p.(Leu2688Pro)	missense	Missense	no	38137	-
66819	BRCA1
66766	BRCA1
11551	BRCA1	17: 41243480-41243483	Exon 10/23	outside domain	NM_007294.3:c.4065_4068del	p.(Asn1355LysfsTer10)	frameshift deletion	Truncating	Central/Eastern European	17674	3.987e-06
66654	BRCA1	17: 41245587	Exon 10/23	DBD	NM_007294.3:c.1961del	p.(Lys654SerfsTer47)	frameshift deletion	Truncating	no	37438	-
66175	BRCA1	17: 41246531-41246532	Exon 10/23	outside domain	NM_007294.3:c.1016dup	p.(Val340GlyfsTer6)	frameshift duplication	Truncating	no	54102	-
66018	BRCA2
65890	BRCA1	17: 41276045-41276046	Exon 2/23	RING	NM_007294.3:c.68_69del	p.(Glu23ValfsTer17)	frameshift deletion	Truncating	Ashkenazi	17662	-
66830	BRCA1	17: 41244391	Exon 10/23	DBD	NM_007294.3:c.3157G>T	p.(Glu1053Ter)	nonsense	Truncating	no	187251	-

## Sheet: Figure 3a
Figure 3a
chord_BRCA1	chord_BRCA2	chord_none	chord_hrd	hrd_type	group_HRD	group_BRCA_survival	TP53	BRCA1	BRCA2	BARD1	BLM	BRIP1	CDK12	CHEK2	FANCA	FANCD2	FANCE	FANCI	FANCM	MSH2	MSH6	PALB2	PMS1	PMS2	PTEN	RAD51C	RAD51D	ATM	ATR	RAD51B	ABCB1	CCNE1	RB1	NF1	KMT2C	PIK3CA	MLH1	MUTYH	NBN	CXCL10	CXCL11	CXCL9	IFNG	RAD21	MYC	AKT2	AKT1	AKT3	PIK3CB
0.848	0.054	0.098	0.902	BRCA1_type	High	BRCA1Poor	somatic missense	promoter methylation																										somatic duplication
0.002	0	0.998	0.002	none	Low	BRCAwt-HRPPoor	somatic missense																									somatic amplification
0	0	1	0	none	Moderate	BRCAwt-HRPPoor	somatic missense																									somatic amplification
0.858	0.088	0.054	0.946	BRCA1_type	High	BRCA1Good	somatic missense	germline nonsense																	somatic duplication
0	0	1	0	none	Moderate	BRCAwt-HRPPoor	somatic missense																						somatic duplication	somatic translocation		somatic amplification														somatic amplification
0.002	0.008	0.99	0.01	none	Low	BRCAwt-HRPPoor	somatic missense
0.156	0	0.844	0.156	none	High	BRCA1Poor	somatic missense	promoter methylation
0.864	0.11	0.026	0.974	BRCA1_type	Moderate	BRCA1Poor	somatic missense	germline nonsense																									somatic deletion	somatic duplication
0	0	1	0	none	Low	BRCAwt-HRPPoor	somatic missense
0	0	1	0	none	Moderate	BRCAwt-HRPPoor	somatic missense																					somatic deletion				somatic amplification			somatic translocation										somatic amplification	somatic amplification
0	0.002	0.998	0.002	none	Low	BRCAwt-HRPPoor	somatic missense																									somatic amplification
0.042	0.862	0.096	0.904	BRCA2_type	Moderate	BRCA2Poor	somatic splice site		somatic nonsense																									somatic deletion	somatic deletion
0.686	0.26	0.054	0.946	BRCA1_type	High	BRCA1Good	somatic frameshift indel	promoter methylation														somatic translocation						somatic duplication																somatic amplification
0.914	0.022	0.064	0.936	BRCA1_type	Moderate	BRCA1Poor	somatic nonsense	germline frameshift indel																	somatic duplication									somatic duplication
0.004	0	0.996	0.004	none	Moderate	BRCAwt-HRPGood	somatic missense																							somatic duplication			somatic nonsense
0	0	1	0	none	Moderate	BRCAwt-HRPPoor	somatic frameshift indel																									somatic amplification													somatic amplification	somatic amplification
0.002	0.002	0.996	0.004	none	Moderate	BRCAwt-HRPPoor	somatic missense																									somatic amplification				somatic amplification													somatic amplification
0.016	0.004	0.98	0.02	none	High	BRCA1Poor	somatic missense	somatic frameshift indel																										somatic nonsense
0	0	1	0	none	Low	BRCAwt-HRPPoor	somatic missense																					somatic inversion
0	0	1	0	none	Moderate	BRCAwt-HRPPoor	somatic missense																									somatic amplification														somatic amplification
0.002	0	0.998	0.002	none	Low	BRCAwt-HRPGood	somatic in-frame indel																									somatic amplification		somatic translocation										somatic amplification	somatic amplification	somatic duplication
0	0.002	0.998	0.002	none	Low	BRCAwt-HRPGood	somatic missense																																						somatic amplification	somatic amplification
0	0	1	0	none	Low	BRCAwt-HRPPoor	somatic splice site
0.584	0.182	0.234	0.766	BRCA1_type	High	BRCA1Good	somatic missense	somatic frameshift indel																												somatic amplification								somatic amplification	somatic amplification
0.938	0.036	0.026	0.974	BRCA1_type	High	BRCA1Good	somatic in-frame indel	germline frameshift indel											somatic frameshift indel														somatic duplication
0.008	0	0.992	0.008	none	Moderate	BRCAwt-HRPGood	somatic missense																																							somatic inversion
0.86	0.114	0.026	0.974	BRCA1_type	High	BRCA1Good	somatic nonsense	promoter methylation																												somatic amplification								somatic amplification	somatic amplification
0.002	0	0.998	0.002	none	Low	BRCAwt-HRPGood	somatic missense																													somatic amplification													somatic amplification
0.594	0.324	0.082	0.918	BRCA1_type	Moderate	BRCA1Good	somatic missense	promoter methylation	somatic duplication
0.712	0.158	0.13	0.87	BRCA1_type	High	BRCA1Poor	somatic nonsense	promoter methylation																								somatic amplification																somatic amplification
0.578	0.222	0.2	0.8	BRCA1_type	High	BRCA1Good	somatic missense	germline frameshift indel																										somatic nonsense										somatic amplification	somatic amplification
0	0	1	0	none	Low	BRCAwt-HRPPoor	somatic nonsense
0	0	1	0	none	Low	BRCAwt-HRPPoor	somatic in-frame indel
0.036	0.86	0.104	0.896	BRCA2_type	Moderate	BRCA2Good	somatic frameshift indel		germline frameshift indel																									somatic duplication
0.252	0.028	0.72	0.28	none	High	BRCA1Poor	somatic frameshift indel	germline frameshift indel																					somatic translocation				somatic duplication	somatic duplication
0.062	0.9	0.038	0.962	BRCA2_type	Moderate	BRCA1Poor	somatic missense	somatic frameshift indel																		promoter methylation
0.556	0.182	0.262	0.738	BRCA1_type	High	BRCA1Poor	somatic nonsense	promoter methylation																																				somatic amplification	somatic amplification			somatic amplification
0.868	0.008	0.124	0.876	BRCA1_type	High	BRCA1Poor	somatic in-frame indel	germline frameshift indel	somatic duplication																								somatic deletion												somatic amplification
0	0	1	0	none	Low	BRCAwt-HRPPoor	somatic missense																									somatic amplification		somatic duplication		somatic amplification										somatic amplification
0	0	1	0	none	Low	BRCAwt-HRPPoor	somatic missense																									somatic amplification														somatic amplification
0.012	0.012	0.976	0.024	none	Moderate	BRCAwt-HRPPoor	somatic frameshift indel																									somatic amplification				somatic duplication												somatic amplification	somatic amplification
0	0.006	0.994	0.006	none	Low	BRCAwt-HRPPoor	somatic missense																																									somatic amplification;somatic deletion;somatic inversion
0.928	0.014	0.058	0.942	BRCA1_type	High	BRCA1Poor	somatic missense	germline deletion				somatic duplication																			somatic deletion		somatic duplication	somatic duplication
0	0	1	0	none	Moderate	BRCAwt-HRPPoor	somatic missense																		somatic deletion							somatic amplification		somatic deletion
0.004	0	0.996	0.004	none	Moderate	BRCAwt-HRPPoor	somatic missense																							somatic deletion		somatic amplification	somatic deletion	somatic inversion
0.002	0.976	0.022	0.978	BRCA2_type	Moderate	BRCA2Good	somatic missense		somatic frameshift indel																								somatic translocation;somatic deletion	somatic nonsense														somatic inversion
0	0	1	0	none	Low	BRCAwt-HRPGood	somatic frameshift indel
0	0	1	0	none	Moderate	BRCAwt-HRPGood	somatic missense																							somatic duplication		somatic amplification											somatic amplification
0.744	0.12	0.136	0.864	BRCA1_type	High	BRCA1Good	somatic missense	promoter methylation																									somatic duplication							somatic amplification	somatic amplification	somatic amplification		somatic amplification
0.082	0.74	0.178	0.822	BRCA2_type	Moderate	BRCA2Good	somatic splice site																			germline inversion
0.904	0.03	0.066	0.934	BRCA1_type	High	BRCA1Poor	somatic nonsense	promoter methylation								somatic duplication					somatic deletion				somatic deletion					somatic duplication
0.868	0.076	0.056	0.944	BRCA1_type	High	BRCA1Good	somatic splice site	somatic nonsense		somatic duplication																							somatic duplication
0.744	0.016	0.24	0.76	BRCA1_type	High	BRCA1Good	somatic missense	germline frameshift indel																									somatic translocation
0.106	0.516	0.378	0.622	BRCA2_type	Low	BRCA2Good	somatic in-frame indel					germline frameshift indel
0.142	0.448	0.41	0.59	BRCA2_type	Moderate	BRCA2Good	somatic missense					germline nonsense																				somatic amplification
0.89	0.044	0.066	0.934	BRCA1_type	High	BRCA1Poor	somatic missense	germline nonsense																							somatic amplification													somatic amplification	somatic amplification
0.584	0.226	0.19	0.81	BRCA1_type	Moderate	BRCA1Good	somatic in-frame indel	germline nonsense																		promoter methylation																		somatic amplification	somatic amplification
0.874	0.048	0.078	0.922	BRCA1_type	High	BRCA1Good	somatic missense	promoter methylation										somatic duplication																somatic duplication
0.904	0.072	0.024	0.976	BRCA1_type	High	BRCA1Good	somatic missense	germline frameshift indel																																				somatic amplification	somatic amplification
0.8	0.162	0.038	0.962	BRCA1_type	High	BRCA1Good	somatic nonsense	germline frameshift indel			somatic duplication																		somatic frameshift indel				somatic deletion
0.002	0.984	0.014	0.986	BRCA2_type	High	BRCA2Good	somatic missense																		somatic deletion	promoter methylation
0.024	0.934	0.042	0.958	BRCA2_type	Moderate	BRCA2Good	somatic nonsense																		somatic deletion								somatic frameshift indel	somatic deletion
0.046	0.862	0.092	0.908	BRCA2_type	High	BRCA2Good	somatic missense		somatic nonsense																								somatic deletion
0.852	0.084	0.064	0.936	BRCA1_type	High	BRCA1Good	somatic frameshift indel	somatic nonsense																																				somatic amplification	somatic amplification
0.052	0.922	0.026	0.974	BRCA2_type	Moderate	BRCA2Poor	somatic missense		germline missense																					somatic deletion			somatic splice site			somatic amplification								somatic amplification	somatic amplification		somatic in-frame indel
0	0	1	0	none	Moderate	BRCAwt-HRPPoor	somatic frameshift indel																											somatic duplication
0.788	0.136	0.076	0.924	BRCA1_type	High	BRCA1Poor	somatic missense	promoter methylation
0	0	1	0	none	Moderate	BRCAwt-HRPPoor	somatic missense
0.004	0	0.996	0.004	none	Moderate	BRCAwt-HRPPoor	somatic missense																											somatic deletion				somatic nonsense
0.014	0.002	0.984	0.016	none	Moderate	BRCAwt-HRPPoor	somatic missense																													somatic amplification								somatic amplification	somatic amplification				somatic amplification
0	0.002	0.998	0.002	none	Moderate	BRCAwt-HRPPoor	somatic missense																									somatic amplification
0.236	0.024	0.74	0.26	none	High	BRCA1Poor	somatic nonsense	promoter methylation																									somatic deletion		somatic translocation
0	0	1	0	none	Low	BRCAwt-HRPPoor	somatic frameshift indel																			somatic inversion								somatic duplication		somatic amplification
0.024	0.022	0.954	0.046	none	Low	BRCAwt-HRPPoor	somatic missense																										somatic frameshift indel			somatic amplification
0	0	1	0	none	Moderate	BRCAwt-HRPPoor	somatic missense						somatic nonsense																				somatic translocation		somatic duplication
0.002	0	0.998	0.002	none	Low	BRCAwt-HRPGood	somatic missense						somatic frameshift indel					somatic duplication																		somatic amplification									somatic amplification		somatic amplification	somatic duplication	somatic amplification
0.612	0.056	0.332	0.668	BRCA1_type	Moderate	BRCA1Poor	somatic missense	somatic nonsense														somatic nonsense												somatic duplication	somatic duplication
0.064	0.73	0.206	0.794	BRCA2_type	Moderate	BRCA2Poor			germline nonsense																								somatic nonsense
0.766	0.088	0.146	0.854	BRCA1_type	Moderate	BRCA1Poor	somatic missense	germline frameshift indel																											somatic translocation
0.078	0.856	0.066	0.934	BRCA2_type	High	BRCA1Poor	somatic missense	germline splice site																		promoter methylation																			somatic amplification
0.736	0.006	0.258	0.742	BRCA1_type	Moderate	BRCA1Poor	somatic splice site	germline frameshift indel										somatic translocation
0.012	0.964	0.024	0.976	BRCA2_type	High	BRCA2Poor	somatic nonsense		germline nonsense																somatic translocation										somatic nonsense	somatic amplification										somatic amplification
0.072	0.002	0.926	0.074	none	High	BRCA1Poor	somatic frameshift indel	germline frameshift indel					somatic duplication	somatic duplication																somatic translocation						somatic amplification			somatic deletion					somatic deletion
0.066	0.864	0.07	0.93	BRCA2_type	High	BRCA2Poor	somatic missense		germline frameshift indel																											somatic amplification								somatic amplification	somatic amplification
0.856	0.08	0.064	0.936	BRCA1_type	High	BRCA1Poor	somatic frameshift indel	germline deletion			somatic duplication																		somatic duplication				somatic duplication		somatic translocation									somatic amplification					somatic amplification
0.642	0.256	0.102	0.898	BRCA1_type	Moderate	BRCA1Poor	somatic splice site	germline frameshift indel																						somatic duplication					somatic deletion										somatic amplification
0.944	0.016	0.04	0.96	BRCA1_type	Moderate	BRCA1Poor	somatic nonsense	germline nonsense																										somatic duplication											somatic amplification
0.88	0.038	0.082	0.918	BRCA1_type	Moderate	BRCA1Poor	somatic frameshift indel	germline nonsense																																					somatic amplification
0.152	0.038	0.81	0.19	none	Moderate	BRCA1Poor	somatic splice site	germline frameshift indel			somatic translocation																							somatic duplication
0.85	0.03	0.12	0.88	BRCA1_type	High	BRCA1Poor	somatic nonsense	germline missense																										somatic deletion	somatic duplication
0.73	0.022	0.248	0.752	BRCA1_type	High	BRCA1Poor	somatic missense	germline nonsense								somatic duplication									somatic duplication									somatic translocation			somatic nonsense
0.752	0.124	0.124	0.876	BRCA1_type	High	BRCA1Poor	somatic missense	germline frameshift indel																							somatic frameshift indel				somatic duplication
0.046	0.918	0.036	0.964	BRCA2_type	High	BRCA2Poor	somatic missense		germline nonsense						somatic deletion																			somatic frameshift indel;somatic nonsense		somatic amplification								somatic amplification	somatic amplification
0.838	0.06	0.102	0.898	BRCA1_type	Moderate	BRCA1Poor	somatic missense	germline splice site																										somatic inversion;somatic deletion
0.034	0.918	0.048	0.952	BRCA2_type	High	BRCA2Poor	somatic frameshift indel		germline nonsense																																			somatic amplification;somatic translocation	somatic amplification
0.202	0.012	0.786	0.214	none	High	BRCA1Poor	somatic missense	germline frameshift indel																								somatic amplification;somatic duplication												somatic amplification	somatic amplification
0.132	0.598	0.27	0.73	BRCA2_type	High	BRCA2Poor	somatic frameshift indel		germline frameshift indel																											somatic amplification
0.92	0.002	0.078	0.922	BRCA1_type	High	BRCA1Poor	somatic missense	germline frameshift indel					somatic duplication												somatic deletion									somatic duplication
0.072	0.784	0.144	0.856	BRCA2_type	Moderate	BRCA2Poor	somatic missense		germline nonsense																somatic deletion									somatic frameshift indel										somatic amplification	somatic amplification
0.688	0.23	0.082	0.918	BRCA1_type	High	BRCA1Poor	somatic nonsense	germline frameshift indel																										somatic duplication;somatic translocation		somatic amplification								somatic amplification	somatic amplification			somatic amplification
0.002	0	0.998	0.002	none	Low	BRCA2Poor	somatic missense		germline frameshift indel
0.91	0.048	0.042	0.958	BRCA1_type	High	BRCA1Good	somatic frameshift indel	somatic frameshift indel			somatic translocation																							somatic duplication
0.354	0.014	0.632	0.368	none	High	BRCA1Good	somatic missense	germline frameshift indel																										somatic duplication										somatic amplification	somatic amplification			somatic amplification	somatic amplification
0.102	0.752	0.146	0.854	BRCA2_type	High	BRCA2Good	somatic frameshift indel		somatic frameshift indel																																			somatic amplification
0.014	0.002	0.984	0.016	none	Moderate	BRCAwt-HRPGood	somatic nonsense						somatic frameshift indel																					somatic translocation
0	0	1	0	none	Moderate	BRCAwt-HRPGood	somatic missense						somatic deletion					somatic duplication																	somatic duplication
0.034	0.038	0.928	0.072	none	Moderate	BRCAwt-HRPGood	somatic missense
0.916	0.058	0.026	0.974	BRCA1_type	High	BRCA1Good	somatic missense	promoter methylation																										somatic duplication										somatic amplification
0.236	0.694	0.07	0.93	BRCA2_type	High	BRCA2Good	somatic missense	somatic translocation	germline frameshift indel																					somatic duplication						somatic amplification
0.004	0.002	0.994	0.006	none	Low	BRCAwt-HRPGood	somatic missense																													somatic amplification								somatic amplification	somatic amplification				somatic amplification
0.794	0.106	0.1	0.9	BRCA1_type	High	BRCA1Good	somatic splice site	somatic missense;germline frameshift indel																	somatic duplication					somatic deletion			somatic deletion
0.914	0.052	0.034	0.966	BRCA1_type	High	BRCA1Good	somatic nonsense	germline nonsense																							somatic amplification				somatic translocation														somatic amplification
0.556	0.028	0.416	0.584	BRCA1_type	High	BRCA1Good	somatic missense	promoter methylation;somatic duplication		somatic deletion															somatic deletion									somatic translocation														somatic inversion
0.456	0.056	0.488	0.512	BRCA1_type	Moderate	BRCA1Good	somatic missense	germline frameshift indel																										somatic translocation
0.638	0.278	0.084	0.916	BRCA1_type	High	BRCA1Good	somatic in-frame indel	promoter methylation																					somatic duplication					somatic duplication		somatic amplification									somatic amplification
0.08	0.808	0.112	0.888	BRCA2_type	High	BRCA2Good	somatic nonsense		germline deletion		somatic duplication																						somatic deletion	somatic deletion
0.612	0.026	0.362	0.638	BRCA1_type	High	BRCA1Good	somatic missense	germline frameshift indel																												somatic amplification								somatic amplification	somatic amplification				somatic amplification
0	0.996	0.004	0.996	BRCA2_type	High	BRCA2Good	somatic missense		germline frameshift indel														somatic nonsense																					somatic amplification	somatic amplification
0.504	0.436	0.06	0.94	BRCA1_type	High	BRCA1Good	somatic missense	germline frameshift indel								somatic translocation												somatic translocation																somatic amplification	somatic amplification
0.006	0.002	0.992	0.008	none	Low	BRCAwt-HRPGood	somatic nonsense																													somatic amplification								somatic amplification	somatic amplification				somatic amplification
0.836	0.118	0.046	0.954	BRCA1_type	High	BRCA1Good	somatic missense	somatic frameshift indel																	somatic translocation								somatic duplication							somatic amplification	somatic amplification	somatic amplification			somatic amplification				somatic amplification
0	0.002	0.998	0.002	none	Moderate	BRCAwt-HRPGood	somatic missense																							somatic duplication		somatic amplification
0.41	0.302	0.288	0.712	BRCA1_type	Low	BRCA2Good	somatic splice site																																	somatic amplification		somatic amplification
0	0.002	0.998	0.002	none	Moderate	BRCAwt-HRPGood	somatic frameshift indel				somatic translocation		somatic nonsense		somatic translocation															somatic deletion
0.002	0	0.998	0.002	none	Low	BRCAwt-HRPGood	somatic missense						somatic duplication				somatic translocation													somatic duplication				somatic deletion
0.172	0.022	0.806	0.194	none	High	BRCA1Good	somatic missense	germline frameshift indel																											somatic nonsense										somatic amplification
0.002	0.004	0.994	0.006	none	Moderate	BRCAwt-HRPGood	somatic nonsense																																					somatic amplification	somatic amplification			somatic amplification
0	0.004	0.996	0.004	none	Low	BRCAwt-HRPGood	somatic missense
0.818	0.146	0.036	0.964	BRCA1_type	High	BRCA1Good	somatic missense	promoter methylation						somatic translocation																				somatic deletion
0.502	0.068	0.43	0.57	BRCA1_type	High	BRCA1Good	somatic nonsense	germline frameshift indel
0.03	0.948	0.022	0.978	BRCA2_type	High	BRCA2Good	somatic missense		germline nonsense																somatic deletion								somatic nonsense	somatic deletion										somatic amplification
0.002	0.002	0.996	0.004	none	Moderate	BRCAwt-HRPGood	somatic missense																							somatic duplication		somatic amplification				somatic amplification							somatic amplification					somatic amplification
0.002	0	0.998	0.002	none	Moderate	BRCAwt-HRPGood	somatic nonsense																													somatic amplification								somatic amplification	somatic amplification
0.044	0.946	0.01	0.99	BRCA2_type	High	BRCA2Good	somatic in-frame indel						somatic duplication							somatic duplication							somatic deletion			somatic translocation				somatic deletion	somatic frameshift indel
0.082	0.688	0.23	0.77	BRCA2_type	High	BRCA2Good	somatic missense		germline frameshift indel																											somatic amplification								somatic deletion
0.046	0.902	0.052	0.948	BRCA2_type	High	BRCA2Good	somatic frameshift indel		germline frameshift indel																																			somatic amplification	somatic amplification
0.844	0.092	0.064	0.936	BRCA1_type	High	BRCA1Good	somatic missense																											somatic duplication
0.036	0.894	0.07	0.93	BRCA2_type	High	BRCA2Good	somatic missense					somatic frameshift indel										somatic splice site			somatic deletion	somatic splice site										somatic amplification										somatic amplification
0.616	0.06	0.324	0.676	BRCA1_type	High	BRCA1Good	somatic missense	somatic duplication																								somatic amplification			somatic translocation	somatic amplification								somatic amplification;somatic deletion	somatic amplification			somatic deletion
0.066	0.918	0.016	0.984	BRCA2_type	Moderate	BRCA2Good	somatic frameshift indel		somatic deletion																									somatic deletion
0.022	0.01	0.968	0.032	none	Moderate	BRCA1Good	somatic missense	germline missense								somatic duplication														somatic duplication															somatic amplification	somatic amplification
0.014	0.984	0.002	0.998	BRCA2_type	High	BRCA2Good	somatic splice site		germline frameshift indel																									somatic deletion
0.1	0.742	0.158	0.842	BRCA2_type	High	BRCA2Good	somatic missense					somatic deletion										germline nonsense;somatic deletion																							somatic amplification
0.026	0.964	0.01	0.99	BRCA2_type	High	BRCA2Good	somatic missense		germline frameshift indel																somatic in-frame indel								somatic duplication		somatic deletion	somatic deletion
0.268	0.676	0.056	0.944	BRCA2_type	High	BRCA1Good	somatic missense	somatic translocation				somatic inversion														germline missense										somatic amplification
0	0	1	0	none	Moderate	BRCAwt-HRPGood	somatic missense																							somatic translocation		somatic amplification																somatic nonsense
0.178	0.004	0.818	0.182	none	High	BRCA1Good	somatic frameshift indel	somatic frameshift indel																																					somatic amplification
0.084	0.878	0.038	0.962	BRCA2_type	Moderate	BRCA2Good	somatic missense		germline frameshift indel																								somatic frameshift indel;somatic nonsense	somatic deletion
0.84	0.078	0.082	0.918	BRCA1_type	High	BRCA1Good	somatic missense	germline nonsense																									somatic deletion	somatic splice site
0.92	0.032	0.048	0.952	BRCA1_type	High	BRCA1Good	somatic frameshift indel	promoter methylation											somatic duplication																somatic duplication									somatic amplification	somatic amplification
0.892	0.054	0.054	0.946	BRCA1_type	High	BRCA1Good	somatic missense	germline missense																									somatic duplication	somatic splice site	somatic duplication;somatic splice site
0.9	0.032	0.068	0.932	BRCA1_type	High	BRCA1Good	somatic missense	somatic frameshift indel																									somatic deletion
0.108	0.204	0.688	0.312	none	High	BRCA2Good	somatic splice site																									somatic amplification				somatic amplification				somatic amplification	somatic amplification	somatic amplification				somatic amplification
0.794	0.136	0.07	0.93	BRCA1_type	High	BRCA1Good	somatic in-frame indel	germline duplication																	somatic deletion			somatic translocation						somatic duplication
[truncated: 2 more columns]

## Sheet: Figure 3b
Figure 3b
group_BRCA_survival	CCNE1	NF1	PIK3CA	RAD21	MYC
BRCA1Poor	no	somatic duplication	no	no	no
BRCAwt-HRPPoor	somatic amplification	no	no	no	no
BRCAwt-HRPPoor	somatic amplification	no	no	no	no
BRCA1Good	no	no	no	no	no
BRCAwt-HRPPoor	somatic amplification	no	no	no	no
BRCAwt-HRPPoor	no	no	no	no	no
BRCA1Poor	no	no	no	no	no
BRCA1Poor	no	somatic duplication	no	no	no
BRCAwt-HRPPoor	no	no	no	no	no
BRCAwt-HRPPoor	somatic amplification	no	no	no	somatic amplification
BRCAwt-HRPPoor	somatic amplification	no	no	no	no
BRCA2Poor	no	somatic deletion	no	no	no
BRCA1Good	no	no	no	somatic amplification	no
BRCA1Poor	no	somatic duplication	no	no	no
BRCAwt-HRPGood	no	no	no	no	no
BRCAwt-HRPPoor	somatic amplification	no	no	no	somatic amplification
BRCAwt-HRPPoor	somatic amplification	no	somatic amplification	no	no
BRCA1Poor	no	somatic nonsense	no	no	no
BRCAwt-HRPPoor	no	no	no	no	no
BRCAwt-HRPPoor	somatic amplification	no	no	no	no
BRCAwt-HRPGood	somatic amplification	somatic translocation	no	somatic amplification	somatic amplification
BRCAwt-HRPGood	no	no	no	no	somatic amplification
BRCAwt-HRPPoor	no	no	no	no	no
BRCA1Good	no	no	somatic amplification	somatic amplification	somatic amplification
BRCA1Good	no	no	no	no	no
BRCAwt-HRPGood	no	no	no	no	no
BRCA1Good	no	no	somatic amplification	somatic amplification	somatic amplification
BRCAwt-HRPGood	no	no	somatic amplification	no	no
BRCA1Good	no	no	no	no	no
BRCA1Poor	somatic amplification	no	no	no	no
BRCA1Good	no	somatic nonsense	no	somatic amplification	somatic amplification
BRCAwt-HRPPoor	no	no	no	no	no
BRCAwt-HRPPoor	no	no	no	no	no
BRCA2Good	no	somatic duplication	no	no	no
BRCA1Poor	no	somatic duplication	no	no	no
BRCA1Poor	no	no	no	no	no
BRCA1Poor	no	no	no	somatic amplification	somatic amplification
BRCA1Poor	no	no	no	no	somatic amplification
BRCAwt-HRPPoor	somatic amplification	somatic duplication	somatic amplification	no	no
BRCAwt-HRPPoor	somatic amplification	no	no	no	no
BRCAwt-HRPPoor	somatic amplification	no	somatic duplication	no	no
BRCAwt-HRPPoor	no	no	no	no	no
BRCA1Poor	no	somatic duplication	no	no	no
BRCAwt-HRPPoor	somatic amplification	somatic deletion	no	no	no
BRCAwt-HRPPoor	somatic amplification	somatic inversion	no	no	no
BRCA2Good	no	somatic nonsense	no	no	no
BRCAwt-HRPGood	no	no	no	no	no
BRCAwt-HRPGood	somatic amplification	no	no	no	no
BRCA1Good	no	no	no	somatic amplification	no
BRCA2Good	no	no	no	no	no
BRCA1Poor	no	no	no	no	no
BRCA1Good	no	no	no	no	no
BRCA1Good	no	no	no	no	no
BRCA2Good	no	no	no	no	no
BRCA2Good	somatic amplification	no	no	no	no
BRCA1Poor	no	no	no	somatic amplification	somatic amplification
BRCA1Good	no	no	no	somatic amplification	somatic amplification
BRCA1Good	no	somatic duplication	no	no	no
BRCA1Good	no	no	no	somatic amplification	somatic amplification
BRCA1Good	no	no	no	no	no
BRCA2Good	no	no	no	no	no
BRCA2Good	no	somatic deletion	no	no	no
BRCA2Good	no	no	no	no	no
BRCA1Good	no	no	no	somatic amplification	somatic amplification
BRCA2Poor	no	no	somatic amplification	somatic amplification	somatic amplification
BRCAwt-HRPPoor	no	somatic duplication	no	no	no
BRCA1Poor	no	no	no	no	no
BRCAwt-HRPPoor	no	no	no	no	no
BRCAwt-HRPPoor	no	somatic deletion	no	no	no
BRCAwt-HRPPoor	no	no	somatic amplification	somatic amplification	somatic amplification
BRCAwt-HRPPoor	somatic amplification	no	no	no	no
BRCA1Poor	no	no	no	no	no
BRCAwt-HRPPoor	no	somatic duplication	somatic amplification	no	no
BRCAwt-HRPPoor	no	no	somatic amplification	no	no
BRCAwt-HRPPoor	no	no	no	no	no
BRCAwt-HRPGood	no	no	somatic amplification	no	somatic amplification
BRCA1Poor	no	somatic duplication	no	no	no
BRCA2Poor	no	no	no	no	no
BRCA1Poor	no	no	no	no	no
BRCA1Poor	no	no	no	no	somatic amplification
BRCA1Poor	no	no	no	no	no
BRCA2Poor	no	no	somatic amplification	no	no
BRCA1Poor	no	no	somatic amplification	somatic deletion	no
BRCA2Poor	no	no	somatic amplification	somatic amplification	somatic amplification
BRCA1Poor	no	no	no	somatic amplification	no
BRCA1Poor	no	no	no	no	somatic amplification
BRCA1Poor	no	somatic duplication	no	no	somatic amplification
BRCA1Poor	no	no	no	no	somatic amplification
BRCA1Poor	no	somatic duplication	no	no	no
BRCA1Poor	no	somatic deletion	no	no	no
BRCA1Poor	no	somatic translocation	no	no	no
BRCA1Poor	no	no	no	no	no
BRCA2Poor	no	somatic nonsense	somatic amplification	somatic amplification	somatic amplification
BRCA1Poor	no	somatic inversion	no	no	no
BRCA2Poor	no	no	no	somatic amplification	somatic amplification
BRCA1Poor	somatic amplification	no	no	somatic amplification	somatic amplification
BRCA2Poor	no	no	somatic amplification	no	no
BRCA1Poor	no	somatic duplication	no	no	no
BRCA2Poor	no	somatic frameshift indel	no	somatic amplification	somatic amplification
BRCA1Poor	no	somatic duplication	somatic amplification	somatic amplification	somatic amplification
BRCA2Poor	no	no	no	no	no
BRCA1Good	no	somatic duplication	no	no	no
BRCA1Good	no	somatic duplication	no	somatic amplification	somatic amplification
BRCA2Good	no	no	no	somatic amplification	no
BRCAwt-HRPGood	no	somatic translocation	no	no	no
BRCAwt-HRPGood	no	no	no	no	no
BRCAwt-HRPGood	no	no	no	no	no
BRCA1Good	no	somatic duplication	no	somatic amplification	no
BRCA2Good	no	no	somatic amplification	no	no
BRCAwt-HRPGood	no	no	somatic amplification	somatic amplification	somatic amplification
BRCA1Good	no	no	no	no	no
BRCA1Good	no	no	no	no	no
BRCA1Good	no	somatic translocation	no	no	no
BRCA1Good	no	somatic translocation	no	no	no
BRCA1Good	no	somatic duplication	somatic amplification	no	somatic amplification
BRCA2Good	no	somatic deletion	no	no	no
BRCA1Good	no	no	somatic amplification	somatic amplification	somatic amplification
BRCA2Good	no	no	no	somatic amplification	somatic amplification
BRCA1Good	no	no	no	somatic amplification	somatic amplification
BRCAwt-HRPGood	no	no	somatic amplification	somatic amplification	somatic amplification
BRCA1Good	no	no	no	no	somatic amplification
BRCAwt-HRPGood	somatic amplification	no	no	no	no
BRCA2Good	no	no	no	no	no
BRCAwt-HRPGood	no	no	no	no	no
BRCAwt-HRPGood	no	somatic deletion	no	no	no
BRCA1Good	no	no	no	no	somatic amplification
BRCAwt-HRPGood	no	no	no	somatic amplification	somatic amplification
BRCAwt-HRPGood	no	no	no	no	no
BRCA1Good	no	somatic deletion	no	no	no
BRCA1Good	no	no	no	no	no
BRCA2Good	no	somatic deletion	no	somatic amplification	no
BRCAwt-HRPGood	somatic amplification	no	somatic amplification	no	no
BRCAwt-HRPGood	no	no	somatic amplification	somatic amplification	somatic amplification
BRCA2Good	no	somatic deletion	no	no	no
BRCA2Good	no	no	somatic amplification	somatic deletion	no
BRCA2Good	no	no	no	somatic amplification	somatic amplification
BRCA1Good	no	somatic duplication	no	no	no
BRCA2Good	no	no	somatic amplification	no	no
BRCA1Good	somatic amplification	no	somatic amplification	somatic amplification	somatic amplification
BRCA2Good	no	somatic deletion	no	no	no
BRCA1Good	no	no	no	no	somatic amplification
BRCA2Good	no	somatic deletion	no	no	no
BRCA2Good	no	no	no	no	somatic amplification
BRCA2Good	no	no	somatic deletion	no	no
BRCA1Good	no	no	somatic amplification	no	no
BRCAwt-HRPGood	somatic amplification	no	no	no	no
BRCA1Good	no	no	no	no	somatic amplification
BRCA2Good	no	somatic deletion	no	no	no
BRCA1Good	no	somatic splice site	no	no	no
BRCA1Good	no	no	no	somatic amplification	somatic amplification
BRCA1Good	no	somatic splice site	no	no	no
BRCA1Good	no	no	no	no	no
BRCA2Good	somatic amplification	no	somatic amplification	no	no
BRCA1Good	no	somatic duplication	no	no	no

## Sheet: Figure 3c
Figure 3c
group_BRCA_survival	CCNE1	NF1	PIK3CA	RAD21	MYC
BRCA1Poor	no	somatic duplication	no	no	no
BRCAwt-HRPPoor	somatic amplification	no	no	no	no
BRCAwt-HRPPoor	somatic amplification	no	no	no	no
BRCA1Good	no	no	no	no	no
BRCAwt-HRPPoor	somatic amplification	no	no	no	no
BRCAwt-HRPPoor	no	no	no	no	no
BRCA1Poor	no	no	no	no	no
BRCA1Poor	no	somatic duplication	no	no	no
BRCAwt-HRPPoor	no	no	no	no	no
BRCAwt-HRPPoor	somatic amplification	no	no	no	somatic amplification
BRCAwt-HRPPoor	somatic amplification	no	no	no	no
BRCA2Poor	no	somatic deletion	no	no	no
BRCA1Good	no	no	no	somatic amplification	no
BRCA1Poor	no	somatic duplication	no	no	no
BRCAwt-HRPGood	no	no	no	no	no
BRCAwt-HRPPoor	somatic amplification	no	no	no	somatic amplification
BRCAwt-HRPPoor	somatic amplification	no	somatic amplification	no	no
BRCA1Poor	no	somatic nonsense	no	no	no
BRCAwt-HRPPoor	no	no	no	no	no
BRCAwt-HRPPoor	somatic amplification	no	no	no	no
BRCAwt-HRPGood	somatic amplification	somatic translocation	no	somatic amplification	somatic amplification
BRCAwt-HRPGood	no	no	no	no	somatic amplification
BRCAwt-HRPPoor	no	no	no	no	no
BRCA1Good	no	no	somatic amplification	somatic amplification	somatic amplification
BRCA1Good	no	no	no	no	no
BRCAwt-HRPGood	no	no	no	no	no
BRCA1Good	no	no	somatic amplification	somatic amplification	somatic amplification
BRCAwt-HRPGood	no	no	somatic amplification	no	no
BRCA1Good	no	no	no	no	no
BRCA1Poor	somatic amplification	no	no	no	no
BRCA1Good	no	somatic nonsense	no	somatic amplification	somatic amplification
BRCAwt-HRPPoor	no	no	no	no	no
BRCAwt-HRPPoor	no	no	no	no	no
BRCA2Good	no	somatic duplication	no	no	no
BRCA1Poor	no	somatic duplication	no	no	no
BRCA1Poor	no	no	no	no	no
BRCA1Poor	no	no	no	somatic amplification	somatic amplification
BRCA1Poor	no	no	no	no	somatic amplification
BRCAwt-HRPPoor	somatic amplification	somatic duplication	somatic amplification	no	no
BRCAwt-HRPPoor	somatic amplification	no	no	no	no
BRCAwt-HRPPoor	somatic amplification	no	somatic duplication	no	no
BRCAwt-HRPPoor	no	no	no	no	no
BRCA1Poor	no	somatic duplication	no	no	no
BRCAwt-HRPPoor	somatic amplification	somatic deletion	no	no	no
BRCAwt-HRPPoor	somatic amplification	somatic inversion	no	no	no
BRCA2Good	no	somatic nonsense	no	no	no
BRCAwt-HRPGood	no	no	no	no	no
BRCAwt-HRPGood	somatic amplification	no	no	no	no
BRCA1Good	no	no	no	somatic amplification	no
BRCA2Good	no	no	no	no	no
BRCA1Poor	no	no	no	no	no
BRCA1Good	no	no	no	no	no
BRCA1Good	no	no	no	no	no
BRCA2Good	no	no	no	no	no
BRCA2Good	somatic amplification	no	no	no	no
BRCA1Poor	no	no	no	somatic amplification	somatic amplification
BRCA1Good	no	no	no	somatic amplification	somatic amplification
BRCA1Good	no	somatic duplication	no	no	no
BRCA1Good	no	no	no	somatic amplification	somatic amplification
BRCA1Good	no	no	no	no	no
BRCA2Good	no	no	no	no	no
BRCA2Good	no	somatic deletion	no	no	no
BRCA2Good	no	no	no	no	no
BRCA1Good	no	no	no	somatic amplification	somatic amplification
BRCA2Poor	no	no	somatic amplification	somatic amplification	somatic amplification
BRCAwt-HRPPoor	no	somatic duplication	no	no	no
BRCA1Poor	no	no	no	no	no
BRCAwt-HRPPoor	no	no	no	no	no
BRCAwt-HRPPoor	no	somatic deletion	no	no	no
BRCAwt-HRPPoor	no	no	somatic amplification	somatic amplification	somatic amplification
BRCAwt-HRPPoor	somatic amplification	no	no	no	no
BRCA1Poor	no	no	no	no	no
BRCAwt-HRPPoor	no	somatic duplication	somatic amplification	no	no
BRCAwt-HRPPoor	no	no	somatic amplification	no	no
BRCAwt-HRPPoor	no	no	no	no	no
BRCAwt-HRPGood	no	no	somatic amplification	no	somatic amplification
BRCA1Poor	no	somatic duplication	no	no	no
BRCA2Poor	no	no	no	no	no
BRCA1Poor	no	no	no	no	no
BRCA1Poor	no	no	no	no	somatic amplification
BRCA1Poor	no	no	no	no	no
BRCA2Poor	no	no	somatic amplification	no	no
BRCA1Poor	no	no	somatic amplification	somatic deletion	no
BRCA2Poor	no	no	somatic amplification	somatic amplification	somatic amplification
BRCA1Poor	no	no	no	somatic amplification	no
BRCA1Poor	no	no	no	no	somatic amplification
BRCA1Poor	no	somatic duplication	no	no	somatic amplification
BRCA1Poor	no	no	no	no	somatic amplification
BRCA1Poor	no	somatic duplication	no	no	no
BRCA1Poor	no	somatic deletion	no	no	no
BRCA1Poor	no	somatic translocation	no	no	no
BRCA1Poor	no	no	no	no	no
BRCA2Poor	no	somatic nonsense	somatic amplification	somatic amplification	somatic amplification
BRCA1Poor	no	somatic inversion	no	no	no
BRCA2Poor	no	no	no	somatic amplification	somatic amplification
BRCA1Poor	somatic amplification	no	no	somatic amplification	somatic amplification
BRCA2Poor	no	no	somatic amplification	no	no
BRCA1Poor	no	somatic duplication	no	no	no
BRCA2Poor	no	somatic frameshift indel	no	somatic amplification	somatic amplification
BRCA1Poor	no	somatic duplication	somatic amplification	somatic amplification	somatic amplification
BRCA2Poor	no	no	no	no	no
BRCA1Good	no	somatic duplication	no	no	no
BRCA1Good	no	somatic duplication	no	somatic amplification	somatic amplification
BRCA2Good	no	no	no	somatic amplification	no
BRCAwt-HRPGood	no	somatic translocation	no	no	no
BRCAwt-HRPGood	no	no	no	no	no
BRCAwt-HRPGood	no	no	no	no	no
BRCA1Good	no	somatic duplication	no	somatic amplification	no
BRCA2Good	no	no	somatic amplification	no	no
BRCAwt-HRPGood	no	no	somatic amplification	somatic amplification	somatic amplification
BRCA1Good	no	no	no	no	no
BRCA1Good	no	no	no	no	no
BRCA1Good	no	somatic translocation	no	no	no
BRCA1Good	no	somatic translocation	no	no	no
BRCA1Good	no	somatic duplication	somatic amplification	no	somatic amplification
BRCA2Good	no	somatic deletion	no	no	no
BRCA1Good	no	no	somatic amplification	somatic amplification	somatic amplification
BRCA2Good	no	no	no	somatic amplification	somatic amplification
BRCA1Good	no	no	no	somatic amplification	somatic amplification
BRCAwt-HRPGood	no	no	somatic amplification	somatic amplification	somatic amplification
BRCA1Good	no	no	no	no	somatic amplification
BRCAwt-HRPGood	somatic amplification	no	no	no	no
BRCA2Good	no	no	no	no	no
BRCAwt-HRPGood	no	no	no	no	no
BRCAwt-HRPGood	no	somatic deletion	no	no	no
BRCA1Good	no	no	no	no	somatic amplification
BRCAwt-HRPGood	no	no	no	somatic amplification	somatic amplification
BRCAwt-HRPGood	no	no	no	no	no
BRCA1Good	no	somatic deletion	no	no	no
BRCA1Good	no	no	no	no	no
BRCA2Good	no	somatic deletion	no	somatic amplification	no
BRCAwt-HRPGood	somatic amplification	no	somatic amplification	no	no
BRCAwt-HRPGood	no	no	somatic amplification	somatic amplification	somatic amplification
BRCA2Good	no	somatic deletion	no	no	no
BRCA2Good	no	no	somatic amplification	somatic deletion	no
BRCA2Good	no	no	no	somatic amplification	somatic amplification
BRCA1Good	no	somatic duplication	no	no	no
BRCA2Good	no	no	somatic amplification	no	no
BRCA1Good	somatic amplification	no	somatic amplification	somatic amplification	somatic amplification
BRCA2Good	no	somatic deletion	no	no	no
BRCA1Good	no	no	no	no	somatic amplification
BRCA2Good	no	somatic deletion	no	no	no
BRCA2Good	no	no	no	no	somatic amplification
BRCA2Good	no	no	somatic deletion	no	no
BRCA1Good	no	no	somatic amplification	no	no
BRCAwt-HRPGood	somatic amplification	no	no	no	no
BRCA1Good	no	no	no	no	somatic amplification
BRCA2Good	no	somatic deletion	no	no	no
BRCA1Good	no	somatic splice site	no	no	no
BRCA1Good	no	no	no	somatic amplification	somatic amplification
BRCA1Good	no	somatic splice site	no	no	no
BRCA1Good	no	no	no	no	no
BRCA2Good	somatic amplification	no	somatic amplification	no	no
BRCA1Good	no	somatic duplication	no	no	no

[truncated: 66 more sheets: Figure 3d, Figure 3e, Figure 4a, Figure 4b, Figure 4c, Figure 4d, Figure 4e, Figure 4f, Figure 5a, Figure 5b, Figure 5c, Figure 5d, Table 1, Table 2, Table 3, Supplementary Figure 2a, Supplementary Figure 2b, Supplementary Figure 3, Supplementary Figure 4, Supplementary Figure 5a …]
